# Supplementary material for: CO2 hydrogenation over Fe-Co bimetallic catalysts with tunable selectivity through a graphene fencing approach
Source: Nat Commun. 2024 Jan 13;15:512. doi: 10.1038/s41467-024-44763-9 (PMC10787759; doi:10.1038/s41467-024-44763-9)
Supplement: Supplementary file 3 — Source data [file 41467_2024_44763_MOESM3_ESM.zip]

Archive with 88 entries (64 files):
- Source Data/DFT calculation structure data of Fig. 4f/
- Source Data/DFT calculation structure data of Fig. 4f/Fe5C2-510-C3H6-H2.cif
- Source Data/DFT calculation structure data of Fig. 4f/Fe5C2-510-C3H6-HH.cif
- Source Data/DFT calculation structure data of Fig. 4f/Fe5C2-510-C3H7-H.cif
- Source Data/DFT calculation structure data of Fig. 4f/Fe5C2-510-C3H8.cif
- Source Data/DFT calculation structure data of Fig. 4f/Fe5C2-510-TS1.cif
- Source Data/DFT calculation structure data of Fig. 4f/Fe5C2-510-TS2.cif
- Source Data/DFT calculation structure data of Fig. 4f/Fe5C2-510-TS3.cif
- Source Data/DFT calculation structure data of Fig. 4f/Fe5C2-Co-C3H6-H2.cif
- Source Data/DFT calculation structure data of Fig. 4f/Fe5C2-Co-C3H6-HH.cif
- Source Data/DFT calculation structure data of Fig. 4f/Fe5C2-Co-C3H7-H.cif
- Source Data/DFT calculation structure data of Fig. 4f/Fe5C2-Co-C3H8.cif
- Source Data/DFT calculation structure data of Fig. 4f/Fe5C2-Co-TS1.cif
- Source Data/DFT calculation structure data of Fig. 4f/Fe5C2-Co-TS2.cif
- Source Data/DFT calculation structure data of Fig. 4f/Fe5C2-Co-TS3.cif
- Source Data/DFT calculation structure data of Fig. 5/
- Source Data/DFT calculation structure data of Fig. 5/Fe5C2/
- Source Data/DFT calculation structure data of Fig. 5/Fe5C2/C2H4.cif
- Source Data/DFT calculation structure data of Fig. 5/Fe5C2/C2H4-C2H4.cif
- Source Data/DFT calculation structure data of Fig. 5/Fe5C2/C2H4-CH2.cif
- Source Data/DFT calculation structure data of Fig. 5/Fe5C2/C2H4-H2.cif
- Source Data/DFT calculation structure data of Fig. 5/Fe5C2/C2H5-H.cif
- Source Data/DFT calculation structure data of Fig. 5/Fe5C2/C2H6.cif
- Source Data/DFT calculation structure data of Fig. 5/Fe5C2/C3H6.cif
- Source Data/DFT calculation structure data of Fig. 5/Fe5C2/C3H6-CH2.cif
- Source Data/DFT calculation structure data of Fig. 5/Fe5C2/C3H6-H2.cif
- Source Data/DFT calculation structure data of Fig. 5/Fe5C2/C3H7-H.cif
- Source Data/DFT calculation structure data of Fig. 5/Fe5C2/C3H8.cif
- Source Data/DFT calculation structure data of Fig. 5/Fe5C2/C4H10.cif
- Source Data/DFT calculation structure data of Fig. 5/Fe5C2/C4H8.cif
- Source Data/DFT calculation structure data of Fig. 5/Fe5C2/C4H8-H2.cif
- Source Data/DFT calculation structure data of Fig. 5/Fe5C2/C4H9-H.cif
- Source Data/DFT calculation structure data of Fig. 5/Fe5C2/TS/
- Source Data/DFT calculation structure data of Fig. 5/Fe5C2/TS/TS-C2H4-C2H5H/
- Source Data/DFT calculation structure data of Fig. 5/Fe5C2/TS/TS-C2H4-C2H5H/TS.cif
- Source Data/DFT calculation structure data of Fig. 5/Fe5C2/TS/TS-C2H4-C3H6/
- Source Data/DFT calculation structure data of Fig. 5/Fe5C2/TS/TS-C2H4-C3H6/TS.cif
- Source Data/DFT calculation structure data of Fig. 5/Fe5C2/TS/TS-C2H4-C4H8/
- Source Data/DFT calculation structure data of Fig. 5/Fe5C2/TS/TS-C2H4-C4H8/TS.cif
- Source Data/DFT calculation structure data of Fig. 5/Fe5C2/TS/TS-C2H5H-C2H6/
- Source Data/DFT calculation structure data of Fig. 5/Fe5C2/TS/TS-C2H5H-C2H6/TS.cif
- Source Data/DFT calculation structure data of Fig. 5/Fe5C2/TS/TS-C3H6-C3H7H/
- Source Data/DFT calculation structure data of Fig. 5/Fe5C2/TS/TS-C3H6-C3H7H/TS.cif
- Source Data/DFT calculation structure data of Fig. 5/Fe5C2/TS/TS-C3H6-C4H8/
- Source Data/DFT calculation structure data of Fig. 5/Fe5C2/TS/TS-C3H6-C4H8/TS.cif
- Source Data/DFT calculation structure data of Fig. 5/Fe5C2/TS/TS-C3H7H-C3H8/
- Source Data/DFT calculation structure data of Fig. 5/Fe5C2/TS/TS-C3H7H-C3H8/TS.cif
- Source Data/DFT calculation structure data of Fig. 5/Fe5C2/TS/TS-C4H8-C4H9H/
- Source Data/DFT calculation structure data of Fig. 5/Fe5C2/TS/TS-C4H8-C4H9H/TS.cif
- Source Data/DFT calculation structure data of Fig. 5/Fe5C2/TS/TS-C4H9H-C4H10/
- Source Data/DFT calculation structure data of Fig. 5/Fe5C2/TS/TS-C4H9H-C4H10/TS.cif
- Source Data/DFT calculation structure data of Fig. 5/Fe5C2-Co/
- Source Data/DFT calculation structure data of Fig. 5/Fe5C2-Co/C2H4.cif
- Source Data/DFT calculation structure data of Fig. 5/Fe5C2-Co/C2H4-C2H4.cif
- Source Data/DFT calculation structure data of Fig. 5/Fe5C2-Co/C2H4-CH2.cif
- Source Data/DFT calculation structure data of Fig. 5/Fe5C2-Co/C2H4-H2.cif
- Source Data/DFT calculation structure data of Fig. 5/Fe5C2-Co/C2H5-H.cif
- Source Data/DFT calculation structure data of Fig. 5/Fe5C2-Co/C2H6.cif
- Source Data/DFT calculation structure data of Fig. 5/Fe5C2-Co/C3H6.cif
- Source Data/DFT calculation structure data of Fig. 5/Fe5C2-Co/C3H6-CH2.cif
- Source Data/DFT calculation structure data of Fig. 5/Fe5C2-Co/C3H6-H2.cif
- Source Data/DFT calculation structure data of Fig. 5/Fe5C2-Co/C3H7-H.cif
- Source Data/DFT calculation structure data of Fig. 5/Fe5C2-Co/C3H8.cif
- Source Data/DFT calculation structure data of Fig. 5/Fe5C2-Co/C4H10.cif
- Source Data/DFT calculation structure data of Fig. 5/Fe5C2-Co/C4H8.cif
- Source Data/DFT calculation structure data of Fig. 5/Fe5C2-Co/C4H8-H2.cif
- Source Data/DFT calculation structure data of Fig. 5/Fe5C2-Co/C4H9-H.cif
- Source Data/DFT calculation structure data of Fig. 5/Fe5C2-Co/TS/
- Source Data/DFT calculation structure data of Fig. 5/Fe5C2-Co/TS/TS-C2H4-C2H5H/
- Source Data/DFT calculation structure data of Fig. 5/Fe5C2-Co/TS/TS-C2H4-C2H5H/TS.cif
- Source Data/DFT calculation structure data of Fig. 5/Fe5C2-Co/TS/TS-C2H4-C3H6/
- Source Data/DFT calculation structure data of Fig. 5/Fe5C2-Co/TS/TS-C2H4-C3H6/TS.cif
- Source Data/DFT calculation structure data of Fig. 5/Fe5C2-Co/TS/TS-C2H4-C4H8/
- Source Data/DFT calculation structure data of Fig. 5/Fe5C2-Co/TS/TS-C2H4-C4H8/TS.cif
- Source Data/DFT calculation structure data of Fig. 5/Fe5C2-Co/TS/TS-C2H5H-C2H6/
- Source Data/DFT calculation structure data of Fig. 5/Fe5C2-Co/TS/TS-C2H5H-C2H6/TS.cif
- Source Data/DFT calculation structure data of Fig. 5/Fe5C2-Co/TS/TS-C3H6-C3H7H/
- Source Data/DFT calculation structure data of Fig. 5/Fe5C2-Co/TS/TS-C3H6-C3H7H/TS.cif
- Source Data/DFT calculation structure data of Fig. 5/Fe5C2-Co/TS/TS-C3H6-C4H8/
- Source Data/DFT calculation structure data of Fig. 5/Fe5C2-Co/TS/TS-C3H6-C4H8/TS.cif
- Source Data/DFT calculation structure data of Fig. 5/Fe5C2-Co/TS/TS-C3H7H-C3H8/
- Source Data/DFT calculation structure data of Fig. 5/Fe5C2-Co/TS/TS-C3H7H-C3H8/TS.cif
- Source Data/DFT calculation structure data of Fig. 5/Fe5C2-Co/TS/TS-C4H8-C4H9H/
- Source Data/DFT calculation structure data of Fig. 5/Fe5C2-Co/TS/TS-C4H8-C4H9H/TS.cif
- Source Data/DFT calculation structure data of Fig. 5/Fe5C2-Co/TS/TS-C4H9H-C4H10/
- Source Data/DFT calculation structure data of Fig. 5/Fe5C2-Co/TS/TS-C4H9H-C4H10/TS.cif
- Source Data/source data.xlsx
- Source Data/supporting information source data.xlsx
