# Supplementary material for: CO2 hydrogenation over Fe-Co bimetallic catalysts with tunable selectivity through a graphene fencing approach
Source: Nat Commun. 2024 Jan 13;15:512. doi: 10.1038/s41467-024-44763-9 (PMC10787759; doi:10.1038/s41467-024-44763-9)
Supplement: Supplementary file 3 — Source data [file 41467_2024_44763_MOESM3_ESM.zip › Source Data/DFT calculation structure data of Fig. 4f/Fe5C2-510-C3H6-HH.cif]

#======================================================================
# CRYSTAL DATA
#----------------------------------------------------------------------
data_VESTA_phase_1

_chemical_name_common                  'model_1_2_adsorption_propylene_optimiz'
_cell_length_a                         10.118000
_cell_length_b                         12.830300
_cell_length_c                         25.419300
_cell_angle_alpha                      90.000000
_cell_angle_beta                       90.000000
_cell_angle_gamma                      93.489502
_cell_volume                           3293.738706
_space_group_name_H-M_alt              'P 1'
_space_group_IT_number                 1

loop_
_space_group_symop_operation_xyz
   'x, y, z'

loop_
   _atom_site_label
   _atom_site_occupancy
   _atom_site_fract_x
   _atom_site_fract_y
   _atom_site_fract_z
   _atom_site_adp_type
   _atom_site_U_iso_or_equiv
   _atom_site_type_symbol
   H1         1.0     0.439907     0.603037     0.380865    Uiso  ? H
   H2         1.0     0.726084     0.571981     0.413813    Uiso  ? H
   H3         1.0     0.549599     0.467563     0.467766    Uiso  ? H
   H4         1.0     0.480256     0.413410     0.408632    Uiso  ? H
   H5         1.0     0.578410     0.701287     0.385080    Uiso  ? H
   H6         1.0     0.641737     0.383440     0.428462    Uiso  ? H
   H7         1.0     0.741079     0.859147     0.374675    Uiso  ? H
   H8         1.0     0.961133     0.698482     0.340174    Uiso  ? H
   C1         1.0     0.550275     0.618260     0.374678    Uiso  ? C
   C2         1.0     0.631226     0.540351     0.397706    Uiso  ? C
   C3         1.0     0.572498     0.446105     0.426748    Uiso  ? C
   C4         1.0     0.128280     0.910750     0.169700    Uiso  ? C
   C5         1.0     0.070964     0.585180     0.256556    Uiso  ? C
   C6         1.0     0.049184     0.263245     0.315912    Uiso  ? C
   C7         1.0     0.231000     0.505130     0.164050    Uiso  ? C
   C8         1.0     0.241149     0.173017     0.245646    Uiso  ? C
   C9         1.0     0.218153     0.852462     0.313427    Uiso  ? C
   C10        1.0     0.495060     0.687300     0.118020    Uiso  ? C
   C11        1.0     0.470400     0.367690     0.198780    Uiso  ? C
   C12        1.0     0.481041     0.046803     0.280261    Uiso  ? C
   C13        1.0     0.367670     0.773320     0.204430    Uiso  ? C
   C14        1.0     0.310942     0.469198     0.289007    Uiso  ? C
   C15        1.0     0.392340     0.092930     0.123670    Uiso  ? C
   C16        1.0     0.628280     0.910750     0.169700    Uiso  ? C
   C17        1.0     0.568410     0.581809     0.253441    Uiso  ? C
   C18        1.0     0.549664     0.261828     0.315759    Uiso  ? C
   C19        1.0     0.731000     0.505130     0.164050    Uiso  ? C
   C20        1.0     0.741978     0.172784     0.245682    Uiso  ? C
   C21        1.0     0.726505     0.855789     0.331142    Uiso  ? C
   C22        1.0     0.995060     0.687300     0.118020    Uiso  ? C
   C23        1.0     0.970400     0.367690     0.198780    Uiso  ? C
   C24        1.0     0.979293     0.049137     0.279942    Uiso  ? C
   C25        1.0     0.867670     0.773320     0.204430    Uiso  ? C
   C26        1.0     0.806103     0.468606     0.288701    Uiso  ? C
   C27        1.0     0.892340     0.092930     0.123670    Uiso  ? C
   Fe1        1.0     0.271620     0.972890     0.148950    Uiso  ? Fe
   Fe2        1.0     0.246950     0.653280     0.229710    Uiso  ? Fe
   Fe3        1.0     0.218706     0.334936     0.304960    Uiso  ? Fe
   Fe4        1.0     0.204947     0.853212     0.233319    Uiso  ? Fe
   Fe5        1.0     0.162838     0.536208     0.318235    Uiso  ? Fe
   Fe6        1.0     0.210820     0.179170     0.156460    Uiso  ? Fe
   Fe7        1.0     0.097880     0.575300     0.151370    Uiso  ? Fe
   Fe8        1.0     0.076638     0.259668     0.231541    Uiso  ? Fe
   Fe9        1.0     0.158520     0.367110     0.144350    Uiso  ? Fe
   Fe10       1.0     0.133850     0.047500     0.225100    Uiso  ? Fe
   Fe11       1.0     0.060078     0.925854     0.307175    Uiso  ? Fe
   Fe12       1.0     0.111942     0.725739     0.304766    Uiso  ? Fe
   Fe13       1.0     0.351720     0.625160     0.138770    Uiso  ? Fe
   Fe14       1.0     0.327060     0.305550     0.219530    Uiso  ? Fe
   Fe15       1.0     0.412520     0.418890     0.131260    Uiso  ? Fe
   Fe16       1.0     0.387850     0.099280     0.212020    Uiso  ? Fe
   Fe17       1.0     0.305812     0.985627     0.296076    Uiso  ? Fe
   Fe18       1.0     0.370942     0.780869     0.294654    Uiso  ? Fe
   Fe19       1.0     0.000800     0.703140     0.217110    Uiso  ? Fe
   Fe20       1.0     0.469806     0.385987     0.295180    Uiso  ? Fe
   Fe21       1.0     0.440150     0.911330     0.224130    Uiso  ? Fe
   Fe22       1.0     0.425706     0.592357     0.303367    Uiso  ? Fe
   Fe23       1.0     0.025460     0.022750     0.136350    Uiso  ? Fe
   Fe24       1.0     0.464820     0.230950     0.143380    Uiso  ? Fe
   Fe25       1.0     0.185170     0.779530     0.148790    Uiso  ? Fe
   Fe26       1.0     0.160500     0.459920     0.229540    Uiso  ? Fe
   Fe27       1.0     0.132417     0.136620     0.306093    Uiso  ? Fe
   Fe28       1.0     0.438180     0.818520     0.138940    Uiso  ? Fe
   Fe29       1.0     0.413510     0.498910     0.219690    Uiso  ? Fe
   Fe30       1.0     0.390751     0.183143     0.297668    Uiso  ? Fe
   Fe31       1.0     0.771620     0.972890     0.148950    Uiso  ? Fe
   Fe32       1.0     0.746950     0.653280     0.229710    Uiso  ? Fe
   Fe33       1.0     0.720206     0.333208     0.305815    Uiso  ? Fe
   Fe34       1.0     0.703119     0.851602     0.232547    Uiso  ? Fe
   Fe35       1.0     0.660115     0.536679     0.318606    Uiso  ? Fe
   Fe36       1.0     0.710820     0.179170     0.156460    Uiso  ? Fe
   Fe37       1.0     0.597880     0.575300     0.151370    Uiso  ? Fe
   Fe38       1.0     0.577124     0.259362     0.231363    Uiso  ? Fe
   Fe39       1.0     0.658520     0.367110     0.144350    Uiso  ? Fe
   Fe40       1.0     0.633850     0.047500     0.225100    Uiso  ? Fe
   Fe41       1.0     0.565827     0.919792     0.304955    Uiso  ? Fe
   Fe42       1.0     0.617817     0.728459     0.305878    Uiso  ? Fe
   Fe43       1.0     0.851720     0.625160     0.138770    Uiso  ? Fe
   Fe44       1.0     0.827060     0.305550     0.219530    Uiso  ? Fe
   Fe45       1.0     0.912520     0.418890     0.131260    Uiso  ? Fe
   Fe46       1.0     0.887850     0.099280     0.212020    Uiso  ? Fe
   Fe47       1.0     0.803955     0.984165     0.295890    Uiso  ? Fe
   Fe48       1.0     0.872187     0.785157     0.297244    Uiso  ? Fe
   Fe49       1.0     0.500800     0.703140     0.217110    Uiso  ? Fe
   Fe50       1.0     0.970540     0.388360     0.296320    Uiso  ? Fe
   Fe51       1.0     0.940150     0.911330     0.224130    Uiso  ? Fe
   Fe52       1.0     0.920035     0.590078     0.302977    Uiso  ? Fe
   Fe53       1.0     0.525460     0.022750     0.136350    Uiso  ? Fe
   Fe54       1.0     0.964820     0.230950     0.143380    Uiso  ? Fe
   Fe55       1.0     0.685170     0.779530     0.148790    Uiso  ? Fe
   Fe56       1.0     0.660500     0.459920     0.229540    Uiso  ? Fe
   Fe57       1.0     0.632459     0.135872     0.305870    Uiso  ? Fe
   Fe58       1.0     0.938180     0.818520     0.138940    Uiso  ? Fe
   Fe59       1.0     0.913510     0.498910     0.219690    Uiso  ? Fe
   Fe60       1.0     0.890847     0.183497     0.297725    Uiso  ? Fe
