# Supplementary material for: CO2 hydrogenation over Fe-Co bimetallic catalysts with tunable selectivity through a graphene fencing approach
Source: Nat Commun. 2024 Jan 13;15:512. doi: 10.1038/s41467-024-44763-9 (PMC10787759; doi:10.1038/s41467-024-44763-9)
Supplement: Supplementary file 3 — Source data [file 41467_2024_44763_MOESM3_ESM.zip › Source Data/DFT calculation structure data of Fig. 4f/Fe5C2-Co-C3H6-H2.cif]

#======================================================================
# CRYSTAL DATA
#----------------------------------------------------------------------
data_VESTA_phase_1

_chemical_name_common                  'Fe5C2-Co-C3H6-H2-initial              '
_cell_length_a                         10.118000
_cell_length_b                         12.830300
_cell_length_c                         25.419300
_cell_angle_alpha                      90.000000
_cell_angle_beta                       90.000000
_cell_angle_gamma                      93.489502
_cell_volume                           3293.738706
_space_group_name_H-M_alt              'P 1'
_space_group_IT_number                 1

loop_
_space_group_symop_operation_xyz
   'x, y, z'

loop_
   _atom_site_label
   _atom_site_occupancy
   _atom_site_fract_x
   _atom_site_fract_y
   _atom_site_fract_z
   _atom_site_adp_type
   _atom_site_U_iso_or_equiv
   _atom_site_type_symbol
   H1         1.0     0.226864     0.549988     0.490012    Uiso  ? H
   H2         1.0     0.484620     0.463290     0.534422    Uiso  ? H
   H3         1.0     0.288887     0.325634     0.546215    Uiso  ? H
   H4         1.0     0.236490     0.352504     0.480912    Uiso  ? H
   H5         1.0     0.371363     0.625913     0.518379    Uiso  ? H
   H6         1.0     0.389290     0.293911     0.491937    Uiso  ? H
   H7         1.0     0.605452     0.748183     0.509933    Uiso  ? H
   H8         1.0     0.597746     0.778100     0.535194    Uiso  ? H
   C1         1.0     0.330953     0.551960     0.501854    Uiso  ? C
   C2         1.0     0.393430     0.458799     0.511006    Uiso  ? C
   C3         1.0     0.323454     0.352136     0.506880    Uiso  ? C
   C4         1.0     0.128280     0.910750     0.169700    Uiso  ? C
   C5         1.0     0.068441     0.584143     0.256360    Uiso  ? C
   C6         1.0     0.051855     0.261467     0.317621    Uiso  ? C
   C7         1.0     0.231000     0.505130     0.164050    Uiso  ? C
   C8         1.0     0.243172     0.172910     0.245390    Uiso  ? C
   C9         1.0     0.212542     0.853930     0.314901    Uiso  ? C
   C10        1.0     0.495060     0.687300     0.118020    Uiso  ? C
   C11        1.0     0.470400     0.367690     0.198780    Uiso  ? C
   C12        1.0     0.478999     0.051819     0.278855    Uiso  ? C
   C13        1.0     0.367670     0.773320     0.204430    Uiso  ? C
   C14        1.0     0.303983     0.464108     0.282872    Uiso  ? C
   C15        1.0     0.392340     0.092930     0.123670    Uiso  ? C
   C16        1.0     0.628280     0.910750     0.169700    Uiso  ? C
   C17        1.0     0.569537     0.583537     0.253706    Uiso  ? C
   C18        1.0     0.552133     0.263312     0.324885    Uiso  ? C
   C19        1.0     0.731000     0.505130     0.164050    Uiso  ? C
   C20        1.0     0.742108     0.173302     0.246892    Uiso  ? C
   C21        1.0     0.722153     0.862651     0.312835    Uiso  ? C
   C22        1.0     0.995060     0.687300     0.118020    Uiso  ? C
   C23        1.0     0.970400     0.367690     0.198780    Uiso  ? C
   C24        1.0     0.981984     0.050154     0.278174    Uiso  ? C
   C25        1.0     0.867670     0.773320     0.204430    Uiso  ? C
   C26        1.0     0.803793     0.463139     0.283139    Uiso  ? C
   C27        1.0     0.892340     0.092930     0.123670    Uiso  ? C
   Fe1        1.0     0.271620     0.972890     0.148950    Uiso  ? Fe
   Fe2        1.0     0.246950     0.653280     0.229710    Uiso  ? Fe
   Fe3        1.0     0.218245     0.335684     0.311535    Uiso  ? Fe
   Fe4        1.0     0.204655     0.853335     0.233960    Uiso  ? Fe
   Fe5        1.0     0.157965     0.532766     0.319192    Uiso  ? Fe
   Fe6        1.0     0.210820     0.179170     0.156460    Uiso  ? Fe
   Fe7        1.0     0.097880     0.575300     0.151370    Uiso  ? Fe
   Fe8        1.0     0.077101     0.259086     0.231832    Uiso  ? Fe
   Fe9        1.0     0.158520     0.367110     0.144350    Uiso  ? Fe
   Fe10       1.0     0.133850     0.047500     0.225100    Uiso  ? Fe
   Fe11       1.0     0.055540     0.924200     0.307768    Uiso  ? Fe
   Fe12       1.0     0.111051     0.722884     0.306460    Uiso  ? Fe
   Fe13       1.0     0.351720     0.625160     0.138770    Uiso  ? Fe
   Fe14       1.0     0.327060     0.305550     0.219530    Uiso  ? Fe
   Fe15       1.0     0.412520     0.418890     0.131260    Uiso  ? Fe
   Fe16       1.0     0.387850     0.099280     0.212020    Uiso  ? Fe
   Fe17       1.0     0.306337     0.985414     0.299040    Uiso  ? Fe
   Fe18       1.0     0.364713     0.780596     0.296474    Uiso  ? Fe
   Fe19       1.0     0.000800     0.703140     0.217110    Uiso  ? Fe
   Fe20       1.0     0.469201     0.381369     0.293074    Uiso  ? Fe
   Fe21       1.0     0.440150     0.911330     0.224130    Uiso  ? Fe
   Fe22       1.0     0.414086     0.595196     0.300288    Uiso  ? Fe
   Fe23       1.0     0.025460     0.022750     0.136350    Uiso  ? Fe
   Fe24       1.0     0.464820     0.230950     0.143380    Uiso  ? Fe
   Fe25       1.0     0.185170     0.779530     0.148790    Uiso  ? Fe
   Fe26       1.0     0.160500     0.459920     0.229540    Uiso  ? Fe
   Fe27       1.0     0.134892     0.136694     0.305917    Uiso  ? Fe
   Fe28       1.0     0.438180     0.818520     0.138940    Uiso  ? Fe
   Fe29       1.0     0.413510     0.498910     0.219690    Uiso  ? Fe
   Fe30       1.0     0.393417     0.184453     0.299265    Uiso  ? Fe
   Fe31       1.0     0.771620     0.972890     0.148950    Uiso  ? Fe
   Fe32       1.0     0.746950     0.653280     0.229710    Uiso  ? Fe
   Fe33       1.0     0.721276     0.328113     0.307304    Uiso  ? Fe
   Fe34       1.0     0.707550     0.854410     0.233440    Uiso  ? Fe
   Fe35       1.0     0.649453     0.533880     0.320704    Uiso  ? Fe
   Fe36       1.0     0.710820     0.179170     0.156460    Uiso  ? Fe
   Fe37       1.0     0.597880     0.575300     0.151370    Uiso  ? Fe
   Fe38       1.0     0.577688     0.257385     0.230912    Uiso  ? Fe
   Fe39       1.0     0.658520     0.367110     0.144350    Uiso  ? Fe
   Fe40       1.0     0.633850     0.047500     0.225100    Uiso  ? Fe
   Fe41       1.0     0.557857     0.930979     0.309496    Uiso  ? Fe
   Fe42       1.0     0.615151     0.726734     0.301676    Uiso  ? Fe
   Fe43       1.0     0.851720     0.625160     0.138770    Uiso  ? Fe
   Fe44       1.0     0.827060     0.305550     0.219530    Uiso  ? Fe
   Fe45       1.0     0.912520     0.418890     0.131260    Uiso  ? Fe
   Fe46       1.0     0.887850     0.099280     0.212020    Uiso  ? Fe
   Fe47       1.0     0.806461     0.993086     0.295889    Uiso  ? Fe
   Fe48       1.0     0.871853     0.782761     0.300037    Uiso  ? Fe
   Fe49       1.0     0.500800     0.703140     0.217110    Uiso  ? Fe
   Fe50       1.0     0.973583     0.386965     0.299217    Uiso  ? Fe
   Fe51       1.0     0.940150     0.911330     0.224130    Uiso  ? Fe
   Fe52       1.0     0.916550     0.590487     0.303965    Uiso  ? Fe
   Fe53       1.0     0.525460     0.022750     0.136350    Uiso  ? Fe
   Fe54       1.0     0.964820     0.230950     0.143380    Uiso  ? Fe
   Fe55       1.0     0.685170     0.779530     0.148790    Uiso  ? Fe
   Fe56       1.0     0.660500     0.459920     0.229540    Uiso  ? Fe
   Fe57       1.0     0.631550     0.136756     0.307252    Uiso  ? Fe
   Fe58       1.0     0.938180     0.818520     0.138940    Uiso  ? Fe
   Fe59       1.0     0.913510     0.498910     0.219690    Uiso  ? Fe
   Fe60       1.0     0.893325     0.185159     0.298004    Uiso  ? Fe
   Co1        1.0     0.676091     0.812341     0.379843    Uiso  ? Co
   Co2        1.0     0.441507     0.522814     0.438169    Uiso  ? Co
   Co3        1.0     0.446176     0.826238     0.376652    Uiso  ? Co
   Co4        1.0     0.666552     0.533148     0.418994    Uiso  ? Co
   Co5        1.0     0.825688     0.458991     0.364633    Uiso  ? Co
   Co6        1.0     0.788549     0.660301     0.370564    Uiso  ? Co
   Co7        1.0     0.527255     0.654155     0.382017    Uiso  ? Co
   Co8        1.0     0.295184     0.660598     0.371000    Uiso  ? Co
   Co9        1.0     0.357678     0.466625     0.362501    Uiso  ? Co
   Co10       1.0     0.563981     0.384925     0.377376    Uiso  ? Co
