# Supplementary material for: CO2 hydrogenation over Fe-Co bimetallic catalysts with tunable selectivity through a graphene fencing approach
Source: Nat Commun. 2024 Jan 13;15:512. doi: 10.1038/s41467-024-44763-9 (PMC10787759; doi:10.1038/s41467-024-44763-9)
Supplement: Supplementary file 3 — Source data [file 41467_2024_44763_MOESM3_ESM.zip › Source Data/DFT calculation structure data of Fig. 4f/Fe5C2-Co-C3H6-HH.cif]

#======================================================================
# CRYSTAL DATA
#----------------------------------------------------------------------
data_VESTA_phase_1

_chemical_name_common                  'Fe5C2-Co-C3H7-H                       '
_cell_length_a                         10.118000
_cell_length_b                         12.830300
_cell_length_c                         25.419300
_cell_angle_alpha                      90.000000
_cell_angle_beta                       90.000000
_cell_angle_gamma                      93.489502
_cell_volume                           3293.738706
_space_group_name_H-M_alt              'P 1'
_space_group_IT_number                 1

loop_
_space_group_symop_operation_xyz
   'x, y, z'

loop_
   _atom_site_label
   _atom_site_occupancy
   _atom_site_fract_x
   _atom_site_fract_y
   _atom_site_fract_z
   _atom_site_adp_type
   _atom_site_U_iso_or_equiv
   _atom_site_type_symbol
   H1         1.0     0.209794     0.537692     0.486215    Uiso  ? H
   H2         1.0     0.466481     0.447522     0.529280    Uiso  ? H
   H3         1.0     0.268407     0.312319     0.540717    Uiso  ? H
   H4         1.0     0.216833     0.340442     0.475549    Uiso  ? H
   H5         1.0     0.352718     0.611376     0.517152    Uiso  ? H
   H6         1.0     0.368363     0.279968     0.486482    Uiso  ? H
   H7         1.0     0.559371     0.624898     0.445040    Uiso  ? H
   H8         1.0     0.506873     0.800094     0.416456    Uiso  ? H
   C1         1.0     0.313118     0.538741     0.499111    Uiso  ? C
   C2         1.0     0.374377     0.444917     0.506350    Uiso  ? C
   C3         1.0     0.303575     0.338871     0.501520    Uiso  ? C
   C4         1.0     0.128280     0.910750     0.169700    Uiso  ? C
   C5         1.0     0.066791     0.584499     0.256385    Uiso  ? C
   C6         1.0     0.051030     0.261284     0.317231    Uiso  ? C
   C7         1.0     0.231000     0.505130     0.164050    Uiso  ? C
   C8         1.0     0.241747     0.172558     0.245527    Uiso  ? C
   C9         1.0     0.225306     0.853600     0.322748    Uiso  ? C
   C10        1.0     0.495060     0.687300     0.118020    Uiso  ? C
   C11        1.0     0.470400     0.367690     0.198780    Uiso  ? C
   C12        1.0     0.481753     0.054958     0.277061    Uiso  ? C
   C13        1.0     0.367670     0.773320     0.204430    Uiso  ? C
   C14        1.0     0.303995     0.465534     0.282438    Uiso  ? C
   C15        1.0     0.392340     0.092930     0.123670    Uiso  ? C
   C16        1.0     0.628280     0.910750     0.169700    Uiso  ? C
   C17        1.0     0.567863     0.582821     0.254434    Uiso  ? C
   C18        1.0     0.551860     0.264568     0.326144    Uiso  ? C
   C19        1.0     0.731000     0.505130     0.164050    Uiso  ? C
   C20        1.0     0.740903     0.173268     0.246654    Uiso  ? C
   C21        1.0     0.722297     0.863725     0.313856    Uiso  ? C
   C22        1.0     0.995060     0.687300     0.118020    Uiso  ? C
   C23        1.0     0.970400     0.367690     0.198780    Uiso  ? C
   C24        1.0     0.983762     0.048908     0.278266    Uiso  ? C
   C25        1.0     0.867670     0.773320     0.204430    Uiso  ? C
   C26        1.0     0.804021     0.465362     0.283456    Uiso  ? C
   C27        1.0     0.892340     0.092930     0.123670    Uiso  ? C
   Fe1        1.0     0.271620     0.972890     0.148950    Uiso  ? Fe
   Fe2        1.0     0.246950     0.653280     0.229710    Uiso  ? Fe
   Fe3        1.0     0.218359     0.334874     0.310533    Uiso  ? Fe
   Fe4        1.0     0.202349     0.855158     0.235412    Uiso  ? Fe
   Fe5        1.0     0.157699     0.533890     0.318556    Uiso  ? Fe
   Fe6        1.0     0.210820     0.179170     0.156460    Uiso  ? Fe
   Fe7        1.0     0.097880     0.575300     0.151370    Uiso  ? Fe
   Fe8        1.0     0.075484     0.259714     0.231830    Uiso  ? Fe
   Fe9        1.0     0.158520     0.367110     0.144350    Uiso  ? Fe
   Fe10       1.0     0.133850     0.047500     0.225100    Uiso  ? Fe
   Fe11       1.0     0.064090     0.924890     0.308384    Uiso  ? Fe
   Fe12       1.0     0.113998     0.726965     0.307805    Uiso  ? Fe
   Fe13       1.0     0.351720     0.625160     0.138770    Uiso  ? Fe
   Fe14       1.0     0.327060     0.305550     0.219530    Uiso  ? Fe
   Fe15       1.0     0.412520     0.418890     0.131260    Uiso  ? Fe
   Fe16       1.0     0.387850     0.099280     0.212020    Uiso  ? Fe
   Fe17       1.0     0.310816     0.986620     0.300914    Uiso  ? Fe
   Fe18       1.0     0.365625     0.774294     0.291266    Uiso  ? Fe
   Fe19       1.0     0.000800     0.703140     0.217110    Uiso  ? Fe
   Fe20       1.0     0.470140     0.382803     0.293800    Uiso  ? Fe
   Fe21       1.0     0.440150     0.911330     0.224130    Uiso  ? Fe
   Fe22       1.0     0.416225     0.594849     0.302316    Uiso  ? Fe
   Fe23       1.0     0.025460     0.022750     0.136350    Uiso  ? Fe
   Fe24       1.0     0.464820     0.230950     0.143380    Uiso  ? Fe
   Fe25       1.0     0.185170     0.779530     0.148790    Uiso  ? Fe
   Fe26       1.0     0.160500     0.459920     0.229540    Uiso  ? Fe
   Fe27       1.0     0.135250     0.137028     0.306301    Uiso  ? Fe
   Fe28       1.0     0.438180     0.818520     0.138940    Uiso  ? Fe
   Fe29       1.0     0.413510     0.498910     0.219690    Uiso  ? Fe
   Fe30       1.0     0.393053     0.185742     0.299260    Uiso  ? Fe
   Fe31       1.0     0.771620     0.972890     0.148950    Uiso  ? Fe
   Fe32       1.0     0.746950     0.653280     0.229710    Uiso  ? Fe
   Fe33       1.0     0.722634     0.330682     0.308357    Uiso  ? Fe
   Fe34       1.0     0.707054     0.856034     0.233653    Uiso  ? Fe
   Fe35       1.0     0.653756     0.538237     0.319957    Uiso  ? Fe
   Fe36       1.0     0.710820     0.179170     0.156460    Uiso  ? Fe
   Fe37       1.0     0.597880     0.575300     0.151370    Uiso  ? Fe
   Fe38       1.0     0.576775     0.258140     0.230790    Uiso  ? Fe
   Fe39       1.0     0.658520     0.367110     0.144350    Uiso  ? Fe
   Fe40       1.0     0.633850     0.047500     0.225100    Uiso  ? Fe
   Fe41       1.0     0.555441     0.933366     0.309274    Uiso  ? Fe
   Fe42       1.0     0.615316     0.729292     0.301031    Uiso  ? Fe
   Fe43       1.0     0.851720     0.625160     0.138770    Uiso  ? Fe
   Fe44       1.0     0.827060     0.305550     0.219530    Uiso  ? Fe
   Fe45       1.0     0.912520     0.418890     0.131260    Uiso  ? Fe
   Fe46       1.0     0.887850     0.099280     0.212020    Uiso  ? Fe
   Fe47       1.0     0.806846     0.994104     0.295554    Uiso  ? Fe
   Fe48       1.0     0.874246     0.786486     0.297996    Uiso  ? Fe
   Fe49       1.0     0.500800     0.703140     0.217110    Uiso  ? Fe
   Fe50       1.0     0.972800     0.387175     0.299840    Uiso  ? Fe
   Fe51       1.0     0.940150     0.911330     0.224130    Uiso  ? Fe
   Fe52       1.0     0.917129     0.591559     0.305278    Uiso  ? Fe
   Fe53       1.0     0.525460     0.022750     0.136350    Uiso  ? Fe
   Fe54       1.0     0.964820     0.230950     0.143380    Uiso  ? Fe
   Fe55       1.0     0.685170     0.779530     0.148790    Uiso  ? Fe
   Fe56       1.0     0.660500     0.459920     0.229540    Uiso  ? Fe
   Fe57       1.0     0.632232     0.139372     0.307501    Uiso  ? Fe
   Fe58       1.0     0.938180     0.818520     0.138940    Uiso  ? Fe
   Fe59       1.0     0.913510     0.498910     0.219690    Uiso  ? Fe
   Fe60       1.0     0.891937     0.185051     0.298094    Uiso  ? Fe
   Co1        1.0     0.647744     0.830613     0.379347    Uiso  ? Co
   Co2        1.0     0.438389     0.518571     0.437083    Uiso  ? Co
   Co3        1.0     0.398031     0.844325     0.370393    Uiso  ? Co
   Co4        1.0     0.661451     0.544185     0.414826    Uiso  ? Co
   Co5        1.0     0.825703     0.463008     0.366441    Uiso  ? Co
   Co6        1.0     0.780209     0.674319     0.367232    Uiso  ? Co
   Co7        1.0     0.516105     0.673389     0.384258    Uiso  ? Co
   Co8        1.0     0.283407     0.659944     0.370761    Uiso  ? Co
   Co9        1.0     0.347384     0.463913     0.363092    Uiso  ? Co
   Co10       1.0     0.564057     0.389071     0.377616    Uiso  ? Co
