# Supplementary material for: CO2 hydrogenation over Fe-Co bimetallic catalysts with tunable selectivity through a graphene fencing approach
Source: Nat Commun. 2024 Jan 13;15:512. doi: 10.1038/s41467-024-44763-9 (PMC10787759; doi:10.1038/s41467-024-44763-9)
Supplement: Supplementary file 3 — Source data [file 41467_2024_44763_MOESM3_ESM.zip › Source Data/DFT calculation structure data of Fig. 4f/Fe5C2-Co-C3H7-H.cif]

#======================================================================
# CRYSTAL DATA
#----------------------------------------------------------------------
data_VESTA_phase_1

_chemical_name_common                  'Fe5C2-Co-C3H6-HH                      '
_cell_length_a                         10.118000
_cell_length_b                         12.830300
_cell_length_c                         25.419300
_cell_angle_alpha                      90.000000
_cell_angle_beta                       90.000000
_cell_angle_gamma                      93.489502
_cell_volume                           3293.738706
_space_group_name_H-M_alt              'P 1'
_space_group_IT_number                 1

loop_
_space_group_symop_operation_xyz
   'x, y, z'

loop_
   _atom_site_label
   _atom_site_occupancy
   _atom_site_fract_x
   _atom_site_fract_y
   _atom_site_fract_z
   _atom_site_adp_type
   _atom_site_U_iso_or_equiv
   _atom_site_type_symbol
   H1         1.0     0.213968     0.546803     0.489585    Uiso  ? H
   H2         1.0     0.442417     0.465977     0.549962    Uiso  ? H
   H3         1.0     0.214531     0.374565     0.558912    Uiso  ? H
   H4         1.0     0.212592     0.345746     0.490414    Uiso  ? H
   H5         1.0     0.356758     0.623120     0.515935    Uiso  ? H
   H6         1.0     0.326722     0.286379     0.532576    Uiso  ? H
   H7         1.0     0.454428     0.421850     0.485286    Uiso  ? H
   H8         1.0     0.510871     0.790611     0.418038    Uiso  ? H
   C1         1.0     0.320966     0.550463     0.496512    Uiso  ? C
   C2         1.0     0.376946     0.451524     0.515746    Uiso  ? C
   C3         1.0     0.277381     0.358841     0.524805    Uiso  ? C
   C4         1.0     0.128280     0.910750     0.169700    Uiso  ? C
   C5         1.0     0.068893     0.585498     0.256362    Uiso  ? C
   C6         1.0     0.051103     0.260572     0.317843    Uiso  ? C
   C7         1.0     0.231000     0.505130     0.164050    Uiso  ? C
   C8         1.0     0.242288     0.172440     0.245655    Uiso  ? C
   C9         1.0     0.224836     0.852298     0.321549    Uiso  ? C
   C10        1.0     0.495060     0.687300     0.118020    Uiso  ? C
   C11        1.0     0.470400     0.367690     0.198780    Uiso  ? C
   C12        1.0     0.480612     0.052716     0.278030    Uiso  ? C
   C13        1.0     0.367670     0.773320     0.204430    Uiso  ? C
   C14        1.0     0.302798     0.464941     0.283072    Uiso  ? C
   C15        1.0     0.392340     0.092930     0.123670    Uiso  ? C
   C16        1.0     0.628280     0.910750     0.169700    Uiso  ? C
   C17        1.0     0.569019     0.583609     0.254348    Uiso  ? C
   C18        1.0     0.551480     0.263280     0.325262    Uiso  ? C
   C19        1.0     0.731000     0.505130     0.164050    Uiso  ? C
   C20        1.0     0.741648     0.173140     0.246783    Uiso  ? C
   C21        1.0     0.721533     0.861924     0.314180    Uiso  ? C
   C22        1.0     0.995060     0.687300     0.118020    Uiso  ? C
   C23        1.0     0.970400     0.367690     0.198780    Uiso  ? C
   C24        1.0     0.983022     0.047798     0.278217    Uiso  ? C
   C25        1.0     0.867670     0.773320     0.204430    Uiso  ? C
   C26        1.0     0.803285     0.463961     0.283837    Uiso  ? C
   C27        1.0     0.892340     0.092930     0.123670    Uiso  ? C
   Fe1        1.0     0.271620     0.972890     0.148950    Uiso  ? Fe
   Fe2        1.0     0.246950     0.653280     0.229710    Uiso  ? Fe
   Fe3        1.0     0.217671     0.333690     0.310436    Uiso  ? Fe
   Fe4        1.0     0.201836     0.854321     0.235162    Uiso  ? Fe
   Fe5        1.0     0.154693     0.532345     0.319317    Uiso  ? Fe
   Fe6        1.0     0.210820     0.179170     0.156460    Uiso  ? Fe
   Fe7        1.0     0.097880     0.575300     0.151370    Uiso  ? Fe
   Fe8        1.0     0.076396     0.259431     0.231869    Uiso  ? Fe
   Fe9        1.0     0.158520     0.367110     0.144350    Uiso  ? Fe
   Fe10       1.0     0.133850     0.047500     0.225100    Uiso  ? Fe
   Fe11       1.0     0.063207     0.923575     0.308302    Uiso  ? Fe
   Fe12       1.0     0.116012     0.723702     0.308007    Uiso  ? Fe
   Fe13       1.0     0.351720     0.625160     0.138770    Uiso  ? Fe
   Fe14       1.0     0.327060     0.305550     0.219530    Uiso  ? Fe
   Fe15       1.0     0.412520     0.418890     0.131260    Uiso  ? Fe
   Fe16       1.0     0.387850     0.099280     0.212020    Uiso  ? Fe
   Fe17       1.0     0.309216     0.985312     0.300270    Uiso  ? Fe
   Fe18       1.0     0.366345     0.775344     0.291104    Uiso  ? Fe
   Fe19       1.0     0.000800     0.703140     0.217110    Uiso  ? Fe
   Fe20       1.0     0.468686     0.380701     0.292768    Uiso  ? Fe
   Fe21       1.0     0.440150     0.911330     0.224130    Uiso  ? Fe
   Fe22       1.0     0.414365     0.594550     0.301544    Uiso  ? Fe
   Fe23       1.0     0.025460     0.022750     0.136350    Uiso  ? Fe
   Fe24       1.0     0.464820     0.230950     0.143380    Uiso  ? Fe
   Fe25       1.0     0.185170     0.779530     0.148790    Uiso  ? Fe
   Fe26       1.0     0.160500     0.459920     0.229540    Uiso  ? Fe
   Fe27       1.0     0.133794     0.135683     0.306415    Uiso  ? Fe
   Fe28       1.0     0.438180     0.818520     0.138940    Uiso  ? Fe
   Fe29       1.0     0.413510     0.498910     0.219690    Uiso  ? Fe
   Fe30       1.0     0.392418     0.184320     0.299085    Uiso  ? Fe
   Fe31       1.0     0.771620     0.972890     0.148950    Uiso  ? Fe
   Fe32       1.0     0.746950     0.653280     0.229710    Uiso  ? Fe
   Fe33       1.0     0.722186     0.329557     0.308325    Uiso  ? Fe
   Fe34       1.0     0.707619     0.855659     0.233776    Uiso  ? Fe
   Fe35       1.0     0.646921     0.536693     0.321961    Uiso  ? Fe
   Fe36       1.0     0.710820     0.179170     0.156460    Uiso  ? Fe
   Fe37       1.0     0.597880     0.575300     0.151370    Uiso  ? Fe
   Fe38       1.0     0.578037     0.257316     0.230834    Uiso  ? Fe
   Fe39       1.0     0.658520     0.367110     0.144350    Uiso  ? Fe
   Fe40       1.0     0.633850     0.047500     0.225100    Uiso  ? Fe
   Fe41       1.0     0.554445     0.930502     0.309550    Uiso  ? Fe
   Fe42       1.0     0.615139     0.728227     0.300448    Uiso  ? Fe
   Fe43       1.0     0.851720     0.625160     0.138770    Uiso  ? Fe
   Fe44       1.0     0.827060     0.305550     0.219530    Uiso  ? Fe
   Fe45       1.0     0.912520     0.418890     0.131260    Uiso  ? Fe
   Fe46       1.0     0.887850     0.099280     0.212020    Uiso  ? Fe
   Fe47       1.0     0.805922     0.992411     0.296052    Uiso  ? Fe
   Fe48       1.0     0.873251     0.784714     0.299526    Uiso  ? Fe
   Fe49       1.0     0.500800     0.703140     0.217110    Uiso  ? Fe
   Fe50       1.0     0.971803     0.385773     0.299778    Uiso  ? Fe
   Fe51       1.0     0.940150     0.911330     0.224130    Uiso  ? Fe
   Fe52       1.0     0.915810     0.592337     0.304159    Uiso  ? Fe
   Fe53       1.0     0.525460     0.022750     0.136350    Uiso  ? Fe
   Fe54       1.0     0.964820     0.230950     0.143380    Uiso  ? Fe
   Fe55       1.0     0.685170     0.779530     0.148790    Uiso  ? Fe
   Fe56       1.0     0.660500     0.459920     0.229540    Uiso  ? Fe
   Fe57       1.0     0.631772     0.137024     0.307598    Uiso  ? Fe
   Fe58       1.0     0.938180     0.818520     0.138940    Uiso  ? Fe
   Fe59       1.0     0.913510     0.498910     0.219690    Uiso  ? Fe
   Fe60       1.0     0.892222     0.184682     0.297758    Uiso  ? Fe
   Co1        1.0     0.646691     0.823574     0.379835    Uiso  ? Co
   Co2        1.0     0.433753     0.521749     0.437245    Uiso  ? Co
   Co3        1.0     0.398842     0.835064     0.371335    Uiso  ? Co
   Co4        1.0     0.660148     0.539032     0.417150    Uiso  ? Co
   Co5        1.0     0.826823     0.463721     0.365244    Uiso  ? Co
   Co6        1.0     0.779568     0.669039     0.369841    Uiso  ? Co
   Co7        1.0     0.523447     0.663242     0.384122    Uiso  ? Co
   Co8        1.0     0.294046     0.644861     0.376926    Uiso  ? Co
   Co9        1.0     0.350055     0.461889     0.362592    Uiso  ? Co
   Co10       1.0     0.563186     0.387036     0.376183    Uiso  ? Co
