# Supplementary material for: CO2 hydrogenation over Fe-Co bimetallic catalysts with tunable selectivity through a graphene fencing approach
Source: Nat Commun. 2024 Jan 13;15:512. doi: 10.1038/s41467-024-44763-9 (PMC10787759; doi:10.1038/s41467-024-44763-9)
Supplement: Supplementary file 3 — Source data [file 41467_2024_44763_MOESM3_ESM.zip › Source Data/DFT calculation structure data of Fig. 4f/Fe5C2-Co-C3H8.cif]

#======================================================================
# CRYSTAL DATA
#----------------------------------------------------------------------
data_VESTA_phase_1

_chemical_name_common                  'Fe5C2-Co-C3H7-H                       '
_cell_length_a                         10.118000
_cell_length_b                         12.830300
_cell_length_c                         25.419300
_cell_angle_alpha                      90.000000
_cell_angle_beta                       90.000000
_cell_angle_gamma                      93.489502
_cell_volume                           3293.738706
_space_group_name_H-M_alt              'P 1'
_space_group_IT_number                 1

loop_
_space_group_symop_operation_xyz
   'x, y, z'

loop_
   _atom_site_label
   _atom_site_occupancy
   _atom_site_fract_x
   _atom_site_fract_y
   _atom_site_fract_z
   _atom_site_adp_type
   _atom_site_U_iso_or_equiv
   _atom_site_type_symbol
   H1         1.0     0.258420     0.557198     0.496935    Uiso  ? H
   H2         1.0     0.469064     0.471653     0.571202    Uiso  ? H
   H3         1.0     0.232625     0.408530     0.593680    Uiso  ? H
   H4         1.0     0.208830     0.365902     0.527600    Uiso  ? H
   H5         1.0     0.298638     0.603257     0.561047    Uiso  ? H
   H6         1.0     0.323820     0.305072     0.568670    Uiso  ? H
   H7         1.0     0.446160     0.423683     0.507315    Uiso  ? H
   H8         1.0     0.417148     0.621688     0.510310    Uiso  ? H
   C1         1.0     0.339220     0.565605     0.526128    Uiso  ? C
   C2         1.0     0.391817     0.460024     0.540865    Uiso  ? C
   C3         1.0     0.283421     0.380145     0.558677    Uiso  ? C
   C4         1.0     0.128280     0.910750     0.169700    Uiso  ? C
   C5         1.0     0.070448     0.585513     0.257149    Uiso  ? C
   C6         1.0     0.053344     0.261036     0.317461    Uiso  ? C
   C7         1.0     0.231000     0.505130     0.164050    Uiso  ? C
   C8         1.0     0.243199     0.172400     0.245208    Uiso  ? C
   C9         1.0     0.211554     0.853820     0.314774    Uiso  ? C
   C10        1.0     0.495060     0.687300     0.118020    Uiso  ? C
   C11        1.0     0.470400     0.367690     0.198780    Uiso  ? C
   C12        1.0     0.478974     0.051150     0.279101    Uiso  ? C
   C13        1.0     0.367670     0.773320     0.204430    Uiso  ? C
   C14        1.0     0.304952     0.464595     0.283556    Uiso  ? C
   C15        1.0     0.392340     0.092930     0.123670    Uiso  ? C
   C16        1.0     0.628280     0.910750     0.169700    Uiso  ? C
   C17        1.0     0.570651     0.583516     0.254566    Uiso  ? C
   C18        1.0     0.552045     0.263046     0.325557    Uiso  ? C
   C19        1.0     0.731000     0.505130     0.164050    Uiso  ? C
   C20        1.0     0.742245     0.173113     0.246995    Uiso  ? C
   C21        1.0     0.722033     0.862288     0.313326    Uiso  ? C
   C22        1.0     0.995060     0.687300     0.118020    Uiso  ? C
   C23        1.0     0.970400     0.367690     0.198780    Uiso  ? C
   C24        1.0     0.981415     0.049427     0.278530    Uiso  ? C
   C25        1.0     0.867670     0.773320     0.204430    Uiso  ? C
   C26        1.0     0.804181     0.461526     0.283210    Uiso  ? C
   C27        1.0     0.892340     0.092930     0.123670    Uiso  ? C
   Fe1        1.0     0.271620     0.972890     0.148950    Uiso  ? Fe
   Fe2        1.0     0.246950     0.653280     0.229710    Uiso  ? Fe
   Fe3        1.0     0.220717     0.335890     0.312287    Uiso  ? Fe
   Fe4        1.0     0.203400     0.853057     0.234039    Uiso  ? Fe
   Fe5        1.0     0.158753     0.531793     0.319243    Uiso  ? Fe
   Fe6        1.0     0.210820     0.179170     0.156460    Uiso  ? Fe
   Fe7        1.0     0.097880     0.575300     0.151370    Uiso  ? Fe
   Fe8        1.0     0.077132     0.259565     0.232385    Uiso  ? Fe
   Fe9        1.0     0.158520     0.367110     0.144350    Uiso  ? Fe
   Fe10       1.0     0.133850     0.047500     0.225100    Uiso  ? Fe
   Fe11       1.0     0.054568     0.924082     0.308758    Uiso  ? Fe
   Fe12       1.0     0.109181     0.722738     0.306028    Uiso  ? Fe
   Fe13       1.0     0.351720     0.625160     0.138770    Uiso  ? Fe
   Fe14       1.0     0.327060     0.305550     0.219530    Uiso  ? Fe
   Fe15       1.0     0.412520     0.418890     0.131260    Uiso  ? Fe
   Fe16       1.0     0.387850     0.099280     0.212020    Uiso  ? Fe
   Fe17       1.0     0.305445     0.985586     0.298227    Uiso  ? Fe
   Fe18       1.0     0.364766     0.782674     0.295565    Uiso  ? Fe
   Fe19       1.0     0.000800     0.703140     0.217110    Uiso  ? Fe
   Fe20       1.0     0.468642     0.380366     0.293286    Uiso  ? Fe
   Fe21       1.0     0.440150     0.911330     0.224130    Uiso  ? Fe
   Fe22       1.0     0.414126     0.595936     0.300160    Uiso  ? Fe
   Fe23       1.0     0.025460     0.022750     0.136350    Uiso  ? Fe
   Fe24       1.0     0.464820     0.230950     0.143380    Uiso  ? Fe
   Fe25       1.0     0.185170     0.779530     0.148790    Uiso  ? Fe
   Fe26       1.0     0.160500     0.459920     0.229540    Uiso  ? Fe
   Fe27       1.0     0.134961     0.136135     0.305747    Uiso  ? Fe
   Fe28       1.0     0.438180     0.818520     0.138940    Uiso  ? Fe
   Fe29       1.0     0.413510     0.498910     0.219690    Uiso  ? Fe
   Fe30       1.0     0.393533     0.184525     0.299142    Uiso  ? Fe
   Fe31       1.0     0.771620     0.972890     0.148950    Uiso  ? Fe
   Fe32       1.0     0.746950     0.653280     0.229710    Uiso  ? Fe
   Fe33       1.0     0.721394     0.328109     0.307632    Uiso  ? Fe
   Fe34       1.0     0.706221     0.853364     0.233835    Uiso  ? Fe
   Fe35       1.0     0.649796     0.530838     0.321623    Uiso  ? Fe
   Fe36       1.0     0.710820     0.179170     0.156460    Uiso  ? Fe
   Fe37       1.0     0.597880     0.575300     0.151370    Uiso  ? Fe
   Fe38       1.0     0.577125     0.256889     0.230724    Uiso  ? Fe
   Fe39       1.0     0.658520     0.367110     0.144350    Uiso  ? Fe
   Fe40       1.0     0.633850     0.047500     0.225100    Uiso  ? Fe
   Fe41       1.0     0.557934     0.929694     0.309355    Uiso  ? Fe
   Fe42       1.0     0.613832     0.724688     0.303826    Uiso  ? Fe
   Fe43       1.0     0.851720     0.625160     0.138770    Uiso  ? Fe
   Fe44       1.0     0.827060     0.305550     0.219530    Uiso  ? Fe
   Fe45       1.0     0.912520     0.418890     0.131260    Uiso  ? Fe
   Fe46       1.0     0.887850     0.099280     0.212020    Uiso  ? Fe
   Fe47       1.0     0.804891     0.993047     0.295720    Uiso  ? Fe
   Fe48       1.0     0.872048     0.783170     0.299390    Uiso  ? Fe
   Fe49       1.0     0.500800     0.703140     0.217110    Uiso  ? Fe
   Fe50       1.0     0.974465     0.385205     0.299586    Uiso  ? Fe
   Fe51       1.0     0.940150     0.911330     0.224130    Uiso  ? Fe
   Fe52       1.0     0.915849     0.588296     0.304186    Uiso  ? Fe
   Fe53       1.0     0.525460     0.022750     0.136350    Uiso  ? Fe
   Fe54       1.0     0.964820     0.230950     0.143380    Uiso  ? Fe
   Fe55       1.0     0.685170     0.779530     0.148790    Uiso  ? Fe
   Fe56       1.0     0.660500     0.459920     0.229540    Uiso  ? Fe
   Fe57       1.0     0.631469     0.136773     0.307288    Uiso  ? Fe
   Fe58       1.0     0.938180     0.818520     0.138940    Uiso  ? Fe
   Fe59       1.0     0.913510     0.498910     0.219690    Uiso  ? Fe
   Fe60       1.0     0.893288     0.184912     0.298335    Uiso  ? Fe
   Co1        1.0     0.682592     0.809121     0.380786    Uiso  ? Co
   Co2        1.0     0.465427     0.504639     0.441200    Uiso  ? Co
   Co3        1.0     0.455178     0.818095     0.376191    Uiso  ? Co
   Co4        1.0     0.681879     0.529733     0.419919    Uiso  ? Co
   Co5        1.0     0.831815     0.456767     0.365066    Uiso  ? Co
   Co6        1.0     0.790314     0.658473     0.370123    Uiso  ? Co
   Co7        1.0     0.524003     0.644447     0.385250    Uiso  ? Co
   Co8        1.0     0.293180     0.665779     0.367913    Uiso  ? Co
   Co9        1.0     0.364955     0.470939     0.363636    Uiso  ? Co
   Co10       1.0     0.565824     0.382394     0.378642    Uiso  ? Co
