# Supplementary material for: CO2 hydrogenation over Fe-Co bimetallic catalysts with tunable selectivity through a graphene fencing approach
Source: Nat Commun. 2024 Jan 13;15:512. doi: 10.1038/s41467-024-44763-9 (PMC10787759; doi:10.1038/s41467-024-44763-9)
Supplement: Supplementary file 3 — Source data [file 41467_2024_44763_MOESM3_ESM.zip › Source Data/DFT calculation structure data of Fig. 4f/Fe5C2-Co-TS1.cif]

#======================================================================
# CRYSTAL DATA
#----------------------------------------------------------------------
data_VESTA_phase_1

_chemical_name_common                  'H    C    Fe   Co                     '
_cell_length_a                         10.118000
_cell_length_b                         12.830300
_cell_length_c                         25.419300
_cell_angle_alpha                      90.000000
_cell_angle_beta                       90.000000
_cell_angle_gamma                      93.489502
_cell_volume                           3293.738706
_space_group_name_H-M_alt              'P 1'
_space_group_IT_number                 1

loop_
_space_group_symop_operation_xyz
   'x, y, z'

loop_
   _atom_site_label
   _atom_site_occupancy
   _atom_site_fract_x
   _atom_site_fract_y
   _atom_site_fract_z
   _atom_site_adp_type
   _atom_site_U_iso_or_equiv
   _atom_site_type_symbol
   H1         1.0     0.223273     0.544812     0.485210    Uiso  ? H
   H2         1.0     0.481198     0.453719     0.526835    Uiso  ? H
   H3         1.0     0.281613     0.322297     0.542053    Uiso  ? H
   H4         1.0     0.227009     0.345474     0.476809    Uiso  ? H
   H5         1.0     0.367989     0.618334     0.514557    Uiso  ? H
   H6         1.0     0.378199     0.284406     0.487898    Uiso  ? H
   H7         1.0     0.574392     0.708507     0.469831    Uiso  ? H
   H8         1.0     0.554140     0.765034     0.468552    Uiso  ? H
   C1         1.0     0.327735     0.545552     0.496728    Uiso  ? C
   C2         1.0     0.388453     0.450932     0.504335    Uiso  ? C
   C3         1.0     0.315177     0.345346     0.502077    Uiso  ? C
   C4         1.0     0.128280     0.910750     0.169700    Uiso  ? C
   C5         1.0     0.072333     0.584228     0.250947    Uiso  ? C
   C6         1.0     0.049207     0.268206     0.310012    Uiso  ? C
   C7         1.0     0.231000     0.505130     0.164050    Uiso  ? C
   C8         1.0     0.239450     0.171870     0.235983    Uiso  ? C
   C9         1.0     0.231887     0.853312     0.325957    Uiso  ? C
   C10        1.0     0.495060     0.687300     0.118020    Uiso  ? C
   C11        1.0     0.470400     0.367690     0.198780    Uiso  ? C
   C12        1.0     0.481888     0.057088     0.279008    Uiso  ? C
   C13        1.0     0.367670     0.773320     0.204430    Uiso  ? C
   C14        1.0     0.304006     0.473466     0.281684    Uiso  ? C
   C15        1.0     0.392340     0.092930     0.123670    Uiso  ? C
   C16        1.0     0.628280     0.910750     0.169700    Uiso  ? C
   C17        1.0     0.572275     0.582939     0.250045    Uiso  ? C
   C18        1.0     0.549333     0.267785     0.326394    Uiso  ? C
   C19        1.0     0.731000     0.505130     0.164050    Uiso  ? C
   C20        1.0     0.738840     0.172832     0.240482    Uiso  ? C
   C21        1.0     0.729230     0.862296     0.312480    Uiso  ? C
   C22        1.0     0.995060     0.687300     0.118020    Uiso  ? C
   C23        1.0     0.970400     0.367690     0.198780    Uiso  ? C
   C24        1.0     0.983114     0.054906     0.279827    Uiso  ? C
   C25        1.0     0.867670     0.773320     0.204430    Uiso  ? C
   C26        1.0     0.803424     0.474226     0.283351    Uiso  ? C
   C27        1.0     0.892340     0.092930     0.123670    Uiso  ? C
   Fe1        1.0     0.271620     0.972890     0.148950    Uiso  ? Fe
   Fe2        1.0     0.246950     0.653280     0.229710    Uiso  ? Fe
   Fe3        1.0     0.215742     0.341021     0.303138    Uiso  ? Fe
   Fe4        1.0     0.195282     0.858661     0.233796    Uiso  ? Fe
   Fe5        1.0     0.149826     0.539643     0.314590    Uiso  ? Fe
   Fe6        1.0     0.210820     0.179170     0.156460    Uiso  ? Fe
   Fe7        1.0     0.097880     0.575300     0.151370    Uiso  ? Fe
   Fe8        1.0     0.076317     0.259637     0.224064    Uiso  ? Fe
   Fe9        1.0     0.158520     0.367110     0.144350    Uiso  ? Fe
   Fe10       1.0     0.133850     0.047500     0.225100    Uiso  ? Fe
   Fe11       1.0     0.074990     0.933162     0.301103    Uiso  ? Fe
   Fe12       1.0     0.120379     0.736987     0.302138    Uiso  ? Fe
   Fe13       1.0     0.351720     0.625160     0.138770    Uiso  ? Fe
   Fe14       1.0     0.327060     0.305550     0.219530    Uiso  ? Fe
   Fe15       1.0     0.412520     0.418890     0.131260    Uiso  ? Fe
   Fe16       1.0     0.387850     0.099280     0.212020    Uiso  ? Fe
   Fe17       1.0     0.312346     0.978518     0.292529    Uiso  ? Fe
   Fe18       1.0     0.372284     0.782829     0.285917    Uiso  ? Fe
   Fe19       1.0     0.000800     0.703140     0.217110    Uiso  ? Fe
   Fe20       1.0     0.461170     0.378193     0.289419    Uiso  ? Fe
   Fe21       1.0     0.440150     0.911330     0.224130    Uiso  ? Fe
   Fe22       1.0     0.418294     0.607581     0.295724    Uiso  ? Fe
   Fe23       1.0     0.025460     0.022750     0.136350    Uiso  ? Fe
   Fe24       1.0     0.464820     0.230950     0.143380    Uiso  ? Fe
   Fe25       1.0     0.185170     0.779530     0.148790    Uiso  ? Fe
   Fe26       1.0     0.160500     0.459920     0.229540    Uiso  ? Fe
   Fe27       1.0     0.141487     0.148500     0.300770    Uiso  ? Fe
   Fe28       1.0     0.438180     0.818520     0.138940    Uiso  ? Fe
   Fe29       1.0     0.413510     0.498910     0.219690    Uiso  ? Fe
   Fe30       1.0     0.391085     0.193286     0.293087    Uiso  ? Fe
   Fe31       1.0     0.771620     0.972890     0.148950    Uiso  ? Fe
   Fe32       1.0     0.746950     0.653280     0.229710    Uiso  ? Fe
   Fe33       1.0     0.710665     0.339609     0.302428    Uiso  ? Fe
   Fe34       1.0     0.698684     0.853910     0.233679    Uiso  ? Fe
   Fe35       1.0     0.633291     0.529213     0.316683    Uiso  ? Fe
   Fe36       1.0     0.710820     0.179170     0.156460    Uiso  ? Fe
   Fe37       1.0     0.597880     0.575300     0.151370    Uiso  ? Fe
   Fe38       1.0     0.577897     0.256276     0.222551    Uiso  ? Fe
   Fe39       1.0     0.658520     0.367110     0.144350    Uiso  ? Fe
   Fe40       1.0     0.633850     0.047500     0.225100    Uiso  ? Fe
   Fe41       1.0     0.561234     0.931572     0.303156    Uiso  ? Fe
   Fe42       1.0     0.614615     0.726615     0.298301    Uiso  ? Fe
   Fe43       1.0     0.851720     0.625160     0.138770    Uiso  ? Fe
   Fe44       1.0     0.827060     0.305550     0.219530    Uiso  ? Fe
   Fe45       1.0     0.912520     0.418890     0.131260    Uiso  ? Fe
   Fe46       1.0     0.887850     0.099280     0.212020    Uiso  ? Fe
   Fe47       1.0     0.807637     0.992798     0.289405    Uiso  ? Fe
   Fe48       1.0     0.878621     0.784577     0.291262    Uiso  ? Fe
   Fe49       1.0     0.500800     0.703140     0.217110    Uiso  ? Fe
   Fe50       1.0     0.966944     0.392145     0.295302    Uiso  ? Fe
   Fe51       1.0     0.940150     0.911330     0.224130    Uiso  ? Fe
   Fe52       1.0     0.923127     0.604185     0.299300    Uiso  ? Fe
   Fe53       1.0     0.525460     0.022750     0.136350    Uiso  ? Fe
   Fe54       1.0     0.964820     0.230950     0.143380    Uiso  ? Fe
   Fe55       1.0     0.685170     0.779530     0.148790    Uiso  ? Fe
   Fe56       1.0     0.660500     0.459920     0.229540    Uiso  ? Fe
   Fe57       1.0     0.633011     0.148872     0.302980    Uiso  ? Fe
   Fe58       1.0     0.938180     0.818520     0.138940    Uiso  ? Fe
   Fe59       1.0     0.913510     0.498910     0.219690    Uiso  ? Fe
   Fe60       1.0     0.892165     0.188390     0.293122    Uiso  ? Fe
   Co1        1.0     0.649699     0.823768     0.373826    Uiso  ? Co
   Co2        1.0     0.436865     0.517718     0.432918    Uiso  ? Co
   Co3        1.0     0.403198     0.835610     0.365761    Uiso  ? Co
   Co4        1.0     0.645171     0.543359     0.409072    Uiso  ? Co
   Co5        1.0     0.822357     0.480521     0.358306    Uiso  ? Co
   Co6        1.0     0.770697     0.662026     0.358406    Uiso  ? Co
   Co7        1.0     0.511305     0.670589     0.378088    Uiso  ? Co
   Co8        1.0     0.283796     0.664569     0.359934    Uiso  ? Co
   Co9        1.0     0.356703     0.482364     0.355795    Uiso  ? Co
   Co10       1.0     0.550341     0.386199     0.372785    Uiso  ? Co
