# Supplementary material for: CO2 hydrogenation over Fe-Co bimetallic catalysts with tunable selectivity through a graphene fencing approach
Source: Nat Commun. 2024 Jan 13;15:512. doi: 10.1038/s41467-024-44763-9 (PMC10787759; doi:10.1038/s41467-024-44763-9)
Supplement: Supplementary file 3 — Source data [file 41467_2024_44763_MOESM3_ESM.zip › Source Data/DFT calculation structure data of Fig. 4f/Fe5C2-Co-TS2.cif]

#======================================================================
# CRYSTAL DATA
#----------------------------------------------------------------------
data_VESTA_phase_1

_chemical_name_common                  'H    C    Fe   Co                     '
_cell_length_a                         10.118000
_cell_length_b                         12.830300
_cell_length_c                         25.419300
_cell_angle_alpha                      90.000000
_cell_angle_beta                       90.000000
_cell_angle_gamma                      93.489502
_cell_volume                           3293.738706
_space_group_name_H-M_alt              'P 1'
_space_group_IT_number                 1

loop_
_space_group_symop_operation_xyz
   'x, y, z'

loop_
   _atom_site_label
   _atom_site_occupancy
   _atom_site_fract_x
   _atom_site_fract_y
   _atom_site_fract_z
   _atom_site_adp_type
   _atom_site_U_iso_or_equiv
   _atom_site_type_symbol
   H1         1.0     0.214863     0.545154     0.483347    Uiso  ? H
   H2         1.0     0.446828     0.470961     0.544621    Uiso  ? H
   H3         1.0     0.225027     0.371922     0.554655    Uiso  ? H
   H4         1.0     0.218998     0.346096     0.485910    Uiso  ? H
   H5         1.0     0.352599     0.625678     0.510812    Uiso  ? H
   H6         1.0     0.338973     0.288221     0.525903    Uiso  ? H
   H7         1.0     0.460417     0.427985     0.479812    Uiso  ? H
   H8         1.0     0.504206     0.791911     0.412352    Uiso  ? H
   C1         1.0     0.321499     0.552045     0.491338    Uiso  ? C
   C2         1.0     0.381272     0.455093     0.510588    Uiso  ? C
   C3         1.0     0.285976     0.359488     0.519598    Uiso  ? C
   C4         1.0     0.128280     0.910750     0.169700    Uiso  ? C
   C5         1.0     0.070764     0.585339     0.252839    Uiso  ? C
   C6         1.0     0.049879     0.266794     0.310681    Uiso  ? C
   C7         1.0     0.231000     0.505130     0.164050    Uiso  ? C
   C8         1.0     0.239974     0.172125     0.236548    Uiso  ? C
   C9         1.0     0.231312     0.852666     0.330886    Uiso  ? C
   C10        1.0     0.495060     0.687300     0.118020    Uiso  ? C
   C11        1.0     0.470400     0.367690     0.198780    Uiso  ? C
   C12        1.0     0.483713     0.056922     0.279119    Uiso  ? C
   C13        1.0     0.367670     0.773320     0.204430    Uiso  ? C
   C14        1.0     0.302625     0.472412     0.281750    Uiso  ? C
   C15        1.0     0.392340     0.092930     0.123670    Uiso  ? C
   C16        1.0     0.628280     0.910750     0.169700    Uiso  ? C
   C17        1.0     0.569788     0.583607     0.251440    Uiso  ? C
   C18        1.0     0.550825     0.268221     0.325755    Uiso  ? C
   C19        1.0     0.731000     0.505130     0.164050    Uiso  ? C
   C20        1.0     0.739782     0.173023     0.241756    Uiso  ? C
   C21        1.0     0.729178     0.862318     0.313765    Uiso  ? C
   C22        1.0     0.995060     0.687300     0.118020    Uiso  ? C
   C23        1.0     0.970400     0.367690     0.198780    Uiso  ? C
   C24        1.0     0.985300     0.052372     0.279737    Uiso  ? C
   C25        1.0     0.867670     0.773320     0.204430    Uiso  ? C
   C26        1.0     0.802375     0.471159     0.283553    Uiso  ? C
   C27        1.0     0.892340     0.092930     0.123670    Uiso  ? C
   Fe1        1.0     0.271620     0.972890     0.148950    Uiso  ? Fe
   Fe2        1.0     0.246950     0.653280     0.229710    Uiso  ? Fe
   Fe3        1.0     0.215411     0.340872     0.304326    Uiso  ? Fe
   Fe4        1.0     0.200312     0.861365     0.233903    Uiso  ? Fe
   Fe5        1.0     0.147341     0.537630     0.315727    Uiso  ? Fe
   Fe6        1.0     0.210820     0.179170     0.156460    Uiso  ? Fe
   Fe7        1.0     0.097880     0.575300     0.151370    Uiso  ? Fe
   Fe8        1.0     0.075761     0.259237     0.225146    Uiso  ? Fe
   Fe9        1.0     0.158520     0.367110     0.144350    Uiso  ? Fe
   Fe10       1.0     0.133850     0.047500     0.225100    Uiso  ? Fe
   Fe11       1.0     0.084710     0.934713     0.301501    Uiso  ? Fe
   Fe12       1.0     0.121951     0.738165     0.303722    Uiso  ? Fe
   Fe13       1.0     0.351720     0.625160     0.138770    Uiso  ? Fe
   Fe14       1.0     0.327060     0.305550     0.219530    Uiso  ? Fe
   Fe15       1.0     0.412520     0.418890     0.131260    Uiso  ? Fe
   Fe16       1.0     0.387850     0.099280     0.212020    Uiso  ? Fe
   Fe17       1.0     0.318027     0.978811     0.297451    Uiso  ? Fe
   Fe18       1.0     0.368753     0.780823     0.287368    Uiso  ? Fe
   Fe19       1.0     0.000800     0.703140     0.217110    Uiso  ? Fe
   Fe20       1.0     0.460319     0.378776     0.290419    Uiso  ? Fe
   Fe21       1.0     0.440150     0.911330     0.224130    Uiso  ? Fe
   Fe22       1.0     0.414385     0.603149     0.297401    Uiso  ? Fe
   Fe23       1.0     0.025460     0.022750     0.136350    Uiso  ? Fe
   Fe24       1.0     0.464820     0.230950     0.143380    Uiso  ? Fe
   Fe25       1.0     0.185170     0.779530     0.148790    Uiso  ? Fe
   Fe26       1.0     0.160500     0.459920     0.229540    Uiso  ? Fe
   Fe27       1.0     0.144126     0.147001     0.301411    Uiso  ? Fe
   Fe28       1.0     0.438180     0.818520     0.138940    Uiso  ? Fe
   Fe29       1.0     0.413510     0.498910     0.219690    Uiso  ? Fe
   Fe30       1.0     0.393266     0.191192     0.293825    Uiso  ? Fe
   Fe31       1.0     0.771620     0.972890     0.148950    Uiso  ? Fe
   Fe32       1.0     0.746950     0.653280     0.229710    Uiso  ? Fe
   Fe33       1.0     0.714954     0.334744     0.303666    Uiso  ? Fe
   Fe34       1.0     0.700001     0.856895     0.234078    Uiso  ? Fe
   Fe35       1.0     0.639437     0.536012     0.316823    Uiso  ? Fe
   Fe36       1.0     0.710820     0.179170     0.156460    Uiso  ? Fe
   Fe37       1.0     0.597880     0.575300     0.151370    Uiso  ? Fe
   Fe38       1.0     0.577762     0.255789     0.223524    Uiso  ? Fe
   Fe39       1.0     0.658520     0.367110     0.144350    Uiso  ? Fe
   Fe40       1.0     0.633850     0.047500     0.225100    Uiso  ? Fe
   Fe41       1.0     0.559946     0.929906     0.303177    Uiso  ? Fe
   Fe42       1.0     0.611493     0.729470     0.298949    Uiso  ? Fe
   Fe43       1.0     0.851720     0.625160     0.138770    Uiso  ? Fe
   Fe44       1.0     0.827060     0.305550     0.219530    Uiso  ? Fe
   Fe45       1.0     0.912520     0.418890     0.131260    Uiso  ? Fe
   Fe46       1.0     0.887850     0.099280     0.212020    Uiso  ? Fe
   Fe47       1.0     0.809611     0.992005     0.290455    Uiso  ? Fe
   Fe48       1.0     0.877120     0.783294     0.290949    Uiso  ? Fe
   Fe49       1.0     0.500800     0.703140     0.217110    Uiso  ? Fe
   Fe50       1.0     0.968740     0.392402     0.296471    Uiso  ? Fe
   Fe51       1.0     0.940150     0.911330     0.224130    Uiso  ? Fe
   Fe52       1.0     0.919124     0.602615     0.299601    Uiso  ? Fe
   Fe53       1.0     0.525460     0.022750     0.136350    Uiso  ? Fe
   Fe54       1.0     0.964820     0.230950     0.143380    Uiso  ? Fe
   Fe55       1.0     0.685170     0.779530     0.148790    Uiso  ? Fe
   Fe56       1.0     0.660500     0.459920     0.229540    Uiso  ? Fe
   Fe57       1.0     0.634625     0.146833     0.303911    Uiso  ? Fe
   Fe58       1.0     0.938180     0.818520     0.138940    Uiso  ? Fe
   Fe59       1.0     0.913510     0.498910     0.219690    Uiso  ? Fe
   Fe60       1.0     0.893646     0.186335     0.293803    Uiso  ? Fe
   Co1        1.0     0.646901     0.824713     0.375410    Uiso  ? Co
   Co2        1.0     0.433886     0.526177     0.431922    Uiso  ? Co
   Co3        1.0     0.394203     0.838840     0.368856    Uiso  ? Co
   Co4        1.0     0.650841     0.547753     0.409131    Uiso  ? Co
   Co5        1.0     0.819525     0.476637     0.359053    Uiso  ? Co
   Co6        1.0     0.770068     0.670468     0.359516    Uiso  ? Co
   Co7        1.0     0.509784     0.671999     0.381125    Uiso  ? Co
   Co8        1.0     0.282318     0.658383     0.363819    Uiso  ? Co
   Co9        1.0     0.349185     0.475773     0.356916    Uiso  ? Co
   Co10       1.0     0.556812     0.392047     0.371814    Uiso  ? Co
