# Supplementary material for: CO2 hydrogenation over Fe-Co bimetallic catalysts with tunable selectivity through a graphene fencing approach
Source: Nat Commun. 2024 Jan 13;15:512. doi: 10.1038/s41467-024-44763-9 (PMC10787759; doi:10.1038/s41467-024-44763-9)
Supplement: Supplementary file 3 — Source data [file 41467_2024_44763_MOESM3_ESM.zip › Source Data/DFT calculation structure data of Fig. 4f/Fe5C2-Co-TS3.cif]

#======================================================================
# CRYSTAL DATA
#----------------------------------------------------------------------
data_VESTA_phase_1

_chemical_name_common                  'H    C    Fe   Co                     '
_cell_length_a                         10.118000
_cell_length_b                         12.830300
_cell_length_c                         25.419300
_cell_angle_alpha                      90.000000
_cell_angle_beta                       90.000000
_cell_angle_gamma                      93.489502
_cell_volume                           3293.738706
_space_group_name_H-M_alt              'P 1'
_space_group_IT_number                 1

loop_
_space_group_symop_operation_xyz
   'x, y, z'

loop_
   _atom_site_label
   _atom_site_occupancy
   _atom_site_fract_x
   _atom_site_fract_y
   _atom_site_fract_z
   _atom_site_adp_type
   _atom_site_U_iso_or_equiv
   _atom_site_type_symbol
   H1         1.0     0.214003     0.559783     0.493356    Uiso  ? H
   H2         1.0     0.460482     0.467240     0.542033    Uiso  ? H
   H3         1.0     0.235773     0.377979     0.566498    Uiso  ? H
   H4         1.0     0.206833     0.348490     0.498882    Uiso  ? H
   H5         1.0     0.343595     0.626315     0.533471    Uiso  ? H
   H6         1.0     0.340738     0.294332     0.532708    Uiso  ? H
   H7         1.0     0.428747     0.434637     0.474927    Uiso  ? H
   H8         1.0     0.526063     0.665730     0.439387    Uiso  ? H
   C1         1.0     0.318264     0.562879     0.505812    Uiso  ? C
   C2         1.0     0.376376     0.460370     0.514560    Uiso  ? C
   C3         1.0     0.284343     0.364571     0.528540    Uiso  ? C
   C4         1.0     0.128280     0.910750     0.169700    Uiso  ? C
   C5         1.0     0.071280     0.584264     0.252842    Uiso  ? C
   C6         1.0     0.051638     0.268590     0.309617    Uiso  ? C
   C7         1.0     0.231000     0.505130     0.164050    Uiso  ? C
   C8         1.0     0.239678     0.171710     0.235718    Uiso  ? C
   C9         1.0     0.231126     0.850703     0.328829    Uiso  ? C
   C10        1.0     0.495060     0.687300     0.118020    Uiso  ? C
   C11        1.0     0.470400     0.367690     0.198780    Uiso  ? C
   C12        1.0     0.481008     0.058522     0.278665    Uiso  ? C
   C13        1.0     0.367670     0.773320     0.204430    Uiso  ? C
   C14        1.0     0.308112     0.474894     0.285165    Uiso  ? C
   C15        1.0     0.392340     0.092930     0.123670    Uiso  ? C
   C16        1.0     0.628280     0.910750     0.169700    Uiso  ? C
   C17        1.0     0.569033     0.582286     0.247022    Uiso  ? C
   C18        1.0     0.551244     0.268358     0.323871    Uiso  ? C
   C19        1.0     0.731000     0.505130     0.164050    Uiso  ? C
   C20        1.0     0.738592     0.173058     0.240533    Uiso  ? C
   C21        1.0     0.729040     0.862624     0.313641    Uiso  ? C
   C22        1.0     0.995060     0.687300     0.118020    Uiso  ? C
   C23        1.0     0.970400     0.367690     0.198780    Uiso  ? C
   C24        1.0     0.983049     0.053396     0.279778    Uiso  ? C
   C25        1.0     0.867670     0.773320     0.204430    Uiso  ? C
   C26        1.0     0.801681     0.470873     0.283060    Uiso  ? C
   C27        1.0     0.892340     0.092930     0.123670    Uiso  ? C
   Fe1        1.0     0.271620     0.972890     0.148950    Uiso  ? Fe
   Fe2        1.0     0.246950     0.653280     0.229710    Uiso  ? Fe
   Fe3        1.0     0.216934     0.342400     0.302298    Uiso  ? Fe
   Fe4        1.0     0.195207     0.859736     0.233541    Uiso  ? Fe
   Fe5        1.0     0.160521     0.543793     0.314410    Uiso  ? Fe
   Fe6        1.0     0.210820     0.179170     0.156460    Uiso  ? Fe
   Fe7        1.0     0.097880     0.575300     0.151370    Uiso  ? Fe
   Fe8        1.0     0.078624     0.261464     0.224554    Uiso  ? Fe
   Fe9        1.0     0.158520     0.367110     0.144350    Uiso  ? Fe
   Fe10       1.0     0.133850     0.047500     0.225100    Uiso  ? Fe
   Fe11       1.0     0.078676     0.934042     0.301176    Uiso  ? Fe
   Fe12       1.0     0.115428     0.739757     0.301271    Uiso  ? Fe
   Fe13       1.0     0.351720     0.625160     0.138770    Uiso  ? Fe
   Fe14       1.0     0.327060     0.305550     0.219530    Uiso  ? Fe
   Fe15       1.0     0.412520     0.418890     0.131260    Uiso  ? Fe
   Fe16       1.0     0.387850     0.099280     0.212020    Uiso  ? Fe
   Fe17       1.0     0.312698     0.976770     0.293219    Uiso  ? Fe
   Fe18       1.0     0.372115     0.785907     0.286032    Uiso  ? Fe
   Fe19       1.0     0.000800     0.703140     0.217110    Uiso  ? Fe
   Fe20       1.0     0.457267     0.379719     0.291208    Uiso  ? Fe
   Fe21       1.0     0.440150     0.911330     0.224130    Uiso  ? Fe
   Fe22       1.0     0.414442     0.612015     0.293657    Uiso  ? Fe
   Fe23       1.0     0.025460     0.022750     0.136350    Uiso  ? Fe
   Fe24       1.0     0.464820     0.230950     0.143380    Uiso  ? Fe
   Fe25       1.0     0.185170     0.779530     0.148790    Uiso  ? Fe
   Fe26       1.0     0.160500     0.459920     0.229540    Uiso  ? Fe
   Fe27       1.0     0.141544     0.147674     0.300604    Uiso  ? Fe
   Fe28       1.0     0.438180     0.818520     0.138940    Uiso  ? Fe
   Fe29       1.0     0.413510     0.498910     0.219690    Uiso  ? Fe
   Fe30       1.0     0.390863     0.193571     0.292994    Uiso  ? Fe
   Fe31       1.0     0.771620     0.972890     0.148950    Uiso  ? Fe
   Fe32       1.0     0.746950     0.653280     0.229710    Uiso  ? Fe
   Fe33       1.0     0.721881     0.329267     0.302977    Uiso  ? Fe
   Fe34       1.0     0.698313     0.858227     0.234015    Uiso  ? Fe
   Fe35       1.0     0.632793     0.544938     0.314588    Uiso  ? Fe
   Fe36       1.0     0.710820     0.179170     0.156460    Uiso  ? Fe
   Fe37       1.0     0.597880     0.575300     0.151370    Uiso  ? Fe
   Fe38       1.0     0.576826     0.257160     0.223231    Uiso  ? Fe
   Fe39       1.0     0.658520     0.367110     0.144350    Uiso  ? Fe
   Fe40       1.0     0.633850     0.047500     0.225100    Uiso  ? Fe
   Fe41       1.0     0.559211     0.933776     0.303522    Uiso  ? Fe
   Fe42       1.0     0.615789     0.731347     0.298361    Uiso  ? Fe
   Fe43       1.0     0.851720     0.625160     0.138770    Uiso  ? Fe
   Fe44       1.0     0.827060     0.305550     0.219530    Uiso  ? Fe
   Fe45       1.0     0.912520     0.418890     0.131260    Uiso  ? Fe
   Fe46       1.0     0.887850     0.099280     0.212020    Uiso  ? Fe
   Fe47       1.0     0.807213     0.993082     0.290053    Uiso  ? Fe
   Fe48       1.0     0.874289     0.782460     0.290236    Uiso  ? Fe
   Fe49       1.0     0.500800     0.703140     0.217110    Uiso  ? Fe
   Fe50       1.0     0.966798     0.392508     0.294773    Uiso  ? Fe
   Fe51       1.0     0.940150     0.911330     0.224130    Uiso  ? Fe
   Fe52       1.0     0.918429     0.602380     0.299054    Uiso  ? Fe
   Fe53       1.0     0.525460     0.022750     0.136350    Uiso  ? Fe
   Fe54       1.0     0.964820     0.230950     0.143380    Uiso  ? Fe
   Fe55       1.0     0.685170     0.779530     0.148790    Uiso  ? Fe
   Fe56       1.0     0.660500     0.459920     0.229540    Uiso  ? Fe
   Fe57       1.0     0.633071     0.146689     0.303113    Uiso  ? Fe
   Fe58       1.0     0.938180     0.818520     0.138940    Uiso  ? Fe
   Fe59       1.0     0.913510     0.498910     0.219690    Uiso  ? Fe
   Fe60       1.0     0.893396     0.190712     0.293051    Uiso  ? Fe
   Co1        1.0     0.645360     0.827282     0.374896    Uiso  ? Co
   Co2        1.0     0.423139     0.553180     0.442422    Uiso  ? Co
   Co3        1.0     0.399173     0.846291     0.366603    Uiso  ? Co
   Co4        1.0     0.633935     0.550769     0.409977    Uiso  ? Co
   Co5        1.0     0.804743     0.477767     0.358192    Uiso  ? Co
   Co6        1.0     0.769926     0.666125     0.359634    Uiso  ? Co
   Co7        1.0     0.501120     0.679348     0.377528    Uiso  ? Co
   Co8        1.0     0.280176     0.674679     0.359507    Uiso  ? Co
   Co9        1.0     0.387144     0.496428     0.359237    Uiso  ? Co
   Co10       1.0     0.577511     0.391796     0.368091    Uiso  ? Co
