# Supplementary material for: CO2 hydrogenation over Fe-Co bimetallic catalysts with tunable selectivity through a graphene fencing approach
Source: Nat Commun. 2024 Jan 13;15:512. doi: 10.1038/s41467-024-44763-9 (PMC10787759; doi:10.1038/s41467-024-44763-9)
Supplement: Supplementary file 3 — Source data [file 41467_2024_44763_MOESM3_ESM.zip › Source Data/DFT calculation structure data of Fig. 5/Fe5C2/C4H8-H2.cif]

data_HCFe
_audit_creation_method           'pos2cif.pl'
_cell_length_a               10.1180000305
_cell_length_b               12.8303003310673
_cell_length_c               25.4193000793
_cell_angle_alpha            90
_cell_angle_beta             90
_cell_angle_gamma            93.4895019532051
_symmetry_space_group_H-M        'P1'
_symmetry_Int_Tables_number      '1'
_symmetry_cell_setting           'triclinic'
loop_
_symmetry_equiv_pos_as_xyz
x,y,z

loop_
_atom_site_label
_atom_site_type_symbol
_atom_site_occupancy
_atom_site_fract_x
_atom_site_fract_y
_atom_site_fract_z
_atom_site_U_iso_or_equiv
H1  H  1.0000  0.50911  0.55410  0.44175  0.0000
H2  H  1.0000  0.80780  0.53973  0.41765  0.0000
H3  H  1.0000  0.56486  0.39287  0.39895  0.0000
H4  H  1.0000  0.30900  0.28049  0.46631  0.0000
H5  H  1.0000  0.63770  0.64475  0.46354  0.0000
H6  H  1.0000  0.86452  0.36318  0.40152  0.0000
H7  H  1.0000  0.28135  0.26599  0.43962  0.0000
H8  H  1.0000  0.72842  0.26376  0.40951  0.0000
H9  H  1.0000  0.62946  0.51381  0.48745  0.0000
H10  H  1.0000  0.69082  0.59907  0.37673  0.0000
C1  C  1.0000  0.76145  0.33895  0.39232  0.0000
C2  C  1.0000  0.61429  0.56278  0.45270  0.0000
C3  C  1.0000  0.70219  0.52941  0.40730  0.0000
C4  C  1.0000  0.66729  0.41905  0.38985  0.0000
C5  C  1.0000  0.12828  0.91075  0.16970  0.0000
C6  C  1.0000  0.06625  0.58256  0.25715  0.0000
C7  C  1.0000  0.04797  0.26325  0.31563  0.0000
C8  C  1.0000  0.23100  0.50513  0.16405  0.0000
C9  C  1.0000  0.24108  0.17250  0.24577  0.0000
C10  C  1.0000  0.21776  0.85340  0.31388  0.0000
C11  C  1.0000  0.49506  0.68730  0.11802  0.0000
C12  C  1.0000  0.47040  0.36769  0.19878  0.0000
C13  C  1.0000  0.48006  0.04879  0.27890  0.0000
C14  C  1.0000  0.36767  0.77332  0.20443  0.0000
C15  C  1.0000  0.30348  0.46732  0.28868  0.0000
C16  C  1.0000  0.39234  0.09293  0.12367  0.0000
C17  C  1.0000  0.62828  0.91075  0.16970  0.0000
C18  C  1.0000  0.56866  0.58145  0.26039  0.0000
C19  C  1.0000  0.54775  0.26306  0.31328  0.0000
C20  C  1.0000  0.73100  0.50513  0.16405  0.0000
C21  C  1.0000  0.74082  0.17253  0.24459  0.0000
C22  C  1.0000  0.71738  0.85224  0.31342  0.0000
C23  C  1.0000  0.99506  0.68730  0.11802  0.0000
C24  C  1.0000  0.97040  0.36769  0.19878  0.0000
C25  C  1.0000  0.97916  0.05020  0.27864  0.0000
C26  C  1.0000  0.86767  0.77332  0.20443  0.0000
C27  C  1.0000  0.80550  0.46099  0.28286  0.0000
C28  C  1.0000  0.89234  0.09293  0.12367  0.0000
Fe1  Fe  1.0000  0.27162  0.97289  0.14895  0.0000
Fe2  Fe  1.0000  0.24695  0.65328  0.22971  0.0000
Fe3  Fe  1.0000  0.21713  0.33415  0.30564  0.0000
Fe4  Fe  1.0000  0.20484  0.85407  0.23361  0.0000
Fe5  Fe  1.0000  0.15723  0.53700  0.31783  0.0000
Fe6  Fe  1.0000  0.21082  0.17917  0.15646  0.0000
Fe7  Fe  1.0000  0.09788  0.57530  0.15137  0.0000
Fe8  Fe  1.0000  0.07615  0.25973  0.23080  0.0000
Fe9  Fe  1.0000  0.15852  0.36711  0.14435  0.0000
Fe10  Fe  1.0000  0.13385  0.04750  0.22510  0.0000
Fe11  Fe  1.0000  0.05941  0.92552  0.30652  0.0000
Fe12  Fe  1.0000  0.11360  0.72494  0.30320  0.0000
Fe13  Fe  1.0000  0.35172  0.62516  0.13877  0.0000
Fe14  Fe  1.0000  0.32706  0.30555  0.21953  0.0000
Fe15  Fe  1.0000  0.41252  0.41889  0.13126  0.0000
Fe16  Fe  1.0000  0.38785  0.09928  0.21202  0.0000
Fe17  Fe  1.0000  0.30412  0.98730  0.29652  0.0000
Fe18  Fe  1.0000  0.37128  0.78202  0.29517  0.0000
Fe19  Fe  1.0000  0.00080  0.70314  0.21711  0.0000
Fe20  Fe  1.0000  0.46710  0.38950  0.29597  0.0000
Fe21  Fe  1.0000  0.44015  0.91133  0.22413  0.0000
Fe22  Fe  1.0000  0.41236  0.59349  0.30414  0.0000
Fe23  Fe  1.0000  0.02546  0.02275  0.13635  0.0000
Fe24  Fe  1.0000  0.46482  0.23095  0.14338  0.0000
Fe25  Fe  1.0000  0.18517  0.77953  0.14879  0.0000
Fe26  Fe  1.0000  0.16050  0.45992  0.22954  0.0000
Fe27  Fe  1.0000  0.13093  0.13762  0.30575  0.0000
Fe28  Fe  1.0000  0.43818  0.81852  0.13894  0.0000
Fe29  Fe  1.0000  0.41351  0.49891  0.21969  0.0000
Fe30  Fe  1.0000  0.38977  0.18377  0.29770  0.0000
Fe31  Fe  1.0000  0.77162  0.97289  0.14895  0.0000
Fe32  Fe  1.0000  0.74695  0.65328  0.22971  0.0000
Fe33  Fe  1.0000  0.71556  0.33869  0.31413  0.0000
Fe34  Fe  1.0000  0.70341  0.85313  0.23342  0.0000
Fe35  Fe  1.0000  0.66591  0.53020  0.31911  0.0000
Fe36  Fe  1.0000  0.71082  0.17917  0.15646  0.0000
Fe37  Fe  1.0000  0.59788  0.57530  0.15137  0.0000
Fe38  Fe  1.0000  0.57723  0.26085  0.23219  0.0000
Fe39  Fe  1.0000  0.65852  0.36711  0.14435  0.0000
Fe40  Fe  1.0000  0.63385  0.04750  0.22510  0.0000
Fe41  Fe  1.0000  0.55854  0.92291  0.30634  0.0000
Fe42  Fe  1.0000  0.61545  0.72200  0.30349  0.0000
Fe43  Fe  1.0000  0.85172  0.62516  0.13877  0.0000
Fe44  Fe  1.0000  0.82706  0.30555  0.21953  0.0000
Fe45  Fe  1.0000  0.91252  0.41889  0.13126  0.0000
Fe46  Fe  1.0000  0.88785  0.09928  0.21202  0.0000
Fe47  Fe  1.0000  0.80389  0.98675  0.29626  0.0000
Fe48  Fe  1.0000  0.87355  0.78418  0.29460  0.0000
Fe49  Fe  1.0000  0.50080  0.70314  0.21711  0.0000
Fe50  Fe  1.0000  0.97140  0.38926  0.29646  0.0000
Fe51  Fe  1.0000  0.94015  0.91133  0.22413  0.0000
Fe52  Fe  1.0000  0.91160  0.59299  0.30321  0.0000
Fe53  Fe  1.0000  0.52546  0.02275  0.13635  0.0000
Fe54  Fe  1.0000  0.96482  0.23095  0.14338  0.0000
Fe55  Fe  1.0000  0.68517  0.77953  0.14879  0.0000
Fe56  Fe  1.0000  0.66050  0.45992  0.22954  0.0000
Fe57  Fe  1.0000  0.63268  0.13726  0.30541  0.0000
Fe58  Fe  1.0000  0.93818  0.81852  0.13894  0.0000
Fe59  Fe  1.0000  0.91351  0.49891  0.21969  0.0000
Fe60  Fe  1.0000  0.88937  0.18459  0.29739  0.0000
