# Supplementary material for: CO2 hydrogenation over Fe-Co bimetallic catalysts with tunable selectivity through a graphene fencing approach
Source: Nat Commun. 2024 Jan 13;15:512. doi: 10.1038/s41467-024-44763-9 (PMC10787759; doi:10.1038/s41467-024-44763-9)
Supplement: Supplementary file 3 — Source data [file 41467_2024_44763_MOESM3_ESM.zip › Source Data/DFT calculation structure data of Fig. 5/Fe5C2/TS/TS-C2H4-C2H5H/TS.cif]

#======================================================================
# CRYSTAL DATA
#----------------------------------------------------------------------
data_VESTA_phase_1

_chemical_name_common                  'H    C    Fe                          '
_cell_length_a                         10.118000
_cell_length_b                         12.830300
_cell_length_c                         25.419300
_cell_angle_alpha                      90.000000
_cell_angle_beta                       90.000000
_cell_angle_gamma                      93.489502
_cell_volume                           3293.738706
_space_group_name_H-M_alt              'P 1'
_space_group_IT_number                 1

loop_
_space_group_symop_operation_xyz
   'x, y, z'

loop_
   _atom_site_label
   _atom_site_occupancy
   _atom_site_fract_x
   _atom_site_fract_y
   _atom_site_fract_z
   _atom_site_adp_type
   _atom_site_U_iso_or_equiv
   _atom_site_type_symbol
   H1         1.0     0.446920     0.602134     0.374654    Uiso  ? H
   H2         1.0     0.885780     0.712191     0.348250    Uiso  ? H
   H3         1.0     0.585155     0.704177     0.381565    Uiso  ? H
   H4         1.0     0.608419     0.472336     0.404439    Uiso  ? H
   H5         1.0     0.806738     0.704552     0.415718    Uiso  ? H
   H6         1.0     0.737243     0.584931     0.407935    Uiso  ? H
   C1         1.0     0.558018     0.622394     0.367832    Uiso  ? C
   C2         1.0     0.646555     0.547594     0.388517    Uiso  ? C
   C3         1.0     0.128280     0.910750     0.169700    Uiso  ? C
   C4         1.0     0.065829     0.580459     0.253739    Uiso  ? C
   C5         1.0     0.051736     0.268359     0.312409    Uiso  ? C
   C6         1.0     0.231000     0.505130     0.164050    Uiso  ? C
   C7         1.0     0.239384     0.171608     0.236965    Uiso  ? C
   C8         1.0     0.220503     0.856218     0.312161    Uiso  ? C
   C9         1.0     0.495060     0.687300     0.118020    Uiso  ? C
   C10        1.0     0.470400     0.367690     0.198780    Uiso  ? C
   C11        1.0     0.481000     0.058015     0.279539    Uiso  ? C
   C12        1.0     0.367670     0.773320     0.204430    Uiso  ? C
   C13        1.0     0.313289     0.472836     0.290267    Uiso  ? C
   C14        1.0     0.392340     0.092930     0.123670    Uiso  ? C
   C15        1.0     0.628280     0.910750     0.169700    Uiso  ? C
   C16        1.0     0.565479     0.579725     0.250048    Uiso  ? C
   C17        1.0     0.552359     0.267793     0.312555    Uiso  ? C
   C18        1.0     0.731000     0.505130     0.164050    Uiso  ? C
   C19        1.0     0.739461     0.171389     0.237092    Uiso  ? C
   C20        1.0     0.718740     0.860184     0.311341    Uiso  ? C
   C21        1.0     0.995060     0.687300     0.118020    Uiso  ? C
   C22        1.0     0.970400     0.367690     0.198780    Uiso  ? C
   C23        1.0     0.981305     0.057145     0.279441    Uiso  ? C
   C24        1.0     0.867670     0.773320     0.204430    Uiso  ? C
   C25        1.0     0.813509     0.473844     0.289927    Uiso  ? C
   C26        1.0     0.892340     0.092930     0.123670    Uiso  ? C
   Fe1        1.0     0.271620     0.972890     0.148950    Uiso  ? Fe
   Fe2        1.0     0.246950     0.653280     0.229710    Uiso  ? Fe
   Fe3        1.0     0.216777     0.339463     0.299372    Uiso  ? Fe
   Fe4        1.0     0.196983     0.855973     0.232681    Uiso  ? Fe
   Fe5        1.0     0.174166     0.554698     0.309906    Uiso  ? Fe
   Fe6        1.0     0.210820     0.179170     0.156460    Uiso  ? Fe
   Fe7        1.0     0.097880     0.575300     0.151370    Uiso  ? Fe
   Fe8        1.0     0.078931     0.261729     0.223890    Uiso  ? Fe
   Fe9        1.0     0.158520     0.367110     0.144350    Uiso  ? Fe
   Fe10       1.0     0.133850     0.047500     0.225100    Uiso  ? Fe
   Fe11       1.0     0.064838     0.931593     0.300414    Uiso  ? Fe
   Fe12       1.0     0.115081     0.732886     0.298443    Uiso  ? Fe
   Fe13       1.0     0.351720     0.625160     0.138770    Uiso  ? Fe
   Fe14       1.0     0.327060     0.305550     0.219530    Uiso  ? Fe
   Fe15       1.0     0.412520     0.418890     0.131260    Uiso  ? Fe
   Fe16       1.0     0.387850     0.099280     0.212020    Uiso  ? Fe
   Fe17       1.0     0.310241     0.985872     0.290141    Uiso  ? Fe
   Fe18       1.0     0.374083     0.789418     0.290081    Uiso  ? Fe
   Fe19       1.0     0.000800     0.703140     0.217110    Uiso  ? Fe
   Fe20       1.0     0.463032     0.382809     0.290014    Uiso  ? Fe
   Fe21       1.0     0.440150     0.911330     0.224130    Uiso  ? Fe
   Fe22       1.0     0.425900     0.598303     0.301633    Uiso  ? Fe
   Fe23       1.0     0.025460     0.022750     0.136350    Uiso  ? Fe
   Fe24       1.0     0.464820     0.230950     0.143380    Uiso  ? Fe
   Fe25       1.0     0.185170     0.779530     0.148790    Uiso  ? Fe
   Fe26       1.0     0.160500     0.459920     0.229540    Uiso  ? Fe
   Fe27       1.0     0.137756     0.147613     0.301011    Uiso  ? Fe
   Fe28       1.0     0.438180     0.818520     0.138940    Uiso  ? Fe
   Fe29       1.0     0.413510     0.498910     0.219690    Uiso  ? Fe
   Fe30       1.0     0.390590     0.191904     0.292447    Uiso  ? Fe
   Fe31       1.0     0.771620     0.972890     0.148950    Uiso  ? Fe
   Fe32       1.0     0.746950     0.653280     0.229710    Uiso  ? Fe
   Fe33       1.0     0.717699     0.338685     0.299362    Uiso  ? Fe
   Fe34       1.0     0.696194     0.851732     0.233156    Uiso  ? Fe
   Fe35       1.0     0.670043     0.551141     0.311323    Uiso  ? Fe
   Fe36       1.0     0.710820     0.179170     0.156460    Uiso  ? Fe
   Fe37       1.0     0.597880     0.575300     0.151370    Uiso  ? Fe
   Fe38       1.0     0.579189     0.262134     0.224128    Uiso  ? Fe
   Fe39       1.0     0.658520     0.367110     0.144350    Uiso  ? Fe
   Fe40       1.0     0.633850     0.047500     0.225100    Uiso  ? Fe
   Fe41       1.0     0.561581     0.931529     0.300109    Uiso  ? Fe
   Fe42       1.0     0.615297     0.733297     0.301060    Uiso  ? Fe
   Fe43       1.0     0.851720     0.625160     0.138770    Uiso  ? Fe
   Fe44       1.0     0.827060     0.305550     0.219530    Uiso  ? Fe
   Fe45       1.0     0.912520     0.418890     0.131260    Uiso  ? Fe
   Fe46       1.0     0.887850     0.099280     0.212020    Uiso  ? Fe
   Fe47       1.0     0.809773     0.988004     0.289557    Uiso  ? Fe
   Fe48       1.0     0.871458     0.788636     0.293660    Uiso  ? Fe
   Fe49       1.0     0.500800     0.703140     0.217110    Uiso  ? Fe
   Fe50       1.0     0.965348     0.385630     0.290031    Uiso  ? Fe
   Fe51       1.0     0.940150     0.911330     0.224130    Uiso  ? Fe
   Fe52       1.0     0.915907     0.607984     0.298662    Uiso  ? Fe
   Fe53       1.0     0.525460     0.022750     0.136350    Uiso  ? Fe
   Fe54       1.0     0.964820     0.230950     0.143380    Uiso  ? Fe
   Fe55       1.0     0.685170     0.779530     0.148790    Uiso  ? Fe
   Fe56       1.0     0.660500     0.459920     0.229540    Uiso  ? Fe
   Fe57       1.0     0.638365     0.147364     0.301143    Uiso  ? Fe
   Fe58       1.0     0.938180     0.818520     0.138940    Uiso  ? Fe
   Fe59       1.0     0.913510     0.498910     0.219690    Uiso  ? Fe
   Fe60       1.0     0.891151     0.192585     0.292417    Uiso  ? Fe
