# Supplementary material for: CO2 hydrogenation over Fe-Co bimetallic catalysts with tunable selectivity through a graphene fencing approach
Source: Nat Commun. 2024 Jan 13;15:512. doi: 10.1038/s41467-024-44763-9 (PMC10787759; doi:10.1038/s41467-024-44763-9)
Supplement: Supplementary file 3 — Source data [file 41467_2024_44763_MOESM3_ESM.zip › Source Data/DFT calculation structure data of Fig. 5/Fe5C2/TS/TS-C2H4-C4H8/TS.cif]

#======================================================================
# CRYSTAL DATA
#----------------------------------------------------------------------
data_VESTA_phase_1

_chemical_name_common                  'H    C    Fe                          '
_cell_length_a                         10.118000
_cell_length_b                         12.830300
_cell_length_c                         25.419300
_cell_angle_alpha                      90.000000
_cell_angle_beta                       90.000000
_cell_angle_gamma                      93.489502
_cell_volume                           3293.738706
_space_group_name_H-M_alt              'P 1'
_space_group_IT_number                 1

loop_
_space_group_symop_operation_xyz
   'x, y, z'

loop_
   _atom_site_label
   _atom_site_occupancy
   _atom_site_fract_x
   _atom_site_fract_y
   _atom_site_fract_z
   _atom_site_adp_type
   _atom_site_U_iso_or_equiv
   _atom_site_type_symbol
   H1         1.0     0.448784     0.614977     0.373432    Uiso  ? H
   H2         1.0     0.728179     0.577296     0.415239    Uiso  ? H
   H3         1.0     0.564057     0.536328     0.436927    Uiso  ? H
   H4         1.0     0.532243     0.360994     0.407690    Uiso  ? H
   H5         1.0     0.591013     0.707888     0.376280    Uiso  ? H
   H6         1.0     0.708137     0.244512     0.388052    Uiso  ? H
   H7         1.0     0.654251     0.405669     0.455947    Uiso  ? H
   H8         1.0     0.834779     0.343880     0.403127    Uiso  ? H
   C1         1.0     0.734143     0.329763     0.387203    Uiso  ? C
   C2         1.0     0.560998     0.623238     0.365457    Uiso  ? C
   C3         1.0     0.629822     0.544505     0.402998    Uiso  ? C
   C4         1.0     0.635013     0.392533     0.413586    Uiso  ? C
   C5         1.0     0.128280     0.910750     0.169700    Uiso  ? C
   C6         1.0     0.067587     0.580982     0.252668    Uiso  ? C
   C7         1.0     0.050951     0.269622     0.311010    Uiso  ? C
   C8         1.0     0.231000     0.505130     0.164050    Uiso  ? C
   C9         1.0     0.239143     0.172060     0.236339    Uiso  ? C
   C10        1.0     0.219541     0.856190     0.311798    Uiso  ? C
   C11        1.0     0.495060     0.687300     0.118020    Uiso  ? C
   C12        1.0     0.470400     0.367690     0.198780    Uiso  ? C
   C13        1.0     0.481587     0.055259     0.280123    Uiso  ? C
   C14        1.0     0.367670     0.773320     0.204430    Uiso  ? C
   C15        1.0     0.313270     0.473280     0.290751    Uiso  ? C
   C16        1.0     0.392340     0.092930     0.123670    Uiso  ? C
   C17        1.0     0.628280     0.910750     0.169700    Uiso  ? C
   C18        1.0     0.569706     0.580238     0.252250    Uiso  ? C
   C19        1.0     0.549015     0.266600     0.307013    Uiso  ? C
   C20        1.0     0.731000     0.505130     0.164050    Uiso  ? C
   C21        1.0     0.740138     0.172114     0.237365    Uiso  ? C
   C22        1.0     0.721870     0.857204     0.311748    Uiso  ? C
   C23        1.0     0.995060     0.687300     0.118020    Uiso  ? C
   C24        1.0     0.970400     0.367690     0.198780    Uiso  ? C
   C25        1.0     0.982333     0.057206     0.280189    Uiso  ? C
   C26        1.0     0.867670     0.773320     0.204430    Uiso  ? C
   C27        1.0     0.813608     0.472763     0.288470    Uiso  ? C
   C28        1.0     0.892340     0.092930     0.123670    Uiso  ? C
   Fe1        1.0     0.271620     0.972890     0.148950    Uiso  ? Fe
   Fe2        1.0     0.246950     0.653280     0.229710    Uiso  ? Fe
   Fe3        1.0     0.217536     0.340193     0.299433    Uiso  ? Fe
   Fe4        1.0     0.197474     0.856622     0.232727    Uiso  ? Fe
   Fe5        1.0     0.171311     0.553737     0.309959    Uiso  ? Fe
   Fe6        1.0     0.210820     0.179170     0.156460    Uiso  ? Fe
   Fe7        1.0     0.097880     0.575300     0.151370    Uiso  ? Fe
   Fe8        1.0     0.076591     0.261891     0.224257    Uiso  ? Fe
   Fe9        1.0     0.158520     0.367110     0.144350    Uiso  ? Fe
   Fe10       1.0     0.133850     0.047500     0.225100    Uiso  ? Fe
   Fe11       1.0     0.062862     0.929978     0.300284    Uiso  ? Fe
   Fe12       1.0     0.112826     0.732258     0.298226    Uiso  ? Fe
   Fe13       1.0     0.351720     0.625160     0.138770    Uiso  ? Fe
   Fe14       1.0     0.327060     0.305550     0.219530    Uiso  ? Fe
   Fe15       1.0     0.412520     0.418890     0.131260    Uiso  ? Fe
   Fe16       1.0     0.387850     0.099280     0.212020    Uiso  ? Fe
   Fe17       1.0     0.310564     0.986428     0.290191    Uiso  ? Fe
   Fe18       1.0     0.373098     0.789534     0.290333    Uiso  ? Fe
   Fe19       1.0     0.000800     0.703140     0.217110    Uiso  ? Fe
   Fe20       1.0     0.468397     0.389138     0.290393    Uiso  ? Fe
   Fe21       1.0     0.440150     0.911330     0.224130    Uiso  ? Fe
   Fe22       1.0     0.424734     0.599411     0.301320    Uiso  ? Fe
   Fe23       1.0     0.025460     0.022750     0.136350    Uiso  ? Fe
   Fe24       1.0     0.464820     0.230950     0.143380    Uiso  ? Fe
   Fe25       1.0     0.185170     0.779530     0.148790    Uiso  ? Fe
   Fe26       1.0     0.160500     0.459920     0.229540    Uiso  ? Fe
   Fe27       1.0     0.139092     0.149071     0.300734    Uiso  ? Fe
   Fe28       1.0     0.438180     0.818520     0.138940    Uiso  ? Fe
   Fe29       1.0     0.413510     0.498910     0.219690    Uiso  ? Fe
   Fe30       1.0     0.389712     0.188046     0.292499    Uiso  ? Fe
   Fe31       1.0     0.771620     0.972890     0.148950    Uiso  ? Fe
   Fe32       1.0     0.746950     0.653280     0.229710    Uiso  ? Fe
   Fe33       1.0     0.714675     0.343021     0.306638    Uiso  ? Fe
   Fe34       1.0     0.695190     0.852883     0.233168    Uiso  ? Fe
   Fe35       1.0     0.658499     0.537653     0.314481    Uiso  ? Fe
   Fe36       1.0     0.710820     0.179170     0.156460    Uiso  ? Fe
   Fe37       1.0     0.597880     0.575300     0.151370    Uiso  ? Fe
   Fe38       1.0     0.578051     0.260985     0.224396    Uiso  ? Fe
   Fe39       1.0     0.658520     0.367110     0.144350    Uiso  ? Fe
   Fe40       1.0     0.633850     0.047500     0.225100    Uiso  ? Fe
   Fe41       1.0     0.562833     0.928762     0.300321    Uiso  ? Fe
   Fe42       1.0     0.620796     0.730321     0.301953    Uiso  ? Fe
   Fe43       1.0     0.851720     0.625160     0.138770    Uiso  ? Fe
   Fe44       1.0     0.827060     0.305550     0.219530    Uiso  ? Fe
   Fe45       1.0     0.912520     0.418890     0.131260    Uiso  ? Fe
   Fe46       1.0     0.887850     0.099280     0.212020    Uiso  ? Fe
   Fe47       1.0     0.811191     0.986312     0.289821    Uiso  ? Fe
   Fe48       1.0     0.877267     0.789490     0.289707    Uiso  ? Fe
   Fe49       1.0     0.500800     0.703140     0.217110    Uiso  ? Fe
   Fe50       1.0     0.971217     0.392041     0.290989    Uiso  ? Fe
   Fe51       1.0     0.940150     0.911330     0.224130    Uiso  ? Fe
   Fe52       1.0     0.917968     0.604619     0.296563    Uiso  ? Fe
   Fe53       1.0     0.525460     0.022750     0.136350    Uiso  ? Fe
   Fe54       1.0     0.964820     0.230950     0.143380    Uiso  ? Fe
   Fe55       1.0     0.685170     0.779530     0.148790    Uiso  ? Fe
   Fe56       1.0     0.660500     0.459920     0.229540    Uiso  ? Fe
   Fe57       1.0     0.638814     0.145683     0.300873    Uiso  ? Fe
   Fe58       1.0     0.938180     0.818520     0.138940    Uiso  ? Fe
   Fe59       1.0     0.913510     0.498910     0.219690    Uiso  ? Fe
   Fe60       1.0     0.893051     0.189059     0.292332    Uiso  ? Fe
