# Supplementary material for: CO2 hydrogenation over Fe-Co bimetallic catalysts with tunable selectivity through a graphene fencing approach
Source: Nat Commun. 2024 Jan 13;15:512. doi: 10.1038/s41467-024-44763-9 (PMC10787759; doi:10.1038/s41467-024-44763-9)
Supplement: Supplementary file 3 — Source data [file 41467_2024_44763_MOESM3_ESM.zip › Source Data/DFT calculation structure data of Fig. 5/Fe5C2/TS/TS-C2H5H-C2H6/TS.cif]

#======================================================================
# CRYSTAL DATA
#----------------------------------------------------------------------
data_VESTA_phase_1

_chemical_name_common                  'H    C    Fe                          '
_cell_length_a                         10.118000
_cell_length_b                         12.830300
_cell_length_c                         25.419300
_cell_angle_alpha                      90.000000
_cell_angle_beta                       90.000000
_cell_angle_gamma                      93.489502
_cell_volume                           3293.738706
_space_group_name_H-M_alt              'P 1'
_space_group_IT_number                 1

loop_
_space_group_symop_operation_xyz
   'x, y, z'

loop_
   _atom_site_label
   _atom_site_occupancy
   _atom_site_fract_x
   _atom_site_fract_y
   _atom_site_fract_z
   _atom_site_adp_type
   _atom_site_U_iso_or_equiv
   _atom_site_type_symbol
   H1         1.0     0.465623     0.617398     0.404537    Uiso  ? H
   H2         1.0     0.750339     0.627064     0.353162    Uiso  ? H
   H3         1.0     0.599185     0.702194     0.426969    Uiso  ? H
   H4         1.0     0.620182     0.472118     0.390436    Uiso  ? H
   H5         1.0     0.547751     0.589799     0.464232    Uiso  ? H
   H6         1.0     0.753750     0.550892     0.417555    Uiso  ? H
   C1         1.0     0.563390     0.619706     0.423781    Uiso  ? C
   C2         1.0     0.660647     0.553717     0.395495    Uiso  ? C
   C3         1.0     0.128280     0.910750     0.169700    Uiso  ? C
   C4         1.0     0.067478     0.580390     0.252678    Uiso  ? C
   C5         1.0     0.053440     0.269408     0.312299    Uiso  ? C
   C6         1.0     0.231000     0.505130     0.164050    Uiso  ? C
   C7         1.0     0.239708     0.171394     0.236594    Uiso  ? C
   C8         1.0     0.220721     0.857127     0.311684    Uiso  ? C
   C9         1.0     0.495060     0.687300     0.118020    Uiso  ? C
   C10        1.0     0.470400     0.367690     0.198780    Uiso  ? C
   C11        1.0     0.482215     0.057619     0.279954    Uiso  ? C
   C12        1.0     0.367670     0.773320     0.204430    Uiso  ? C
   C13        1.0     0.316793     0.475216     0.292509    Uiso  ? C
   C14        1.0     0.392340     0.092930     0.123670    Uiso  ? C
   C15        1.0     0.628280     0.910750     0.169700    Uiso  ? C
   C16        1.0     0.570588     0.580541     0.254921    Uiso  ? C
   C17        1.0     0.552481     0.268618     0.312764    Uiso  ? C
   C18        1.0     0.731000     0.505130     0.164050    Uiso  ? C
   C19        1.0     0.739804     0.171339     0.237483    Uiso  ? C
   C20        1.0     0.721586     0.858004     0.311662    Uiso  ? C
   C21        1.0     0.995060     0.687300     0.118020    Uiso  ? C
   C22        1.0     0.970400     0.367690     0.198780    Uiso  ? C
   C23        1.0     0.982817     0.058243     0.280019    Uiso  ? C
   C24        1.0     0.867670     0.773320     0.204430    Uiso  ? C
   C25        1.0     0.813016     0.472930     0.288196    Uiso  ? C
   C26        1.0     0.892340     0.092930     0.123670    Uiso  ? C
   Fe1        1.0     0.271620     0.972890     0.148950    Uiso  ? Fe
   Fe2        1.0     0.246950     0.653280     0.229710    Uiso  ? Fe
   Fe3        1.0     0.218462     0.341606     0.299575    Uiso  ? Fe
   Fe4        1.0     0.197799     0.856788     0.232603    Uiso  ? Fe
   Fe5        1.0     0.173574     0.555314     0.309935    Uiso  ? Fe
   Fe6        1.0     0.210820     0.179170     0.156460    Uiso  ? Fe
   Fe7        1.0     0.097880     0.575300     0.151370    Uiso  ? Fe
   Fe8        1.0     0.079937     0.263115     0.223945    Uiso  ? Fe
   Fe9        1.0     0.158520     0.367110     0.144350    Uiso  ? Fe
   Fe10       1.0     0.133850     0.047500     0.225100    Uiso  ? Fe
   Fe11       1.0     0.063824     0.931101     0.300231    Uiso  ? Fe
   Fe12       1.0     0.115663     0.732695     0.298388    Uiso  ? Fe
   Fe13       1.0     0.351720     0.625160     0.138770    Uiso  ? Fe
   Fe14       1.0     0.327060     0.305550     0.219530    Uiso  ? Fe
   Fe15       1.0     0.412520     0.418890     0.131260    Uiso  ? Fe
   Fe16       1.0     0.387850     0.099280     0.212020    Uiso  ? Fe
   Fe17       1.0     0.311112     0.987437     0.290118    Uiso  ? Fe
   Fe18       1.0     0.375884     0.790392     0.290287    Uiso  ? Fe
   Fe19       1.0     0.000800     0.703140     0.217110    Uiso  ? Fe
   Fe20       1.0     0.463908     0.384388     0.289827    Uiso  ? Fe
   Fe21       1.0     0.440150     0.911330     0.224130    Uiso  ? Fe
   Fe22       1.0     0.418663     0.608565     0.295912    Uiso  ? Fe
   Fe23       1.0     0.025460     0.022750     0.136350    Uiso  ? Fe
   Fe24       1.0     0.464820     0.230950     0.143380    Uiso  ? Fe
   Fe25       1.0     0.185170     0.779530     0.148790    Uiso  ? Fe
   Fe26       1.0     0.160500     0.459920     0.229540    Uiso  ? Fe
   Fe27       1.0     0.139525     0.148954     0.300803    Uiso  ? Fe
   Fe28       1.0     0.438180     0.818520     0.138940    Uiso  ? Fe
   Fe29       1.0     0.413510     0.498910     0.219690    Uiso  ? Fe
   Fe30       1.0     0.391365     0.192897     0.292269    Uiso  ? Fe
   Fe31       1.0     0.771620     0.972890     0.148950    Uiso  ? Fe
   Fe32       1.0     0.746950     0.653280     0.229710    Uiso  ? Fe
   Fe33       1.0     0.718550     0.337592     0.299332    Uiso  ? Fe
   Fe34       1.0     0.697838     0.855384     0.232670    Uiso  ? Fe
   Fe35       1.0     0.676615     0.552838     0.313781    Uiso  ? Fe
   Fe36       1.0     0.710820     0.179170     0.156460    Uiso  ? Fe
   Fe37       1.0     0.597880     0.575300     0.151370    Uiso  ? Fe
   Fe38       1.0     0.579618     0.262134     0.223926    Uiso  ? Fe
   Fe39       1.0     0.658520     0.367110     0.144350    Uiso  ? Fe
   Fe40       1.0     0.633850     0.047500     0.225100    Uiso  ? Fe
   Fe41       1.0     0.563947     0.930326     0.300054    Uiso  ? Fe
   Fe42       1.0     0.614537     0.734062     0.298472    Uiso  ? Fe
   Fe43       1.0     0.851720     0.625160     0.138770    Uiso  ? Fe
   Fe44       1.0     0.827060     0.305550     0.219530    Uiso  ? Fe
   Fe45       1.0     0.912520     0.418890     0.131260    Uiso  ? Fe
   Fe46       1.0     0.887850     0.099280     0.212020    Uiso  ? Fe
   Fe47       1.0     0.811980     0.987213     0.290043    Uiso  ? Fe
   Fe48       1.0     0.877018     0.790632     0.290258    Uiso  ? Fe
   Fe49       1.0     0.500800     0.703140     0.217110    Uiso  ? Fe
   Fe50       1.0     0.966864     0.386451     0.289954    Uiso  ? Fe
   Fe51       1.0     0.940150     0.911330     0.224130    Uiso  ? Fe
   Fe52       1.0     0.919075     0.606155     0.297114    Uiso  ? Fe
   Fe53       1.0     0.525460     0.022750     0.136350    Uiso  ? Fe
   Fe54       1.0     0.964820     0.230950     0.143380    Uiso  ? Fe
   Fe55       1.0     0.685170     0.779530     0.148790    Uiso  ? Fe
   Fe56       1.0     0.660500     0.459920     0.229540    Uiso  ? Fe
   Fe57       1.0     0.637899     0.148101     0.301211    Uiso  ? Fe
   Fe58       1.0     0.938180     0.818520     0.138940    Uiso  ? Fe
   Fe59       1.0     0.913510     0.498910     0.219690    Uiso  ? Fe
   Fe60       1.0     0.892390     0.193172     0.292507    Uiso  ? Fe
