# Supplementary material for: CO2 hydrogenation over Fe-Co bimetallic catalysts with tunable selectivity through a graphene fencing approach
Source: Nat Commun. 2024 Jan 13;15:512. doi: 10.1038/s41467-024-44763-9 (PMC10787759; doi:10.1038/s41467-024-44763-9)
Supplement: Supplementary file 3 — Source data [file 41467_2024_44763_MOESM3_ESM.zip › Source Data/DFT calculation structure data of Fig. 5/Fe5C2/TS/TS-C3H6-C4H8/TS.cif]

#======================================================================
# CRYSTAL DATA
#----------------------------------------------------------------------
data_VESTA_phase_1

_chemical_name_common                  'H    C    Fe                          '
_cell_length_a                         10.118000
_cell_length_b                         12.830300
_cell_length_c                         25.419300
_cell_angle_alpha                      90.000000
_cell_angle_beta                       90.000000
_cell_angle_gamma                      93.489502
_cell_volume                           3293.738706
_space_group_name_H-M_alt              'P 1'
_space_group_IT_number                 1

loop_
_space_group_symop_operation_xyz
   'x, y, z'

loop_
   _atom_site_label
   _atom_site_occupancy
   _atom_site_fract_x
   _atom_site_fract_y
   _atom_site_fract_z
   _atom_site_adp_type
   _atom_site_U_iso_or_equiv
   _atom_site_type_symbol
   H1         1.0     0.446090     0.624286     0.374820    Uiso  ? H
   H2         1.0     0.733112     0.613103     0.405340    Uiso  ? H
   H3         1.0     0.587965     0.559094     0.445796    Uiso  ? H
   H4         1.0     0.507335     0.439776     0.397013    Uiso  ? H
   H5         1.0     0.566868     0.726048     0.383797    Uiso  ? H
   H6         1.0     0.715451     0.326001     0.399578    Uiso  ? H
   H7         1.0     0.649661     0.355078     0.461154    Uiso  ? H
   H8         1.0     0.794209     0.426982     0.438299    Uiso  ? H
   C1         1.0     0.697314     0.391477     0.425526    Uiso  ? C
   C2         1.0     0.556218     0.644010     0.369562    Uiso  ? C
   C3         1.0     0.631370     0.576327     0.404439    Uiso  ? C
   C4         1.0     0.613908     0.462042     0.392568    Uiso  ? C
   C5         1.0     0.128280     0.910750     0.169700    Uiso  ? C
   C6         1.0     0.068021     0.580916     0.252667    Uiso  ? C
   C7         1.0     0.051333     0.269109     0.312151    Uiso  ? C
   C8         1.0     0.231000     0.505130     0.164050    Uiso  ? C
   C9         1.0     0.239167     0.171559     0.237103    Uiso  ? C
   C10        1.0     0.218201     0.856132     0.311878    Uiso  ? C
   C11        1.0     0.495060     0.687300     0.118020    Uiso  ? C
   C12        1.0     0.470400     0.367690     0.198780    Uiso  ? C
   C13        1.0     0.481394     0.056605     0.279812    Uiso  ? C
   C14        1.0     0.367670     0.773320     0.204430    Uiso  ? C
   C15        1.0     0.315432     0.474748     0.291124    Uiso  ? C
   C16        1.0     0.392340     0.092930     0.123670    Uiso  ? C
   C17        1.0     0.628280     0.910750     0.169700    Uiso  ? C
   C18        1.0     0.570371     0.580422     0.252728    Uiso  ? C
   C19        1.0     0.550272     0.265620     0.311549    Uiso  ? C
   C20        1.0     0.731000     0.505130     0.164050    Uiso  ? C
   C21        1.0     0.739579     0.171407     0.237417    Uiso  ? C
   C22        1.0     0.719896     0.855859     0.311445    Uiso  ? C
   C23        1.0     0.995060     0.687300     0.118020    Uiso  ? C
   C24        1.0     0.970400     0.367690     0.198780    Uiso  ? C
   C25        1.0     0.981398     0.057389     0.280178    Uiso  ? C
   C26        1.0     0.867670     0.773320     0.204430    Uiso  ? C
   C27        1.0     0.814343     0.474028     0.290277    Uiso  ? C
   C28        1.0     0.892340     0.092930     0.123670    Uiso  ? C
   Fe1        1.0     0.271620     0.972890     0.148950    Uiso  ? Fe
   Fe2        1.0     0.246950     0.653280     0.229710    Uiso  ? Fe
   Fe3        1.0     0.216569     0.341403     0.299397    Uiso  ? Fe
   Fe4        1.0     0.196283     0.856922     0.232752    Uiso  ? Fe
   Fe5        1.0     0.172106     0.552898     0.309947    Uiso  ? Fe
   Fe6        1.0     0.210820     0.179170     0.156460    Uiso  ? Fe
   Fe7        1.0     0.097880     0.575300     0.151370    Uiso  ? Fe
   Fe8        1.0     0.078704     0.262138     0.224166    Uiso  ? Fe
   Fe9        1.0     0.158520     0.367110     0.144350    Uiso  ? Fe
   Fe10       1.0     0.133850     0.047500     0.225100    Uiso  ? Fe
   Fe11       1.0     0.062129     0.930299     0.300397    Uiso  ? Fe
   Fe12       1.0     0.113246     0.731517     0.298307    Uiso  ? Fe
   Fe13       1.0     0.351720     0.625160     0.138770    Uiso  ? Fe
   Fe14       1.0     0.327060     0.305550     0.219530    Uiso  ? Fe
   Fe15       1.0     0.412520     0.418890     0.131260    Uiso  ? Fe
   Fe16       1.0     0.387850     0.099280     0.212020    Uiso  ? Fe
   Fe17       1.0     0.310495     0.986084     0.290147    Uiso  ? Fe
   Fe18       1.0     0.372239     0.791142     0.289328    Uiso  ? Fe
   Fe19       1.0     0.000800     0.703140     0.217110    Uiso  ? Fe
   Fe20       1.0     0.465170     0.384360     0.290502    Uiso  ? Fe
   Fe21       1.0     0.440150     0.911330     0.224130    Uiso  ? Fe
   Fe22       1.0     0.424251     0.605190     0.300068    Uiso  ? Fe
   Fe23       1.0     0.025460     0.022750     0.136350    Uiso  ? Fe
   Fe24       1.0     0.464820     0.230950     0.143380    Uiso  ? Fe
   Fe25       1.0     0.185170     0.779530     0.148790    Uiso  ? Fe
   Fe26       1.0     0.160500     0.459920     0.229540    Uiso  ? Fe
   Fe27       1.0     0.137472     0.148683     0.301046    Uiso  ? Fe
   Fe28       1.0     0.438180     0.818520     0.138940    Uiso  ? Fe
   Fe29       1.0     0.413510     0.498910     0.219690    Uiso  ? Fe
   Fe30       1.0     0.390042     0.190380     0.292565    Uiso  ? Fe
   Fe31       1.0     0.771620     0.972890     0.148950    Uiso  ? Fe
   Fe32       1.0     0.746950     0.653280     0.229710    Uiso  ? Fe
   Fe33       1.0     0.715187     0.339495     0.300346    Uiso  ? Fe
   Fe34       1.0     0.696684     0.854716     0.232966    Uiso  ? Fe
   Fe35       1.0     0.663988     0.538437     0.315865    Uiso  ? Fe
   Fe36       1.0     0.710820     0.179170     0.156460    Uiso  ? Fe
   Fe37       1.0     0.597880     0.575300     0.151370    Uiso  ? Fe
   Fe38       1.0     0.578546     0.260980     0.224033    Uiso  ? Fe
   Fe39       1.0     0.658520     0.367110     0.144350    Uiso  ? Fe
   Fe40       1.0     0.633850     0.047500     0.225100    Uiso  ? Fe
   Fe41       1.0     0.562376     0.929289     0.299895    Uiso  ? Fe
   Fe42       1.0     0.620399     0.727245     0.300468    Uiso  ? Fe
   Fe43       1.0     0.851720     0.625160     0.138770    Uiso  ? Fe
   Fe44       1.0     0.827060     0.305550     0.219530    Uiso  ? Fe
   Fe45       1.0     0.912520     0.418890     0.131260    Uiso  ? Fe
   Fe46       1.0     0.887850     0.099280     0.212020    Uiso  ? Fe
   Fe47       1.0     0.810462     0.985766     0.290079    Uiso  ? Fe
   Fe48       1.0     0.876059     0.789054     0.289757    Uiso  ? Fe
   Fe49       1.0     0.500800     0.703140     0.217110    Uiso  ? Fe
   Fe50       1.0     0.967007     0.388011     0.290529    Uiso  ? Fe
   Fe51       1.0     0.940150     0.911330     0.224130    Uiso  ? Fe
   Fe52       1.0     0.918240     0.605256     0.296490    Uiso  ? Fe
   Fe53       1.0     0.525460     0.022750     0.136350    Uiso  ? Fe
   Fe54       1.0     0.964820     0.230950     0.143380    Uiso  ? Fe
   Fe55       1.0     0.685170     0.779530     0.148790    Uiso  ? Fe
   Fe56       1.0     0.660500     0.459920     0.229540    Uiso  ? Fe
   Fe57       1.0     0.638421     0.146752     0.301173    Uiso  ? Fe
   Fe58       1.0     0.938180     0.818520     0.138940    Uiso  ? Fe
   Fe59       1.0     0.913510     0.498910     0.219690    Uiso  ? Fe
   Fe60       1.0     0.891155     0.191850     0.292711    Uiso  ? Fe
