# Supplementary material for: CO2 hydrogenation over Fe-Co bimetallic catalysts with tunable selectivity through a graphene fencing approach
Source: Nat Commun. 2024 Jan 13;15:512. doi: 10.1038/s41467-024-44763-9 (PMC10787759; doi:10.1038/s41467-024-44763-9)
Supplement: Supplementary file 3 — Source data [file 41467_2024_44763_MOESM3_ESM.zip › Source Data/DFT calculation structure data of Fig. 5/Fe5C2/TS/TS-C4H8-C4H9H/TS.cif]

#======================================================================
# CRYSTAL DATA
#----------------------------------------------------------------------
data_VESTA_phase_1

_chemical_name_common                  'POSCAR\(4)                            '
_cell_length_a                         10.118000
_cell_length_b                         12.830300
_cell_length_c                         25.419300
_cell_angle_alpha                      90.000000
_cell_angle_beta                       90.000000
_cell_angle_gamma                      93.489502
_cell_volume                           3293.738706
_space_group_name_H-M_alt              'P 1'
_space_group_IT_number                 1

loop_
_space_group_symop_operation_xyz
   'x, y, z'

loop_
   _atom_site_label
   _atom_site_occupancy
   _atom_site_fract_x
   _atom_site_fract_y
   _atom_site_fract_z
   _atom_site_adp_type
   _atom_site_U_iso_or_equiv
   _atom_site_type_symbol
   H1         1.0     0.500838     0.576697     0.442881    Uiso  ? H
   H2         1.0     0.802423     0.552665     0.430004    Uiso  ? H
   H3         1.0     0.575072     0.391033     0.424536    Uiso  ? H
   H4         1.0     0.367082     0.327149     0.376016    Uiso  ? H
   H5         1.0     0.629976     0.668658     0.462138    Uiso  ? H
   H6         1.0     0.868755     0.373615     0.395377    Uiso  ? H
   H7         1.0     0.319622     0.278056     0.369564    Uiso  ? H
   H8         1.0     0.740204     0.267356     0.408364    Uiso  ? H
   H9         1.0     0.608539     0.547217     0.495587    Uiso  ? H
   H10        1.0     0.695075     0.589482     0.380937    Uiso  ? H
   C1         1.0     0.763879     0.348906     0.398023    Uiso  ? C
   C2         1.0     0.603936     0.584850     0.456747    Uiso  ? C
   C3         1.0     0.698680     0.536649     0.417729    Uiso  ? C
   C4         1.0     0.671173     0.421488     0.409034    Uiso  ? C
   C5         1.0     0.128280     0.910750     0.169700    Uiso  ? C
   C6         1.0     0.066525     0.580684     0.252636    Uiso  ? C
   C7         1.0     0.044663     0.268973     0.309158    Uiso  ? C
   C8         1.0     0.231000     0.505130     0.164050    Uiso  ? C
   C9         1.0     0.239523     0.171995     0.238422    Uiso  ? C
   C10        1.0     0.218335     0.854445     0.311618    Uiso  ? C
   C11        1.0     0.495060     0.687300     0.118020    Uiso  ? C
   C12        1.0     0.470400     0.367690     0.198780    Uiso  ? C
   C13        1.0     0.482468     0.053888     0.281043    Uiso  ? C
   C14        1.0     0.367670     0.773320     0.204430    Uiso  ? C
   C15        1.0     0.312318     0.472237     0.288402    Uiso  ? C
   C16        1.0     0.392340     0.092930     0.123670    Uiso  ? C
   C17        1.0     0.628280     0.910750     0.169700    Uiso  ? C
   C18        1.0     0.568204     0.580530     0.255732    Uiso  ? C
   C19        1.0     0.551025     0.267808     0.306359    Uiso  ? C
   C20        1.0     0.731000     0.505130     0.164050    Uiso  ? C
   C21        1.0     0.740825     0.172152     0.238101    Uiso  ? C
   C22        1.0     0.718634     0.854108     0.311805    Uiso  ? C
   C23        1.0     0.995060     0.687300     0.118020    Uiso  ? C
   C24        1.0     0.970400     0.367690     0.198780    Uiso  ? C
   C25        1.0     0.981834     0.054646     0.281025    Uiso  ? C
   C26        1.0     0.867670     0.773320     0.204430    Uiso  ? C
   C27        1.0     0.813633     0.469373     0.286734    Uiso  ? C
   C28        1.0     0.892340     0.092930     0.123670    Uiso  ? C
   Fe1        1.0     0.271620     0.972890     0.148950    Uiso  ? Fe
   Fe2        1.0     0.246950     0.653280     0.229710    Uiso  ? Fe
   Fe3        1.0     0.216464     0.338858     0.301850    Uiso  ? Fe
   Fe4        1.0     0.196986     0.853708     0.232706    Uiso  ? Fe
   Fe5        1.0     0.165817     0.548127     0.310589    Uiso  ? Fe
   Fe6        1.0     0.210820     0.179170     0.156460    Uiso  ? Fe
   Fe7        1.0     0.097880     0.575300     0.151370    Uiso  ? Fe
   Fe8        1.0     0.076908     0.261473     0.225149    Uiso  ? Fe
   Fe9        1.0     0.158520     0.367110     0.144350    Uiso  ? Fe
   Fe10       1.0     0.133850     0.047500     0.225100    Uiso  ? Fe
   Fe11       1.0     0.061024     0.926513     0.300398    Uiso  ? Fe
   Fe12       1.0     0.113973     0.728610     0.298657    Uiso  ? Fe
   Fe13       1.0     0.351720     0.625160     0.138770    Uiso  ? Fe
   Fe14       1.0     0.327060     0.305550     0.219530    Uiso  ? Fe
   Fe15       1.0     0.412520     0.418890     0.131260    Uiso  ? Fe
   Fe16       1.0     0.387850     0.099280     0.212020    Uiso  ? Fe
   Fe17       1.0     0.310461     0.984540     0.290078    Uiso  ? Fe
   Fe18       1.0     0.374631     0.788615     0.290450    Uiso  ? Fe
   Fe19       1.0     0.000800     0.703140     0.217110    Uiso  ? Fe
   Fe20       1.0     0.473655     0.395417     0.291212    Uiso  ? Fe
   Fe21       1.0     0.440150     0.911330     0.224130    Uiso  ? Fe
   Fe22       1.0     0.414018     0.605709     0.296308    Uiso  ? Fe
   Fe23       1.0     0.025460     0.022750     0.136350    Uiso  ? Fe
   Fe24       1.0     0.464820     0.230950     0.143380    Uiso  ? Fe
   Fe25       1.0     0.185170     0.779530     0.148790    Uiso  ? Fe
   Fe26       1.0     0.160500     0.459920     0.229540    Uiso  ? Fe
   Fe27       1.0     0.135447     0.147164     0.301418    Uiso  ? Fe
   Fe28       1.0     0.438180     0.818520     0.138940    Uiso  ? Fe
   Fe29       1.0     0.413510     0.498910     0.219690    Uiso  ? Fe
   Fe30       1.0     0.391710     0.184505     0.292464    Uiso  ? Fe
   Fe31       1.0     0.771620     0.972890     0.148950    Uiso  ? Fe
   Fe32       1.0     0.746950     0.653280     0.229710    Uiso  ? Fe
   Fe33       1.0     0.711764     0.347049     0.312374    Uiso  ? Fe
   Fe34       1.0     0.696136     0.853379     0.232840    Uiso  ? Fe
   Fe35       1.0     0.670149     0.545324     0.312975    Uiso  ? Fe
   Fe36       1.0     0.710820     0.179170     0.156460    Uiso  ? Fe
   Fe37       1.0     0.597880     0.575300     0.151370    Uiso  ? Fe
   Fe38       1.0     0.578188     0.261301     0.224546    Uiso  ? Fe
   Fe39       1.0     0.658520     0.367110     0.144350    Uiso  ? Fe
   Fe40       1.0     0.633850     0.047500     0.225100    Uiso  ? Fe
   Fe41       1.0     0.561131     0.926185     0.300546    Uiso  ? Fe
   Fe42       1.0     0.612666     0.729157     0.298593    Uiso  ? Fe
   Fe43       1.0     0.851720     0.625160     0.138770    Uiso  ? Fe
   Fe44       1.0     0.827060     0.305550     0.219530    Uiso  ? Fe
   Fe45       1.0     0.912520     0.418890     0.131260    Uiso  ? Fe
   Fe46       1.0     0.887850     0.099280     0.212020    Uiso  ? Fe
   Fe47       1.0     0.810667     0.983361     0.290395    Uiso  ? Fe
   Fe48       1.0     0.874947     0.788511     0.290095    Uiso  ? Fe
   Fe49       1.0     0.500800     0.703140     0.217110    Uiso  ? Fe
   Fe50       1.0     0.978770     0.399091     0.292614    Uiso  ? Fe
   Fe51       1.0     0.940150     0.911330     0.224130    Uiso  ? Fe
   Fe52       1.0     0.917534     0.604492     0.296784    Uiso  ? Fe
   Fe53       1.0     0.525460     0.022750     0.136350    Uiso  ? Fe
   Fe54       1.0     0.964820     0.230950     0.143380    Uiso  ? Fe
   Fe55       1.0     0.685170     0.779530     0.148790    Uiso  ? Fe
   Fe56       1.0     0.660500     0.459920     0.229540    Uiso  ? Fe
   Fe57       1.0     0.638441     0.146496     0.301048    Uiso  ? Fe
   Fe58       1.0     0.938180     0.818520     0.138940    Uiso  ? Fe
   Fe59       1.0     0.913510     0.498910     0.219690    Uiso  ? Fe
   Fe60       1.0     0.890249     0.183738     0.293518    Uiso  ? Fe
