# Supplementary material for: CO2 hydrogenation over Fe-Co bimetallic catalysts with tunable selectivity through a graphene fencing approach
Source: Nat Commun. 2024 Jan 13;15:512. doi: 10.1038/s41467-024-44763-9 (PMC10787759; doi:10.1038/s41467-024-44763-9)
Supplement: Supplementary file 3 — Source data [file 41467_2024_44763_MOESM3_ESM.zip › Source Data/DFT calculation structure data of Fig. 5/Fe5C2/TS/TS-C4H9H-C4H10/TS.cif]

#======================================================================
# CRYSTAL DATA
#----------------------------------------------------------------------
data_VESTA_phase_1

_chemical_name_common                  'H    C    Fe                          '
_cell_length_a                         10.118000
_cell_length_b                         12.830300
_cell_length_c                         25.419300
_cell_angle_alpha                      90.000000
_cell_angle_beta                       90.000000
_cell_angle_gamma                      93.489502
_cell_volume                           3293.738706
_space_group_name_H-M_alt              'P 1'
_space_group_IT_number                 1

loop_
_space_group_symop_operation_xyz
   'x, y, z'

loop_
   _atom_site_label
   _atom_site_occupancy
   _atom_site_fract_x
   _atom_site_fract_y
   _atom_site_fract_z
   _atom_site_adp_type
   _atom_site_U_iso_or_equiv
   _atom_site_type_symbol
   H1         1.0     0.460715     0.604725     0.427003    Uiso  ? H
   H2         1.0     0.741625     0.563096     0.466996    Uiso  ? H
   H3         1.0     0.545706     0.423183     0.487457    Uiso  ? H
   H4         1.0     0.527519     0.416230     0.417542    Uiso  ? H
   H5         1.0     0.583277     0.702105     0.446465    Uiso  ? H
   H6         1.0     0.763222     0.349444     0.411461    Uiso  ? H
   H7         1.0     0.583342     0.272033     0.371922    Uiso  ? H
   H8         1.0     0.732549     0.309960     0.481421    Uiso  ? H
   H9         1.0     0.511956     0.613400     0.493970    Uiso  ? H
   H10        1.0     0.690212     0.553717     0.400805    Uiso  ? H
   C1         1.0     0.702464     0.353763     0.446947    Uiso  ? C
   C2         1.0     0.546636     0.620720     0.453006    Uiso  ? C
   C3         1.0     0.653850     0.545409     0.442187    Uiso  ? C
   C4         1.0     0.600697     0.429777     0.450048    Uiso  ? C
   C5         1.0     0.128280     0.910750     0.169700    Uiso  ? C
   C6         1.0     0.069725     0.580302     0.252349    Uiso  ? C
   C7         1.0     0.054889     0.269896     0.312598    Uiso  ? C
   C8         1.0     0.231000     0.505130     0.164050    Uiso  ? C
   C9         1.0     0.241380     0.171443     0.236951    Uiso  ? C
   C10        1.0     0.221163     0.857209     0.311743    Uiso  ? C
   C11        1.0     0.495060     0.687300     0.118020    Uiso  ? C
   C12        1.0     0.470400     0.367690     0.198780    Uiso  ? C
   C13        1.0     0.482820     0.060621     0.280511    Uiso  ? C
   C14        1.0     0.367670     0.773320     0.204430    Uiso  ? C
   C15        1.0     0.323178     0.473427     0.292978    Uiso  ? C
   C16        1.0     0.392340     0.092930     0.123670    Uiso  ? C
   C17        1.0     0.628280     0.910750     0.169700    Uiso  ? C
   C18        1.0     0.568796     0.580396     0.251709    Uiso  ? C
   C19        1.0     0.558675     0.271038     0.327882    Uiso  ? C
   C20        1.0     0.731000     0.505130     0.164050    Uiso  ? C
   C21        1.0     0.740511     0.171947     0.237518    Uiso  ? C
   C22        1.0     0.721600     0.858180     0.311570    Uiso  ? C
   C23        1.0     0.995060     0.687300     0.118020    Uiso  ? C
   C24        1.0     0.970400     0.367690     0.198780    Uiso  ? C
   C25        1.0     0.983556     0.058448     0.279918    Uiso  ? C
   C26        1.0     0.867670     0.773320     0.204430    Uiso  ? C
   C27        1.0     0.816581     0.476001     0.292452    Uiso  ? C
   C28        1.0     0.892340     0.092930     0.123670    Uiso  ? C
   Fe1        1.0     0.271620     0.972890     0.148950    Uiso  ? Fe
   Fe2        1.0     0.246950     0.653280     0.229710    Uiso  ? Fe
   Fe3        1.0     0.219931     0.342164     0.299750    Uiso  ? Fe
   Fe4        1.0     0.198659     0.856871     0.232564    Uiso  ? Fe
   Fe5        1.0     0.179064     0.555395     0.309491    Uiso  ? Fe
   Fe6        1.0     0.210820     0.179170     0.156460    Uiso  ? Fe
   Fe7        1.0     0.097880     0.575300     0.151370    Uiso  ? Fe
   Fe8        1.0     0.082048     0.264712     0.223860    Uiso  ? Fe
   Fe9        1.0     0.158520     0.367110     0.144350    Uiso  ? Fe
   Fe10       1.0     0.133850     0.047500     0.225100    Uiso  ? Fe
   Fe11       1.0     0.064033     0.930916     0.300106    Uiso  ? Fe
   Fe12       1.0     0.116984     0.732586     0.298288    Uiso  ? Fe
   Fe13       1.0     0.351720     0.625160     0.138770    Uiso  ? Fe
   Fe14       1.0     0.327060     0.305550     0.219530    Uiso  ? Fe
   Fe15       1.0     0.412520     0.418890     0.131260    Uiso  ? Fe
   Fe16       1.0     0.387850     0.099280     0.212020    Uiso  ? Fe
   Fe17       1.0     0.312626     0.986792     0.290193    Uiso  ? Fe
   Fe18       1.0     0.377225     0.790308     0.290661    Uiso  ? Fe
   Fe19       1.0     0.000800     0.703140     0.217110    Uiso  ? Fe
   Fe20       1.0     0.469737     0.380570     0.290689    Uiso  ? Fe
   Fe21       1.0     0.440150     0.911330     0.224130    Uiso  ? Fe
   Fe22       1.0     0.421737     0.608402     0.296521    Uiso  ? Fe
   Fe23       1.0     0.025460     0.022750     0.136350    Uiso  ? Fe
   Fe24       1.0     0.464820     0.230950     0.143380    Uiso  ? Fe
   Fe25       1.0     0.185170     0.779530     0.148790    Uiso  ? Fe
   Fe26       1.0     0.160500     0.459920     0.229540    Uiso  ? Fe
   Fe27       1.0     0.141918     0.149772     0.300643    Uiso  ? Fe
   Fe28       1.0     0.438180     0.818520     0.138940    Uiso  ? Fe
   Fe29       1.0     0.413510     0.498910     0.219690    Uiso  ? Fe
   Fe30       1.0     0.398328     0.196382     0.292965    Uiso  ? Fe
   Fe31       1.0     0.771620     0.972890     0.148950    Uiso  ? Fe
   Fe32       1.0     0.746950     0.653280     0.229710    Uiso  ? Fe
   Fe33       1.0     0.717068     0.342124     0.298047    Uiso  ? Fe
   Fe34       1.0     0.698859     0.857047     0.232592    Uiso  ? Fe
   Fe35       1.0     0.674477     0.556667     0.309999    Uiso  ? Fe
   Fe36       1.0     0.710820     0.179170     0.156460    Uiso  ? Fe
   Fe37       1.0     0.597880     0.575300     0.151370    Uiso  ? Fe
   Fe38       1.0     0.580809     0.262413     0.222650    Uiso  ? Fe
   Fe39       1.0     0.658520     0.367110     0.144350    Uiso  ? Fe
   Fe40       1.0     0.633850     0.047500     0.225100    Uiso  ? Fe
   Fe41       1.0     0.564016     0.932030     0.299983    Uiso  ? Fe
   Fe42       1.0     0.615983     0.733947     0.298206    Uiso  ? Fe
   Fe43       1.0     0.851720     0.625160     0.138770    Uiso  ? Fe
   Fe44       1.0     0.827060     0.305550     0.219530    Uiso  ? Fe
   Fe45       1.0     0.912520     0.418890     0.131260    Uiso  ? Fe
   Fe46       1.0     0.887850     0.099280     0.212020    Uiso  ? Fe
   Fe47       1.0     0.811078     0.988881     0.290249    Uiso  ? Fe
   Fe48       1.0     0.876801     0.789862     0.290558    Uiso  ? Fe
   Fe49       1.0     0.500800     0.703140     0.217110    Uiso  ? Fe
   Fe50       1.0     0.963619     0.385102     0.290440    Uiso  ? Fe
   Fe51       1.0     0.940150     0.911330     0.224130    Uiso  ? Fe
   Fe52       1.0     0.922161     0.607263     0.296486    Uiso  ? Fe
   Fe53       1.0     0.525460     0.022750     0.136350    Uiso  ? Fe
   Fe54       1.0     0.964820     0.230950     0.143380    Uiso  ? Fe
   Fe55       1.0     0.685170     0.779530     0.148790    Uiso  ? Fe
   Fe56       1.0     0.660500     0.459920     0.229540    Uiso  ? Fe
   Fe57       1.0     0.640580     0.149412     0.300968    Uiso  ? Fe
   Fe58       1.0     0.938180     0.818520     0.138940    Uiso  ? Fe
   Fe59       1.0     0.913510     0.498910     0.219690    Uiso  ? Fe
   Fe60       1.0     0.895023     0.193359     0.292191    Uiso  ? Fe
