# Supplementary material for: CO2 hydrogenation over Fe-Co bimetallic catalysts with tunable selectivity through a graphene fencing approach
Source: Nat Commun. 2024 Jan 13;15:512. doi: 10.1038/s41467-024-44763-9 (PMC10787759; doi:10.1038/s41467-024-44763-9)
Supplement: Supplementary file 3 — Source data [file 41467_2024_44763_MOESM3_ESM.zip › Source Data/DFT calculation structure data of Fig. 5/Fe5C2-Co/TS/TS-C2H4-C2H5H/TS.cif]

#======================================================================
# CRYSTAL DATA
#----------------------------------------------------------------------
data_VESTA_phase_1

_chemical_name_common                  'H    C    Fe   Co                     '
_cell_length_a                         10.118000
_cell_length_b                         12.830300
_cell_length_c                         25.419300
_cell_angle_alpha                      90.000000
_cell_angle_beta                       90.000000
_cell_angle_gamma                      93.489502
_cell_volume                           3293.738706
_space_group_name_H-M_alt              'P 1'
_space_group_IT_number                 1

loop_
_space_group_symop_operation_xyz
   'x, y, z'

loop_
   _atom_site_label
   _atom_site_occupancy
   _atom_site_fract_x
   _atom_site_fract_y
   _atom_site_fract_z
   _atom_site_adp_type
   _atom_site_U_iso_or_equiv
   _atom_site_type_symbol
   H1         1.0     0.218136     0.516150     0.494862    Uiso  ? H
   H2         1.0     0.349003     0.356462     0.484814    Uiso  ? H
   H3         1.0     0.348501     0.574538     0.538107    Uiso  ? H
   H4         1.0     0.482147     0.418182     0.526190    Uiso  ? H
   H5         1.0     0.506474     0.641847     0.499630    Uiso  ? H
   H6         1.0     0.566072     0.639860     0.480316    Uiso  ? H
   C1         1.0     0.320684     0.515691     0.508306    Uiso  ? C
   C2         1.0     0.394337     0.427905     0.502023    Uiso  ? C
   C3         1.0     0.128280     0.910750     0.169700    Uiso  ? C
   C4         1.0     0.073240     0.583593     0.251810    Uiso  ? C
   C5         1.0     0.049718     0.268895     0.310232    Uiso  ? C
   C6         1.0     0.231000     0.505130     0.164050    Uiso  ? C
   C7         1.0     0.239628     0.171683     0.236201    Uiso  ? C
   C8         1.0     0.219703     0.856162     0.315732    Uiso  ? C
   C9         1.0     0.495060     0.687300     0.118020    Uiso  ? C
   C10        1.0     0.470400     0.367690     0.198780    Uiso  ? C
   C11        1.0     0.482635     0.054686     0.279135    Uiso  ? C
   C12        1.0     0.367670     0.773320     0.204430    Uiso  ? C
   C13        1.0     0.306777     0.473342     0.283675    Uiso  ? C
   C14        1.0     0.392340     0.092930     0.123670    Uiso  ? C
   C15        1.0     0.628280     0.910750     0.169700    Uiso  ? C
   C16        1.0     0.572736     0.583679     0.251774    Uiso  ? C
   C17        1.0     0.549564     0.266721     0.324917    Uiso  ? C
   C18        1.0     0.731000     0.505130     0.164050    Uiso  ? C
   C19        1.0     0.738127     0.173013     0.241096    Uiso  ? C
   C20        1.0     0.729980     0.863214     0.311241    Uiso  ? C
   C21        1.0     0.995060     0.687300     0.118020    Uiso  ? C
   C22        1.0     0.970400     0.367690     0.198780    Uiso  ? C
   C23        1.0     0.983080     0.057332     0.279947    Uiso  ? C
   C24        1.0     0.867670     0.773320     0.204430    Uiso  ? C
   C25        1.0     0.804710     0.472011     0.283191    Uiso  ? C
   C26        1.0     0.892340     0.092930     0.123670    Uiso  ? C
   Fe1        1.0     0.271620     0.972890     0.148950    Uiso  ? Fe
   Fe2        1.0     0.246950     0.653280     0.229710    Uiso  ? Fe
   Fe3        1.0     0.217120     0.341060     0.303216    Uiso  ? Fe
   Fe4        1.0     0.196377     0.856896     0.233560    Uiso  ? Fe
   Fe5        1.0     0.160224     0.543361     0.315102    Uiso  ? Fe
   Fe6        1.0     0.210820     0.179170     0.156460    Uiso  ? Fe
   Fe7        1.0     0.097880     0.575300     0.151370    Uiso  ? Fe
   Fe8        1.0     0.077289     0.260608     0.224384    Uiso  ? Fe
   Fe9        1.0     0.158520     0.367110     0.144350    Uiso  ? Fe
   Fe10       1.0     0.133850     0.047500     0.225100    Uiso  ? Fe
   Fe11       1.0     0.064188     0.931027     0.300840    Uiso  ? Fe
   Fe12       1.0     0.118742     0.731328     0.301690    Uiso  ? Fe
   Fe13       1.0     0.351720     0.625160     0.138770    Uiso  ? Fe
   Fe14       1.0     0.327060     0.305550     0.219530    Uiso  ? Fe
   Fe15       1.0     0.412520     0.418890     0.131260    Uiso  ? Fe
   Fe16       1.0     0.387850     0.099280     0.212020    Uiso  ? Fe
   Fe17       1.0     0.311386     0.982803     0.291986    Uiso  ? Fe
   Fe18       1.0     0.371300     0.786822     0.289196    Uiso  ? Fe
   Fe19       1.0     0.000800     0.703140     0.217110    Uiso  ? Fe
   Fe20       1.0     0.458233     0.379087     0.291024    Uiso  ? Fe
   Fe21       1.0     0.440150     0.911330     0.224130    Uiso  ? Fe
   Fe22       1.0     0.416102     0.608922     0.295343    Uiso  ? Fe
   Fe23       1.0     0.025460     0.022750     0.136350    Uiso  ? Fe
   Fe24       1.0     0.464820     0.230950     0.143380    Uiso  ? Fe
   Fe25       1.0     0.185170     0.779530     0.148790    Uiso  ? Fe
   Fe26       1.0     0.160500     0.459920     0.229540    Uiso  ? Fe
   Fe27       1.0     0.140992     0.148592     0.300822    Uiso  ? Fe
   Fe28       1.0     0.438180     0.818520     0.138940    Uiso  ? Fe
   Fe29       1.0     0.413510     0.498910     0.219690    Uiso  ? Fe
   Fe30       1.0     0.391037     0.191604     0.293611    Uiso  ? Fe
   Fe31       1.0     0.771620     0.972890     0.148950    Uiso  ? Fe
   Fe32       1.0     0.746950     0.653280     0.229710    Uiso  ? Fe
   Fe33       1.0     0.712274     0.339541     0.303455    Uiso  ? Fe
   Fe34       1.0     0.699918     0.854896     0.233032    Uiso  ? Fe
   Fe35       1.0     0.632155     0.525538     0.318290    Uiso  ? Fe
   Fe36       1.0     0.710820     0.179170     0.156460    Uiso  ? Fe
   Fe37       1.0     0.597880     0.575300     0.151370    Uiso  ? Fe
   Fe38       1.0     0.577190     0.256690     0.229720    Uiso  ? Fe
   Fe39       1.0     0.658520     0.367110     0.144350    Uiso  ? Fe
   Fe40       1.0     0.633850     0.047500     0.225100    Uiso  ? Fe
   Fe41       1.0     0.561826     0.929597     0.304029    Uiso  ? Fe
   Fe42       1.0     0.618358     0.727187     0.297479    Uiso  ? Fe
   Fe43       1.0     0.851720     0.625160     0.138770    Uiso  ? Fe
   Fe44       1.0     0.827060     0.305550     0.219530    Uiso  ? Fe
   Fe45       1.0     0.912520     0.418890     0.131260    Uiso  ? Fe
   Fe46       1.0     0.887850     0.099280     0.212020    Uiso  ? Fe
   Fe47       1.0     0.808543     0.993872     0.289466    Uiso  ? Fe
   Fe48       1.0     0.880007     0.784506     0.292259    Uiso  ? Fe
   Fe49       1.0     0.500800     0.703140     0.217110    Uiso  ? Fe
   Fe50       1.0     0.970643     0.393144     0.294721    Uiso  ? Fe
   Fe51       1.0     0.940150     0.911330     0.224130    Uiso  ? Fe
   Fe52       1.0     0.923778     0.603168     0.299015    Uiso  ? Fe
   Fe53       1.0     0.525460     0.022750     0.136350    Uiso  ? Fe
   Fe54       1.0     0.964820     0.230950     0.143380    Uiso  ? Fe
   Fe55       1.0     0.685170     0.779530     0.148790    Uiso  ? Fe
   Fe56       1.0     0.660500     0.459920     0.229540    Uiso  ? Fe
   Fe57       1.0     0.634263     0.145624     0.304485    Uiso  ? Fe
   Fe58       1.0     0.938180     0.818520     0.138940    Uiso  ? Fe
   Fe59       1.0     0.913510     0.498910     0.219690    Uiso  ? Fe
   Fe60       1.0     0.892803     0.189340     0.293282    Uiso  ? Fe
   Co1        1.0     0.669296     0.815915     0.374081    Uiso  ? Co
   Co2        1.0     0.436402     0.532046     0.440506    Uiso  ? Co
   Co3        1.0     0.437597     0.821617     0.369450    Uiso  ? Co
   Co4        1.0     0.652110     0.535753     0.410992    Uiso  ? Co
   Co5        1.0     0.825580     0.478943     0.358023    Uiso  ? Co
   Co6        1.0     0.772021     0.657868     0.359202    Uiso  ? Co
   Co7        1.0     0.524004     0.660158     0.377206    Uiso  ? Co
   Co8        1.0     0.292788     0.664818     0.363478    Uiso  ? Co
   Co9        1.0     0.370775     0.488143     0.359618    Uiso  ? Co
   Co10       1.0     0.552808     0.382349     0.374041    Uiso  ? Co
