# Supplementary material for: CO2 hydrogenation over Fe-Co bimetallic catalysts with tunable selectivity through a graphene fencing approach
Source: Nat Commun. 2024 Jan 13;15:512. doi: 10.1038/s41467-024-44763-9 (PMC10787759; doi:10.1038/s41467-024-44763-9)
Supplement: Supplementary file 3 — Source data [file 41467_2024_44763_MOESM3_ESM.zip › Source Data/DFT calculation structure data of Fig. 5/Fe5C2-Co/TS/TS-C2H4-C3H6/TS.cif]

#======================================================================
# CRYSTAL DATA
#----------------------------------------------------------------------
data_VESTA_phase_1

_chemical_name_common                  'H    C    Fe   Co                     '
_cell_length_a                         10.118000
_cell_length_b                         12.830300
_cell_length_c                         25.419300
_cell_angle_alpha                      90.000000
_cell_angle_beta                       90.000000
_cell_angle_gamma                      93.489502
_cell_volume                           3293.738706
_space_group_name_H-M_alt              'P 1'
_space_group_IT_number                 1

loop_
_space_group_symop_operation_xyz
   'x, y, z'

loop_
   _atom_site_label
   _atom_site_occupancy
   _atom_site_fract_x
   _atom_site_fract_y
   _atom_site_fract_z
   _atom_site_adp_type
   _atom_site_U_iso_or_equiv
   _atom_site_type_symbol
   H1         1.0     0.215255     0.523146     0.457230    Uiso  ? H
   H2         1.0     0.438789     0.497027     0.539564    Uiso  ? H
   H3         1.0     0.277846     0.430796     0.533552    Uiso  ? H
   H4         1.0     0.350652     0.307435     0.468626    Uiso  ? H
   H5         1.0     0.328448     0.624789     0.485044    Uiso  ? H
   H6         1.0     0.508629     0.332061     0.502222    Uiso  ? H
   C1         1.0     0.314863     0.543112     0.472636    Uiso  ? C
   C2         1.0     0.366832     0.460665     0.511878    Uiso  ? C
   C3         1.0     0.424928     0.366725     0.482986    Uiso  ? C
   C4         1.0     0.128280     0.910750     0.169700    Uiso  ? C
   C5         1.0     0.073953     0.583334     0.250668    Uiso  ? C
   C6         1.0     0.049024     0.268446     0.310528    Uiso  ? C
   C7         1.0     0.231000     0.505130     0.164050    Uiso  ? C
   C8         1.0     0.239202     0.171804     0.236045    Uiso  ? C
   C9         1.0     0.216807     0.857942     0.314599    Uiso  ? C
   C10        1.0     0.495060     0.687300     0.118020    Uiso  ? C
   C11        1.0     0.470400     0.367690     0.198780    Uiso  ? C
   C12        1.0     0.483006     0.053646     0.278795    Uiso  ? C
   C13        1.0     0.367670     0.773320     0.204430    Uiso  ? C
   C14        1.0     0.306769     0.472489     0.282474    Uiso  ? C
   C15        1.0     0.392340     0.092930     0.123670    Uiso  ? C
   C16        1.0     0.628280     0.910750     0.169700    Uiso  ? C
   C17        1.0     0.573486     0.583105     0.251216    Uiso  ? C
   C18        1.0     0.547348     0.262773     0.324195    Uiso  ? C
   C19        1.0     0.731000     0.505130     0.164050    Uiso  ? C
   C20        1.0     0.739261     0.173035     0.240272    Uiso  ? C
   C21        1.0     0.730464     0.863418     0.311840    Uiso  ? C
   C22        1.0     0.995060     0.687300     0.118020    Uiso  ? C
   C23        1.0     0.970400     0.367690     0.198780    Uiso  ? C
   C24        1.0     0.983331     0.057907     0.280120    Uiso  ? C
   C25        1.0     0.867670     0.773320     0.204430    Uiso  ? C
   C26        1.0     0.805630     0.467065     0.281808    Uiso  ? C
   C27        1.0     0.892340     0.092930     0.123670    Uiso  ? C
   Fe1        1.0     0.271620     0.972890     0.148950    Uiso  ? Fe
   Fe2        1.0     0.246950     0.653280     0.229710    Uiso  ? Fe
   Fe3        1.0     0.216722     0.340208     0.302712    Uiso  ? Fe
   Fe4        1.0     0.193494     0.857624     0.233669    Uiso  ? Fe
   Fe5        1.0     0.156141     0.541205     0.314541    Uiso  ? Fe
   Fe6        1.0     0.210820     0.179170     0.156460    Uiso  ? Fe
   Fe7        1.0     0.097880     0.575300     0.151370    Uiso  ? Fe
   Fe8        1.0     0.076272     0.259742     0.223791    Uiso  ? Fe
   Fe9        1.0     0.158520     0.367110     0.144350    Uiso  ? Fe
   Fe10       1.0     0.133850     0.047500     0.225100    Uiso  ? Fe
   Fe11       1.0     0.061245     0.931294     0.301105    Uiso  ? Fe
   Fe12       1.0     0.118584     0.730734     0.301661    Uiso  ? Fe
   Fe13       1.0     0.351720     0.625160     0.138770    Uiso  ? Fe
   Fe14       1.0     0.327060     0.305550     0.219530    Uiso  ? Fe
   Fe15       1.0     0.412520     0.418890     0.131260    Uiso  ? Fe
   Fe16       1.0     0.387850     0.099280     0.212020    Uiso  ? Fe
   Fe17       1.0     0.311242     0.983527     0.291547    Uiso  ? Fe
   Fe18       1.0     0.366730     0.787428     0.288232    Uiso  ? Fe
   Fe19       1.0     0.000800     0.703140     0.217110    Uiso  ? Fe
   Fe20       1.0     0.459925     0.376126     0.288833    Uiso  ? Fe
   Fe21       1.0     0.440150     0.911330     0.224130    Uiso  ? Fe
   Fe22       1.0     0.416995     0.610534     0.294361    Uiso  ? Fe
   Fe23       1.0     0.025460     0.022750     0.136350    Uiso  ? Fe
   Fe24       1.0     0.464820     0.230950     0.143380    Uiso  ? Fe
   Fe25       1.0     0.185170     0.779530     0.148790    Uiso  ? Fe
   Fe26       1.0     0.160500     0.459920     0.229540    Uiso  ? Fe
   Fe27       1.0     0.141186     0.149327     0.300777    Uiso  ? Fe
   Fe28       1.0     0.438180     0.818520     0.138940    Uiso  ? Fe
   Fe29       1.0     0.413510     0.498910     0.219690    Uiso  ? Fe
   Fe30       1.0     0.390369     0.189794     0.293052    Uiso  ? Fe
   Fe31       1.0     0.771620     0.972890     0.148950    Uiso  ? Fe
   Fe32       1.0     0.746950     0.653280     0.229710    Uiso  ? Fe
   Fe33       1.0     0.710386     0.338073     0.303239    Uiso  ? Fe
   Fe34       1.0     0.698706     0.852834     0.233598    Uiso  ? Fe
   Fe35       1.0     0.632041     0.522766     0.317705    Uiso  ? Fe
   Fe36       1.0     0.710820     0.179170     0.156460    Uiso  ? Fe
   Fe37       1.0     0.597880     0.575300     0.151370    Uiso  ? Fe
   Fe38       1.0     0.577310     0.255096     0.222741    Uiso  ? Fe
   Fe39       1.0     0.658520     0.367110     0.144350    Uiso  ? Fe
   Fe40       1.0     0.633850     0.047500     0.225100    Uiso  ? Fe
   Fe41       1.0     0.562651     0.929325     0.304201    Uiso  ? Fe
   Fe42       1.0     0.612515     0.726228     0.298919    Uiso  ? Fe
   Fe43       1.0     0.851720     0.625160     0.138770    Uiso  ? Fe
   Fe44       1.0     0.827060     0.305550     0.219530    Uiso  ? Fe
   Fe45       1.0     0.912520     0.418890     0.131260    Uiso  ? Fe
   Fe46       1.0     0.887850     0.099280     0.212020    Uiso  ? Fe
   Fe47       1.0     0.808791     0.993402     0.289220    Uiso  ? Fe
   Fe48       1.0     0.881507     0.786403     0.292369    Uiso  ? Fe
   Fe49       1.0     0.500800     0.703140     0.217110    Uiso  ? Fe
   Fe50       1.0     0.973226     0.393010     0.294407    Uiso  ? Fe
   Fe51       1.0     0.940150     0.911330     0.224130    Uiso  ? Fe
   Fe52       1.0     0.926537     0.606479     0.298444    Uiso  ? Fe
   Fe53       1.0     0.525460     0.022750     0.136350    Uiso  ? Fe
   Fe54       1.0     0.964820     0.230950     0.143380    Uiso  ? Fe
   Fe55       1.0     0.685170     0.779530     0.148790    Uiso  ? Fe
   Fe56       1.0     0.660500     0.459920     0.229540    Uiso  ? Fe
   Fe57       1.0     0.635376     0.146240     0.302854    Uiso  ? Fe
   Fe58       1.0     0.938180     0.818520     0.138940    Uiso  ? Fe
   Fe59       1.0     0.913510     0.498910     0.219690    Uiso  ? Fe
   Fe60       1.0     0.892136     0.188332     0.293435    Uiso  ? Fe
   Co1        1.0     0.677388     0.812416     0.374802    Uiso  ? Co
   Co2        1.0     0.451663     0.479618     0.436170    Uiso  ? Co
   Co3        1.0     0.447499     0.813248     0.367859    Uiso  ? Co
   Co4        1.0     0.657331     0.528012     0.408777    Uiso  ? Co
   Co5        1.0     0.832737     0.480367     0.355433    Uiso  ? Co
   Co6        1.0     0.771399     0.655336     0.357627    Uiso  ? Co
   Co7        1.0     0.522317     0.650110     0.377468    Uiso  ? Co
   Co8        1.0     0.291070     0.667316     0.360572    Uiso  ? Co
   Co9        1.0     0.367443     0.487142     0.355638    Uiso  ? Co
   Co10       1.0     0.550057     0.376657     0.371417    Uiso  ? Co
