# Supplementary material for: CO2 hydrogenation over Fe-Co bimetallic catalysts with tunable selectivity through a graphene fencing approach
Source: Nat Commun. 2024 Jan 13;15:512. doi: 10.1038/s41467-024-44763-9 (PMC10787759; doi:10.1038/s41467-024-44763-9)
Supplement: Supplementary file 3 — Source data [file 41467_2024_44763_MOESM3_ESM.zip › Source Data/DFT calculation structure data of Fig. 5/Fe5C2-Co/TS/TS-C2H4-C4H8/TS.cif]

#======================================================================
# CRYSTAL DATA
#----------------------------------------------------------------------
data_VESTA_phase_1

_chemical_name_common                  'H    C    Fe   Co                     '
_cell_length_a                         10.118000
_cell_length_b                         12.830300
_cell_length_c                         25.419300
_cell_angle_alpha                      90.000000
_cell_angle_beta                       90.000000
_cell_angle_gamma                      93.489502
_cell_volume                           3293.738706
_space_group_name_H-M_alt              'P 1'
_space_group_IT_number                 1

loop_
_space_group_symop_operation_xyz
   'x, y, z'

loop_
   _atom_site_label
   _atom_site_occupancy
   _atom_site_fract_x
   _atom_site_fract_y
   _atom_site_fract_z
   _atom_site_adp_type
   _atom_site_U_iso_or_equiv
   _atom_site_type_symbol
   H1         1.0     0.208719     0.534640     0.494572    Uiso  ? H
   H2         1.0     0.500850     0.587199     0.530892    Uiso  ? H
   H3         1.0     0.523945     0.401155     0.537636    Uiso  ? H
   H4         1.0     0.348535     0.390537     0.535946    Uiso  ? H
   H5         1.0     0.244170     0.668401     0.519325    Uiso  ? H
   H6         1.0     0.335692     0.347838     0.443264    Uiso  ? H
   H7         1.0     0.438436     0.278227     0.527832    Uiso  ? H
   H8         1.0     0.507160     0.312435     0.443849    Uiso  ? H
   C1         1.0     0.434830     0.375354     0.457095    Uiso  ? C
   C2         1.0     0.285025     0.597431     0.503650    Uiso  ? C
   C3         1.0     0.417223     0.578781     0.503796    Uiso  ? C
   C4         1.0     0.438095     0.362156     0.517653    Uiso  ? C
   C5         1.0     0.128280     0.910750     0.169700    Uiso  ? C
   C6         1.0     0.070873     0.584631     0.252845    Uiso  ? C
   C7         1.0     0.049554     0.269015     0.308935    Uiso  ? C
   C8         1.0     0.231000     0.505130     0.164050    Uiso  ? C
   C9         1.0     0.238970     0.171616     0.235526    Uiso  ? C
   C10        1.0     0.230353     0.850481     0.328379    Uiso  ? C
   C11        1.0     0.495060     0.687300     0.118020    Uiso  ? C
   C12        1.0     0.470400     0.367690     0.198780    Uiso  ? C
   C13        1.0     0.480623     0.057492     0.278570    Uiso  ? C
   C14        1.0     0.367670     0.773320     0.204430    Uiso  ? C
   C15        1.0     0.307283     0.474187     0.283510    Uiso  ? C
   C16        1.0     0.392340     0.092930     0.123670    Uiso  ? C
   C17        1.0     0.628280     0.910750     0.169700    Uiso  ? C
   C18        1.0     0.572959     0.583761     0.251393    Uiso  ? C
   C19        1.0     0.545698     0.262981     0.328796    Uiso  ? C
   C20        1.0     0.731000     0.505130     0.164050    Uiso  ? C
   C21        1.0     0.739049     0.173077     0.240714    Uiso  ? C
   C22        1.0     0.728637     0.863479     0.312860    Uiso  ? C
   C23        1.0     0.995060     0.687300     0.118020    Uiso  ? C
   C24        1.0     0.970400     0.367690     0.198780    Uiso  ? C
   C25        1.0     0.983117     0.053648     0.279988    Uiso  ? C
   C26        1.0     0.867670     0.773320     0.204430    Uiso  ? C
   C27        1.0     0.803258     0.469046     0.283507    Uiso  ? C
   C28        1.0     0.892340     0.092930     0.123670    Uiso  ? C
   Fe1        1.0     0.271620     0.972890     0.148950    Uiso  ? Fe
   Fe2        1.0     0.246950     0.653280     0.229710    Uiso  ? Fe
   Fe3        1.0     0.218001     0.342760     0.302946    Uiso  ? Fe
   Fe4        1.0     0.194904     0.857593     0.233598    Uiso  ? Fe
   Fe5        1.0     0.155326     0.540905     0.315020    Uiso  ? Fe
   Fe6        1.0     0.210820     0.179170     0.156460    Uiso  ? Fe
   Fe7        1.0     0.097880     0.575300     0.151370    Uiso  ? Fe
   Fe8        1.0     0.076718     0.260826     0.224655    Uiso  ? Fe
   Fe9        1.0     0.158520     0.367110     0.144350    Uiso  ? Fe
   Fe10       1.0     0.133850     0.047500     0.225100    Uiso  ? Fe
   Fe11       1.0     0.077540     0.933058     0.301122    Uiso  ? Fe
   Fe12       1.0     0.116438     0.737722     0.301855    Uiso  ? Fe
   Fe13       1.0     0.351720     0.625160     0.138770    Uiso  ? Fe
   Fe14       1.0     0.327060     0.305550     0.219530    Uiso  ? Fe
   Fe15       1.0     0.412520     0.418890     0.131260    Uiso  ? Fe
   Fe16       1.0     0.387850     0.099280     0.212020    Uiso  ? Fe
   Fe17       1.0     0.311797     0.975717     0.292944    Uiso  ? Fe
   Fe18       1.0     0.372412     0.786130     0.286403    Uiso  ? Fe
   Fe19       1.0     0.000800     0.703140     0.217110    Uiso  ? Fe
   Fe20       1.0     0.463589     0.372563     0.289647    Uiso  ? Fe
   Fe21       1.0     0.440150     0.911330     0.224130    Uiso  ? Fe
   Fe22       1.0     0.414932     0.613064     0.293937    Uiso  ? Fe
   Fe23       1.0     0.025460     0.022750     0.136350    Uiso  ? Fe
   Fe24       1.0     0.464820     0.230950     0.143380    Uiso  ? Fe
   Fe25       1.0     0.185170     0.779530     0.148790    Uiso  ? Fe
   Fe26       1.0     0.160500     0.459920     0.229540    Uiso  ? Fe
   Fe27       1.0     0.141733     0.148582     0.300686    Uiso  ? Fe
   Fe28       1.0     0.438180     0.818520     0.138940    Uiso  ? Fe
   Fe29       1.0     0.413510     0.498910     0.219690    Uiso  ? Fe
   Fe30       1.0     0.389598     0.191578     0.293360    Uiso  ? Fe
   Fe31       1.0     0.771620     0.972890     0.148950    Uiso  ? Fe
   Fe32       1.0     0.746950     0.653280     0.229710    Uiso  ? Fe
   Fe33       1.0     0.703650     0.338466     0.304618    Uiso  ? Fe
   Fe34       1.0     0.698223     0.857819     0.233819    Uiso  ? Fe
   Fe35       1.0     0.617139     0.520066     0.317508    Uiso  ? Fe
   Fe36       1.0     0.710820     0.179170     0.156460    Uiso  ? Fe
   Fe37       1.0     0.597880     0.575300     0.151370    Uiso  ? Fe
   Fe38       1.0     0.577422     0.255201     0.222101    Uiso  ? Fe
   Fe39       1.0     0.658520     0.367110     0.144350    Uiso  ? Fe
   Fe40       1.0     0.633850     0.047500     0.225100    Uiso  ? Fe
   Fe41       1.0     0.559235     0.933132     0.303353    Uiso  ? Fe
   Fe42       1.0     0.616229     0.728410     0.297493    Uiso  ? Fe
   Fe43       1.0     0.851720     0.625160     0.138770    Uiso  ? Fe
   Fe44       1.0     0.827060     0.305550     0.219530    Uiso  ? Fe
   Fe45       1.0     0.912520     0.418890     0.131260    Uiso  ? Fe
   Fe46       1.0     0.887850     0.099280     0.212020    Uiso  ? Fe
   Fe47       1.0     0.806459     0.993957     0.290040    Uiso  ? Fe
   Fe48       1.0     0.870450     0.780543     0.290967    Uiso  ? Fe
   Fe49       1.0     0.500800     0.703140     0.217110    Uiso  ? Fe
   Fe50       1.0     0.968933     0.394829     0.295734    Uiso  ? Fe
   Fe51       1.0     0.940150     0.911330     0.224130    Uiso  ? Fe
   Fe52       1.0     0.918447     0.601178     0.300467    Uiso  ? Fe
   Fe53       1.0     0.525460     0.022750     0.136350    Uiso  ? Fe
   Fe54       1.0     0.964820     0.230950     0.143380    Uiso  ? Fe
   Fe55       1.0     0.685170     0.779530     0.148790    Uiso  ? Fe
   Fe56       1.0     0.660500     0.459920     0.229540    Uiso  ? Fe
   Fe57       1.0     0.633662     0.148011     0.303083    Uiso  ? Fe
   Fe58       1.0     0.938180     0.818520     0.138940    Uiso  ? Fe
   Fe59       1.0     0.913510     0.498910     0.219690    Uiso  ? Fe
   Fe60       1.0     0.893208     0.187285     0.293126    Uiso  ? Fe
   Co1        1.0     0.643829     0.825101     0.373611    Uiso  ? Co
   Co2        1.0     0.386190     0.555380     0.436888    Uiso  ? Co
   Co3        1.0     0.399273     0.840058     0.367120    Uiso  ? Co
   Co4        1.0     0.611519     0.535699     0.407345    Uiso  ? Co
   Co5        1.0     0.809521     0.479710     0.358359    Uiso  ? Co
   Co6        1.0     0.752774     0.654913     0.360229    Uiso  ? Co
   Co7        1.0     0.506254     0.674612     0.376413    Uiso  ? Co
   Co8        1.0     0.280396     0.666933     0.361927    Uiso  ? Co
   Co9        1.0     0.380273     0.487946     0.353918    Uiso  ? Co
   Co10       1.0     0.529624     0.366076     0.381337    Uiso  ? Co
