# Supplementary material for: CO2 hydrogenation over Fe-Co bimetallic catalysts with tunable selectivity through a graphene fencing approach
Source: Nat Commun. 2024 Jan 13;15:512. doi: 10.1038/s41467-024-44763-9 (PMC10787759; doi:10.1038/s41467-024-44763-9)
Supplement: Supplementary file 3 — Source data [file 41467_2024_44763_MOESM3_ESM.zip › Source Data/DFT calculation structure data of Fig. 5/Fe5C2-Co/TS/TS-C2H5H-C2H6/TS.cif]

#======================================================================
# CRYSTAL DATA
#----------------------------------------------------------------------
data_VESTA_phase_1

_chemical_name_common                  'H    C    Fe   Co                     '
_cell_length_a                         10.118000
_cell_length_b                         12.830300
_cell_length_c                         25.419300
_cell_angle_alpha                      90.000000
_cell_angle_beta                       90.000000
_cell_angle_gamma                      93.489502
_cell_volume                           3293.738706
_space_group_name_H-M_alt              'P 1'
_space_group_IT_number                 1

loop_
_space_group_symop_operation_xyz
   'x, y, z'

loop_
   _atom_site_label
   _atom_site_occupancy
   _atom_site_fract_x
   _atom_site_fract_y
   _atom_site_fract_z
   _atom_site_adp_type
   _atom_site_U_iso_or_equiv
   _atom_site_type_symbol
   H1         1.0     0.244615     0.569072     0.499537    Uiso  ? H
   H2         1.0     0.342849     0.399872     0.492393    Uiso  ? H
   H3         1.0     0.310798     0.554596     0.563592    Uiso  ? H
   H4         1.0     0.472692     0.438181     0.536095    Uiso  ? H
   H5         1.0     0.397115     0.635928     0.517128    Uiso  ? H
   H6         1.0     0.529683     0.472221     0.476171    Uiso  ? H
   C1         1.0     0.337142     0.561945     0.521552    Uiso  ? C
   C2         1.0     0.411213     0.466719     0.504127    Uiso  ? C
   C3         1.0     0.128280     0.910750     0.169700    Uiso  ? C
   C4         1.0     0.073699     0.583149     0.249495    Uiso  ? C
   C5         1.0     0.048708     0.268458     0.310050    Uiso  ? C
   C6         1.0     0.231000     0.505130     0.164050    Uiso  ? C
   C7         1.0     0.238991     0.171824     0.235940    Uiso  ? C
   C8         1.0     0.215837     0.858440     0.314208    Uiso  ? C
   C9         1.0     0.495060     0.687300     0.118020    Uiso  ? C
   C10        1.0     0.470400     0.367690     0.198780    Uiso  ? C
   C11        1.0     0.482581     0.054659     0.279108    Uiso  ? C
   C12        1.0     0.367670     0.773320     0.204430    Uiso  ? C
   C13        1.0     0.303830     0.472023     0.280744    Uiso  ? C
   C14        1.0     0.392340     0.092930     0.123670    Uiso  ? C
   C15        1.0     0.628280     0.910750     0.169700    Uiso  ? C
   C16        1.0     0.573679     0.583416     0.251775    Uiso  ? C
   C17        1.0     0.544082     0.264584     0.327859    Uiso  ? C
   C18        1.0     0.731000     0.505130     0.164050    Uiso  ? C
   C19        1.0     0.738833     0.172962     0.240839    Uiso  ? C
   C20        1.0     0.730386     0.864134     0.311421    Uiso  ? C
   C21        1.0     0.995060     0.687300     0.118020    Uiso  ? C
   C22        1.0     0.970400     0.367690     0.198780    Uiso  ? C
   C23        1.0     0.983376     0.058175     0.280194    Uiso  ? C
   C24        1.0     0.867670     0.773320     0.204430    Uiso  ? C
   C25        1.0     0.806889     0.463010     0.281133    Uiso  ? C
   C26        1.0     0.892340     0.092930     0.123670    Uiso  ? C
   Fe1        1.0     0.271620     0.972890     0.148950    Uiso  ? Fe
   Fe2        1.0     0.246950     0.653280     0.229710    Uiso  ? Fe
   Fe3        1.0     0.218530     0.338008     0.303137    Uiso  ? Fe
   Fe4        1.0     0.192389     0.857482     0.233856    Uiso  ? Fe
   Fe5        1.0     0.153016     0.541998     0.314446    Uiso  ? Fe
   Fe6        1.0     0.210820     0.179170     0.156460    Uiso  ? Fe
   Fe7        1.0     0.097880     0.575300     0.151370    Uiso  ? Fe
   Fe8        1.0     0.075669     0.259447     0.223868    Uiso  ? Fe
   Fe9        1.0     0.158520     0.367110     0.144350    Uiso  ? Fe
   Fe10       1.0     0.133850     0.047500     0.225100    Uiso  ? Fe
   Fe11       1.0     0.060008     0.931108     0.301237    Uiso  ? Fe
   Fe12       1.0     0.119499     0.729635     0.301934    Uiso  ? Fe
   Fe13       1.0     0.351720     0.625160     0.138770    Uiso  ? Fe
   Fe14       1.0     0.327060     0.305550     0.219530    Uiso  ? Fe
   Fe15       1.0     0.412520     0.418890     0.131260    Uiso  ? Fe
   Fe16       1.0     0.387850     0.099280     0.212020    Uiso  ? Fe
   Fe17       1.0     0.311235     0.983553     0.291468    Uiso  ? Fe
   Fe18       1.0     0.364097     0.786129     0.288276    Uiso  ? Fe
   Fe19       1.0     0.000800     0.703140     0.217110    Uiso  ? Fe
   Fe20       1.0     0.463910     0.376430     0.288275    Uiso  ? Fe
   Fe21       1.0     0.440150     0.911330     0.224130    Uiso  ? Fe
   Fe22       1.0     0.417183     0.608053     0.295403    Uiso  ? Fe
   Fe23       1.0     0.025460     0.022750     0.136350    Uiso  ? Fe
   Fe24       1.0     0.464820     0.230950     0.143380    Uiso  ? Fe
   Fe25       1.0     0.185170     0.779530     0.148790    Uiso  ? Fe
   Fe26       1.0     0.160500     0.459920     0.229540    Uiso  ? Fe
   Fe27       1.0     0.141421     0.149436     0.300771    Uiso  ? Fe
   Fe28       1.0     0.438180     0.818520     0.138940    Uiso  ? Fe
   Fe29       1.0     0.413510     0.498910     0.219690    Uiso  ? Fe
   Fe30       1.0     0.389917     0.191775     0.293435    Uiso  ? Fe
   Fe31       1.0     0.771620     0.972890     0.148950    Uiso  ? Fe
   Fe32       1.0     0.746950     0.653280     0.229710    Uiso  ? Fe
   Fe33       1.0     0.703802     0.339056     0.304351    Uiso  ? Fe
   Fe34       1.0     0.698644     0.853418     0.233491    Uiso  ? Fe
   Fe35       1.0     0.635066     0.523702     0.317709    Uiso  ? Fe
   Fe36       1.0     0.710820     0.179170     0.156460    Uiso  ? Fe
   Fe37       1.0     0.597880     0.575300     0.151370    Uiso  ? Fe
   Fe38       1.0     0.577534     0.254649     0.222344    Uiso  ? Fe
   Fe39       1.0     0.658520     0.367110     0.144350    Uiso  ? Fe
   Fe40       1.0     0.633850     0.047500     0.225100    Uiso  ? Fe
   Fe41       1.0     0.563052     0.930241     0.304068    Uiso  ? Fe
   Fe42       1.0     0.611799     0.727203     0.299016    Uiso  ? Fe
   Fe43       1.0     0.851720     0.625160     0.138770    Uiso  ? Fe
   Fe44       1.0     0.827060     0.305550     0.219530    Uiso  ? Fe
   Fe45       1.0     0.912520     0.418890     0.131260    Uiso  ? Fe
   Fe46       1.0     0.887850     0.099280     0.212020    Uiso  ? Fe
   Fe47       1.0     0.808331     0.994148     0.289017    Uiso  ? Fe
   Fe48       1.0     0.881591     0.786783     0.292510    Uiso  ? Fe
   Fe49       1.0     0.500800     0.703140     0.217110    Uiso  ? Fe
   Fe50       1.0     0.975336     0.393503     0.294010    Uiso  ? Fe
   Fe51       1.0     0.940150     0.911330     0.224130    Uiso  ? Fe
   Fe52       1.0     0.927778     0.607657     0.298113    Uiso  ? Fe
   Fe53       1.0     0.525460     0.022750     0.136350    Uiso  ? Fe
   Fe54       1.0     0.964820     0.230950     0.143380    Uiso  ? Fe
   Fe55       1.0     0.685170     0.779530     0.148790    Uiso  ? Fe
   Fe56       1.0     0.660500     0.459920     0.229540    Uiso  ? Fe
   Fe57       1.0     0.632820     0.148838     0.303186    Uiso  ? Fe
   Fe58       1.0     0.938180     0.818520     0.138940    Uiso  ? Fe
   Fe59       1.0     0.913510     0.498910     0.219690    Uiso  ? Fe
   Fe60       1.0     0.891621     0.187775     0.293513    Uiso  ? Fe
   Co1        1.0     0.684502     0.811847     0.374824    Uiso  ? Co
   Co2        1.0     0.450066     0.511602     0.429883    Uiso  ? Co
   Co3        1.0     0.453953     0.809810     0.366421    Uiso  ? Co
   Co4        1.0     0.668636     0.529643     0.410569    Uiso  ? Co
   Co5        1.0     0.836905     0.480732     0.354549    Uiso  ? Co
   Co6        1.0     0.775645     0.655302     0.357297    Uiso  ? Co
   Co7        1.0     0.531124     0.650618     0.378508    Uiso  ? Co
   Co8        1.0     0.295807     0.660153     0.363043    Uiso  ? Co
   Co9        1.0     0.352468     0.478221     0.353662    Uiso  ? Co
   Co10       1.0     0.542905     0.384273     0.373503    Uiso  ? Co
