# Supplementary material for: CO2 hydrogenation over Fe-Co bimetallic catalysts with tunable selectivity through a graphene fencing approach
Source: Nat Commun. 2024 Jan 13;15:512. doi: 10.1038/s41467-024-44763-9 (PMC10787759; doi:10.1038/s41467-024-44763-9)
Supplement: Supplementary file 3 — Source data [file 41467_2024_44763_MOESM3_ESM.zip › Source Data/DFT calculation structure data of Fig. 5/Fe5C2-Co/TS/TS-C3H6-C3H7H/TS.cif]

#======================================================================
# CRYSTAL DATA
#----------------------------------------------------------------------
data_VESTA_phase_1

_chemical_name_common                  'H    C    Fe   Co                     '
_cell_length_a                         10.118000
_cell_length_b                         12.830300
_cell_length_c                         25.419300
_cell_angle_alpha                      90.000000
_cell_angle_beta                       90.000000
_cell_angle_gamma                      93.489502
_cell_volume                           3293.738706
_space_group_name_H-M_alt              'P 1'
_space_group_IT_number                 1

loop_
_space_group_symop_operation_xyz
   'x, y, z'

loop_
   _atom_site_label
   _atom_site_occupancy
   _atom_site_fract_x
   _atom_site_fract_y
   _atom_site_fract_z
   _atom_site_adp_type
   _atom_site_U_iso_or_equiv
   _atom_site_type_symbol
   H1         1.0     0.240507     0.550849     0.499175    Uiso  ? H
   H2         1.0     0.505926     0.462847     0.533384    Uiso  ? H
   H3         1.0     0.305751     0.333772     0.554431    Uiso  ? H
   H4         1.0     0.244406     0.353970     0.489983    Uiso  ? H
   H5         1.0     0.389366     0.625901     0.523660    Uiso  ? H
   H6         1.0     0.395667     0.291584     0.499210    Uiso  ? H
   H7         1.0     0.570322     0.734824     0.443382    Uiso  ? H
   H8         1.0     0.509465     0.757017     0.463009    Uiso  ? H
   C1         1.0     0.346997     0.553329     0.506716    Uiso  ? C
   C2         1.0     0.410406     0.458816     0.513295    Uiso  ? C
   C3         1.0     0.335340     0.354119     0.513616    Uiso  ? C
   C4         1.0     0.128280     0.910750     0.169700    Uiso  ? C
   C5         1.0     0.073080     0.583663     0.252203    Uiso  ? C
   C6         1.0     0.049656     0.268095     0.310547    Uiso  ? C
   C7         1.0     0.231000     0.505130     0.164050    Uiso  ? C
   C8         1.0     0.239462     0.171412     0.236873    Uiso  ? C
   C9         1.0     0.217996     0.856057     0.313910    Uiso  ? C
   C10        1.0     0.495060     0.687300     0.118020    Uiso  ? C
   C11        1.0     0.470400     0.367690     0.198780    Uiso  ? C
   C12        1.0     0.483045     0.053608     0.279349    Uiso  ? C
   C13        1.0     0.367670     0.773320     0.204430    Uiso  ? C
   C14        1.0     0.306653     0.471291     0.282765    Uiso  ? C
   C15        1.0     0.392340     0.092930     0.123670    Uiso  ? C
   C16        1.0     0.628280     0.910750     0.169700    Uiso  ? C
   C17        1.0     0.572793     0.583628     0.252321    Uiso  ? C
   C18        1.0     0.548550     0.265580     0.326455    Uiso  ? C
   C19        1.0     0.731000     0.505130     0.164050    Uiso  ? C
   C20        1.0     0.738719     0.172890     0.241203    Uiso  ? C
   C21        1.0     0.728919     0.862368     0.312098    Uiso  ? C
   C22        1.0     0.995060     0.687300     0.118020    Uiso  ? C
   C23        1.0     0.970400     0.367690     0.198780    Uiso  ? C
   C24        1.0     0.982732     0.056523     0.279941    Uiso  ? C
   C25        1.0     0.867670     0.773320     0.204430    Uiso  ? C
   C26        1.0     0.804265     0.470342     0.283048    Uiso  ? C
   C27        1.0     0.892340     0.092930     0.123670    Uiso  ? C
   Fe1        1.0     0.271620     0.972890     0.148950    Uiso  ? Fe
   Fe2        1.0     0.246950     0.653280     0.229710    Uiso  ? Fe
   Fe3        1.0     0.217732     0.338783     0.302899    Uiso  ? Fe
   Fe4        1.0     0.197672     0.854467     0.233230    Uiso  ? Fe
   Fe5        1.0     0.162828     0.544391     0.315163    Uiso  ? Fe
   Fe6        1.0     0.210820     0.179170     0.156460    Uiso  ? Fe
   Fe7        1.0     0.097880     0.575300     0.151370    Uiso  ? Fe
   Fe8        1.0     0.077268     0.259742     0.224205    Uiso  ? Fe
   Fe9        1.0     0.158520     0.367110     0.144350    Uiso  ? Fe
   Fe10       1.0     0.133850     0.047500     0.225100    Uiso  ? Fe
   Fe11       1.0     0.062595     0.929608     0.300813    Uiso  ? Fe
   Fe12       1.0     0.118627     0.729353     0.302009    Uiso  ? Fe
   Fe13       1.0     0.351720     0.625160     0.138770    Uiso  ? Fe
   Fe14       1.0     0.327060     0.305550     0.219530    Uiso  ? Fe
   Fe15       1.0     0.412520     0.418890     0.131260    Uiso  ? Fe
   Fe16       1.0     0.387850     0.099280     0.212020    Uiso  ? Fe
   Fe17       1.0     0.310715     0.983730     0.291231    Uiso  ? Fe
   Fe18       1.0     0.374245     0.789247     0.292920    Uiso  ? Fe
   Fe19       1.0     0.000800     0.703140     0.217110    Uiso  ? Fe
   Fe20       1.0     0.461990     0.377379     0.289897    Uiso  ? Fe
   Fe21       1.0     0.440150     0.911330     0.224130    Uiso  ? Fe
   Fe22       1.0     0.417161     0.608844     0.295966    Uiso  ? Fe
   Fe23       1.0     0.025460     0.022750     0.136350    Uiso  ? Fe
   Fe24       1.0     0.464820     0.230950     0.143380    Uiso  ? Fe
   Fe25       1.0     0.185170     0.779530     0.148790    Uiso  ? Fe
   Fe26       1.0     0.160500     0.459920     0.229540    Uiso  ? Fe
   Fe27       1.0     0.140229     0.147538     0.301227    Uiso  ? Fe
   Fe28       1.0     0.438180     0.818520     0.138940    Uiso  ? Fe
   Fe29       1.0     0.413510     0.498910     0.219690    Uiso  ? Fe
   Fe30       1.0     0.390671     0.191566     0.293446    Uiso  ? Fe
   Fe31       1.0     0.771620     0.972890     0.148950    Uiso  ? Fe
   Fe32       1.0     0.746950     0.653280     0.229710    Uiso  ? Fe
   Fe33       1.0     0.709495     0.336955     0.302374    Uiso  ? Fe
   Fe34       1.0     0.698040     0.852641     0.233827    Uiso  ? Fe
   Fe35       1.0     0.632674     0.525419     0.318689    Uiso  ? Fe
   Fe36       1.0     0.710820     0.179170     0.156460    Uiso  ? Fe
   Fe37       1.0     0.597880     0.575300     0.151370    Uiso  ? Fe
   Fe38       1.0     0.577530     0.255230     0.222605    Uiso  ? Fe
   Fe39       1.0     0.658520     0.367110     0.144350    Uiso  ? Fe
   Fe40       1.0     0.633850     0.047500     0.225100    Uiso  ? Fe
   Fe41       1.0     0.559715     0.927063     0.304523    Uiso  ? Fe
   Fe42       1.0     0.618656     0.723712     0.299316    Uiso  ? Fe
   Fe43       1.0     0.851720     0.625160     0.138770    Uiso  ? Fe
   Fe44       1.0     0.827060     0.305550     0.219530    Uiso  ? Fe
   Fe45       1.0     0.912520     0.418890     0.131260    Uiso  ? Fe
   Fe46       1.0     0.887850     0.099280     0.212020    Uiso  ? Fe
   Fe47       1.0     0.808595     0.992149     0.289427    Uiso  ? Fe
   Fe48       1.0     0.879845     0.784638     0.292454    Uiso  ? Fe
   Fe49       1.0     0.500800     0.703140     0.217110    Uiso  ? Fe
   Fe50       1.0     0.969173     0.391379     0.294334    Uiso  ? Fe
   Fe51       1.0     0.940150     0.911330     0.224130    Uiso  ? Fe
   Fe52       1.0     0.922984     0.601313     0.299560    Uiso  ? Fe
   Fe53       1.0     0.525460     0.022750     0.136350    Uiso  ? Fe
   Fe54       1.0     0.964820     0.230950     0.143380    Uiso  ? Fe
   Fe55       1.0     0.685170     0.779530     0.148790    Uiso  ? Fe
   Fe56       1.0     0.660500     0.459920     0.229540    Uiso  ? Fe
   Fe57       1.0     0.632624     0.146915     0.303361    Uiso  ? Fe
   Fe58       1.0     0.938180     0.818520     0.138940    Uiso  ? Fe
   Fe59       1.0     0.913510     0.498910     0.219690    Uiso  ? Fe
   Fe60       1.0     0.892043     0.188443     0.293398    Uiso  ? Fe
   Co1        1.0     0.674248     0.816023     0.375329    Uiso  ? Co
   Co2        1.0     0.439053     0.520659     0.437816    Uiso  ? Co
   Co3        1.0     0.443702     0.816989     0.375375    Uiso  ? Co
   Co4        1.0     0.654108     0.531019     0.412924    Uiso  ? Co
   Co5        1.0     0.824456     0.474476     0.358157    Uiso  ? Co
   Co6        1.0     0.775246     0.654196     0.360734    Uiso  ? Co
   Co7        1.0     0.530545     0.659211     0.381200    Uiso  ? Co
   Co8        1.0     0.298135     0.661445     0.364866    Uiso  ? Co
   Co9        1.0     0.366590     0.481932     0.357578    Uiso  ? Co
   Co10       1.0     0.552568     0.381663     0.374086    Uiso  ? Co
