# Supplementary material for: CO2 hydrogenation over Fe-Co bimetallic catalysts with tunable selectivity through a graphene fencing approach
Source: Nat Commun. 2024 Jan 13;15:512. doi: 10.1038/s41467-024-44763-9 (PMC10787759; doi:10.1038/s41467-024-44763-9)
Supplement: Supplementary file 3 — Source data [file 41467_2024_44763_MOESM3_ESM.zip › Source Data/DFT calculation structure data of Fig. 5/Fe5C2-Co/TS/TS-C3H6-C4H8/TS.cif]

#======================================================================
# CRYSTAL DATA
#----------------------------------------------------------------------
data_VESTA_phase_1

_chemical_name_common                  'H    C    Fe   Co                     '
_cell_length_a                         10.118000
_cell_length_b                         12.830300
_cell_length_c                         25.419300
_cell_angle_alpha                      90.000000
_cell_angle_beta                       90.000000
_cell_angle_gamma                      93.489502
_cell_volume                           3293.738706
_space_group_name_H-M_alt              'P 1'
_space_group_IT_number                 1

loop_
_space_group_symop_operation_xyz
   'x, y, z'

loop_
   _atom_site_label
   _atom_site_occupancy
   _atom_site_fract_x
   _atom_site_fract_y
   _atom_site_fract_z
   _atom_site_adp_type
   _atom_site_U_iso_or_equiv
   _atom_site_type_symbol
   H1         1.0     0.242461     0.602417     0.473874    Uiso  ? H
   H2         1.0     0.480776     0.500103     0.538034    Uiso  ? H
   H3         1.0     0.301473     0.498896     0.539140    Uiso  ? H
   H4         1.0     0.284474     0.364523     0.469047    Uiso  ? H
   H5         1.0     0.397262     0.672158     0.492925    Uiso  ? H
   H6         1.0     0.486387     0.250194     0.462954    Uiso  ? H
   H7         1.0     0.406935     0.244318     0.524984    Uiso  ? H
   H8         1.0     0.558092     0.321948     0.517173    Uiso  ? H
   C1         1.0     0.464245     0.297179     0.497876    Uiso  ? C
   C2         1.0     0.351540     0.601437     0.474402    Uiso  ? C
   C3         1.0     0.389272     0.486839     0.514986    Uiso  ? C
   C4         1.0     0.384322     0.388479     0.483578    Uiso  ? C
   C5         1.0     0.128280     0.910750     0.169700    Uiso  ? C
   C6         1.0     0.073132     0.583224     0.250897    Uiso  ? C
   C7         1.0     0.050654     0.270176     0.310338    Uiso  ? C
   C8         1.0     0.231000     0.505130     0.164050    Uiso  ? C
   C9         1.0     0.239661     0.171660     0.236073    Uiso  ? C
   C10        1.0     0.217941     0.858246     0.314749    Uiso  ? C
   C11        1.0     0.495060     0.687300     0.118020    Uiso  ? C
   C12        1.0     0.470400     0.367690     0.198780    Uiso  ? C
   C13        1.0     0.483553     0.054744     0.279053    Uiso  ? C
   C14        1.0     0.367670     0.773320     0.204430    Uiso  ? C
   C15        1.0     0.306475     0.472273     0.282086    Uiso  ? C
   C16        1.0     0.392340     0.092930     0.123670    Uiso  ? C
   C17        1.0     0.628280     0.910750     0.169700    Uiso  ? C
   C18        1.0     0.571008     0.583399     0.251863    Uiso  ? C
   C19        1.0     0.549405     0.265006     0.325797    Uiso  ? C
   C20        1.0     0.731000     0.505130     0.164050    Uiso  ? C
   C21        1.0     0.739534     0.172774     0.240617    Uiso  ? C
   C22        1.0     0.730498     0.863095     0.310989    Uiso  ? C
   C23        1.0     0.995060     0.687300     0.118020    Uiso  ? C
   C24        1.0     0.970400     0.367690     0.198780    Uiso  ? C
   C25        1.0     0.983639     0.058648     0.280309    Uiso  ? C
   C26        1.0     0.867670     0.773320     0.204430    Uiso  ? C
   C27        1.0     0.804092     0.472144     0.282826    Uiso  ? C
   C28        1.0     0.892340     0.092930     0.123670    Uiso  ? C
   Fe1        1.0     0.271620     0.972890     0.148950    Uiso  ? Fe
   Fe2        1.0     0.246950     0.653280     0.229710    Uiso  ? Fe
   Fe3        1.0     0.218843     0.340370     0.303394    Uiso  ? Fe
   Fe4        1.0     0.195826     0.857603     0.233633    Uiso  ? Fe
   Fe5        1.0     0.162970     0.547446     0.314292    Uiso  ? Fe
   Fe6        1.0     0.210820     0.179170     0.156460    Uiso  ? Fe
   Fe7        1.0     0.097880     0.575300     0.151370    Uiso  ? Fe
   Fe8        1.0     0.077206     0.260451     0.223792    Uiso  ? Fe
   Fe9        1.0     0.158520     0.367110     0.144350    Uiso  ? Fe
   Fe10       1.0     0.133850     0.047500     0.225100    Uiso  ? Fe
   Fe11       1.0     0.062167     0.931732     0.300967    Uiso  ? Fe
   Fe12       1.0     0.119941     0.731281     0.301817    Uiso  ? Fe
   Fe13       1.0     0.351720     0.625160     0.138770    Uiso  ? Fe
   Fe14       1.0     0.327060     0.305550     0.219530    Uiso  ? Fe
   Fe15       1.0     0.412520     0.418890     0.131260    Uiso  ? Fe
   Fe16       1.0     0.387850     0.099280     0.212020    Uiso  ? Fe
   Fe17       1.0     0.312164     0.983953     0.291613    Uiso  ? Fe
   Fe18       1.0     0.369413     0.787933     0.289660    Uiso  ? Fe
   Fe19       1.0     0.000800     0.703140     0.217110    Uiso  ? Fe
   Fe20       1.0     0.462679     0.376376     0.288862    Uiso  ? Fe
   Fe21       1.0     0.440150     0.911330     0.224130    Uiso  ? Fe
   Fe22       1.0     0.413830     0.610147     0.295771    Uiso  ? Fe
   Fe23       1.0     0.025460     0.022750     0.136350    Uiso  ? Fe
   Fe24       1.0     0.464820     0.230950     0.143380    Uiso  ? Fe
   Fe25       1.0     0.185170     0.779530     0.148790    Uiso  ? Fe
   Fe26       1.0     0.160500     0.459920     0.229540    Uiso  ? Fe
   Fe27       1.0     0.141709     0.150067     0.300706    Uiso  ? Fe
   Fe28       1.0     0.438180     0.818520     0.138940    Uiso  ? Fe
   Fe29       1.0     0.413510     0.498910     0.219690    Uiso  ? Fe
   Fe30       1.0     0.391430     0.191385     0.293256    Uiso  ? Fe
   Fe31       1.0     0.771620     0.972890     0.148950    Uiso  ? Fe
   Fe32       1.0     0.746950     0.653280     0.229710    Uiso  ? Fe
   Fe33       1.0     0.710458     0.338472     0.302072    Uiso  ? Fe
   Fe34       1.0     0.699081     0.853098     0.233358    Uiso  ? Fe
   Fe35       1.0     0.629274     0.523812     0.318114    Uiso  ? Fe
   Fe36       1.0     0.710820     0.179170     0.156460    Uiso  ? Fe
   Fe37       1.0     0.597880     0.575300     0.151370    Uiso  ? Fe
   Fe38       1.0     0.578017     0.255622     0.222530    Uiso  ? Fe
   Fe39       1.0     0.658520     0.367110     0.144350    Uiso  ? Fe
   Fe40       1.0     0.633850     0.047500     0.225100    Uiso  ? Fe
   Fe41       1.0     0.562007     0.929450     0.304319    Uiso  ? Fe
   Fe42       1.0     0.614195     0.725052     0.298322    Uiso  ? Fe
   Fe43       1.0     0.851720     0.625160     0.138770    Uiso  ? Fe
   Fe44       1.0     0.827060     0.305550     0.219530    Uiso  ? Fe
   Fe45       1.0     0.912520     0.418890     0.131260    Uiso  ? Fe
   Fe46       1.0     0.887850     0.099280     0.212020    Uiso  ? Fe
   Fe47       1.0     0.808899     0.993996     0.289186    Uiso  ? Fe
   Fe48       1.0     0.882197     0.785858     0.292678    Uiso  ? Fe
   Fe49       1.0     0.500800     0.703140     0.217110    Uiso  ? Fe
   Fe50       1.0     0.968587     0.392871     0.294268    Uiso  ? Fe
   Fe51       1.0     0.940150     0.911330     0.224130    Uiso  ? Fe
   Fe52       1.0     0.925931     0.603914     0.299005    Uiso  ? Fe
   Fe53       1.0     0.525460     0.022750     0.136350    Uiso  ? Fe
   Fe54       1.0     0.964820     0.230950     0.143380    Uiso  ? Fe
   Fe55       1.0     0.685170     0.779530     0.148790    Uiso  ? Fe
   Fe56       1.0     0.660500     0.459920     0.229540    Uiso  ? Fe
   Fe57       1.0     0.634713     0.147311     0.302939    Uiso  ? Fe
   Fe58       1.0     0.938180     0.818520     0.138940    Uiso  ? Fe
   Fe59       1.0     0.913510     0.498910     0.219690    Uiso  ? Fe
   Fe60       1.0     0.893462     0.190044     0.293230    Uiso  ? Fe
   Co1        1.0     0.672220     0.815284     0.373913    Uiso  ? Co
   Co2        1.0     0.436344     0.503359     0.437347    Uiso  ? Co
   Co3        1.0     0.441245     0.820043     0.369560    Uiso  ? Co
   Co4        1.0     0.649509     0.531920     0.409589    Uiso  ? Co
   Co5        1.0     0.825023     0.479246     0.357176    Uiso  ? Co
   Co6        1.0     0.769097     0.656027     0.358176    Uiso  ? Co
   Co7        1.0     0.521180     0.658487     0.378508    Uiso  ? Co
   Co8        1.0     0.292056     0.663354     0.366049    Uiso  ? Co
   Co9        1.0     0.366134     0.482933     0.355760    Uiso  ? Co
   Co10       1.0     0.549581     0.379536     0.373124    Uiso  ? Co
