# Supplementary material for: CO2 hydrogenation over Fe-Co bimetallic catalysts with tunable selectivity through a graphene fencing approach
Source: Nat Commun. 2024 Jan 13;15:512. doi: 10.1038/s41467-024-44763-9 (PMC10787759; doi:10.1038/s41467-024-44763-9)
Supplement: Supplementary file 3 — Source data [file 41467_2024_44763_MOESM3_ESM.zip › Source Data/DFT calculation structure data of Fig. 5/Fe5C2-Co/TS/TS-C3H7H-C3H8/TS.cif]

#======================================================================
# CRYSTAL DATA
#----------------------------------------------------------------------
data_VESTA_phase_1

_chemical_name_common                  'H    C    Fe   Co                     '
_cell_length_a                         10.118000
_cell_length_b                         12.830300
_cell_length_c                         25.419300
_cell_angle_alpha                      90.000000
_cell_angle_beta                       90.000000
_cell_angle_gamma                      93.489502
_cell_volume                           3293.738706
_space_group_name_H-M_alt              'P 1'
_space_group_IT_number                 1

loop_
_space_group_symop_operation_xyz
   'x, y, z'

loop_
   _atom_site_label
   _atom_site_occupancy
   _atom_site_fract_x
   _atom_site_fract_y
   _atom_site_fract_z
   _atom_site_adp_type
   _atom_site_U_iso_or_equiv
   _atom_site_type_symbol
   H1         1.0     0.256405     0.579030     0.492996    Uiso  ? H
   H2         1.0     0.500948     0.492312     0.546635    Uiso  ? H
   H3         1.0     0.291803     0.393681     0.564844    Uiso  ? H
   H4         1.0     0.253277     0.377301     0.497416    Uiso  ? H
   H5         1.0     0.306896     0.591914     0.559396    Uiso  ? H
   H6         1.0     0.390930     0.315760     0.525007    Uiso  ? H
   H7         1.0     0.547710     0.486310     0.481259    Uiso  ? H
   H8         1.0     0.403014     0.657252     0.509388    Uiso  ? H
   C1         1.0     0.344406     0.584723     0.518734    Uiso  ? C
   C2         1.0     0.423864     0.487005     0.516003    Uiso  ? C
   C3         1.0     0.336483     0.387191     0.525285    Uiso  ? C
   C4         1.0     0.128280     0.910750     0.169700    Uiso  ? C
   C5         1.0     0.073347     0.583350     0.250095    Uiso  ? C
   C6         1.0     0.048769     0.268713     0.309877    Uiso  ? C
   C7         1.0     0.231000     0.505130     0.164050    Uiso  ? C
   C8         1.0     0.238915     0.171790     0.235779    Uiso  ? C
   C9         1.0     0.214850     0.858346     0.314156    Uiso  ? C
   C10        1.0     0.495060     0.687300     0.118020    Uiso  ? C
   C11        1.0     0.470400     0.367690     0.198780    Uiso  ? C
   C12        1.0     0.482283     0.054361     0.278963    Uiso  ? C
   C13        1.0     0.367670     0.773320     0.204430    Uiso  ? C
   C14        1.0     0.304349     0.472969     0.281446    Uiso  ? C
   C15        1.0     0.392340     0.092930     0.123670    Uiso  ? C
   C16        1.0     0.628280     0.910750     0.169700    Uiso  ? C
   C17        1.0     0.573837     0.583570     0.251479    Uiso  ? C
   C18        1.0     0.542900     0.263575     0.327842    Uiso  ? C
   C19        1.0     0.731000     0.505130     0.164050    Uiso  ? C
   C20        1.0     0.738747     0.173057     0.240929    Uiso  ? C
   C21        1.0     0.730549     0.864374     0.311982    Uiso  ? C
   C22        1.0     0.995060     0.687300     0.118020    Uiso  ? C
   C23        1.0     0.970400     0.367690     0.198780    Uiso  ? C
   C24        1.0     0.983456     0.058320     0.280243    Uiso  ? C
   C25        1.0     0.867670     0.773320     0.204430    Uiso  ? C
   C26        1.0     0.807009     0.460316     0.280765    Uiso  ? C
   C27        1.0     0.892340     0.092930     0.123670    Uiso  ? C
   Fe1        1.0     0.271620     0.972890     0.148950    Uiso  ? Fe
   Fe2        1.0     0.246950     0.653280     0.229710    Uiso  ? Fe
   Fe3        1.0     0.218753     0.339831     0.303441    Uiso  ? Fe
   Fe4        1.0     0.191667     0.857621     0.233885    Uiso  ? Fe
   Fe5        1.0     0.153139     0.540562     0.314540    Uiso  ? Fe
   Fe6        1.0     0.210820     0.179170     0.156460    Uiso  ? Fe
   Fe7        1.0     0.097880     0.575300     0.151370    Uiso  ? Fe
   Fe8        1.0     0.075707     0.259656     0.223868    Uiso  ? Fe
   Fe9        1.0     0.158520     0.367110     0.144350    Uiso  ? Fe
   Fe10       1.0     0.133850     0.047500     0.225100    Uiso  ? Fe
   Fe11       1.0     0.059340     0.931137     0.301336    Uiso  ? Fe
   Fe12       1.0     0.118091     0.729732     0.301855    Uiso  ? Fe
   Fe13       1.0     0.351720     0.625160     0.138770    Uiso  ? Fe
   Fe14       1.0     0.327060     0.305550     0.219530    Uiso  ? Fe
   Fe15       1.0     0.412520     0.418890     0.131260    Uiso  ? Fe
   Fe16       1.0     0.387850     0.099280     0.212020    Uiso  ? Fe
   Fe17       1.0     0.310893     0.983247     0.291438    Uiso  ? Fe
   Fe18       1.0     0.362669     0.786040     0.287955    Uiso  ? Fe
   Fe19       1.0     0.000800     0.703140     0.217110    Uiso  ? Fe
   Fe20       1.0     0.462173     0.376234     0.288919    Uiso  ? Fe
   Fe21       1.0     0.440150     0.911330     0.224130    Uiso  ? Fe
   Fe22       1.0     0.416332     0.608515     0.294776    Uiso  ? Fe
   Fe23       1.0     0.025460     0.022750     0.136350    Uiso  ? Fe
   Fe24       1.0     0.464820     0.230950     0.143380    Uiso  ? Fe
   Fe25       1.0     0.185170     0.779530     0.148790    Uiso  ? Fe
   Fe26       1.0     0.160500     0.459920     0.229540    Uiso  ? Fe
   Fe27       1.0     0.141603     0.149911     0.300706    Uiso  ? Fe
   Fe28       1.0     0.438180     0.818520     0.138940    Uiso  ? Fe
   Fe29       1.0     0.413510     0.498910     0.219690    Uiso  ? Fe
   Fe30       1.0     0.389222     0.191192     0.293465    Uiso  ? Fe
   Fe31       1.0     0.771620     0.972890     0.148950    Uiso  ? Fe
   Fe32       1.0     0.746950     0.653280     0.229710    Uiso  ? Fe
   Fe33       1.0     0.702306     0.338175     0.304591    Uiso  ? Fe
   Fe34       1.0     0.698178     0.853315     0.233627    Uiso  ? Fe
   Fe35       1.0     0.631070     0.522157     0.317686    Uiso  ? Fe
   Fe36       1.0     0.710820     0.179170     0.156460    Uiso  ? Fe
   Fe37       1.0     0.597880     0.575300     0.151370    Uiso  ? Fe
   Fe38       1.0     0.577025     0.254561     0.222373    Uiso  ? Fe
   Fe39       1.0     0.658520     0.367110     0.144350    Uiso  ? Fe
   Fe40       1.0     0.633850     0.047500     0.225100    Uiso  ? Fe
   Fe41       1.0     0.563059     0.929997     0.304070    Uiso  ? Fe
   Fe42       1.0     0.610018     0.727091     0.300064    Uiso  ? Fe
   Fe43       1.0     0.851720     0.625160     0.138770    Uiso  ? Fe
   Fe44       1.0     0.827060     0.305550     0.219530    Uiso  ? Fe
   Fe45       1.0     0.912520     0.418890     0.131260    Uiso  ? Fe
   Fe46       1.0     0.887850     0.099280     0.212020    Uiso  ? Fe
   Fe47       1.0     0.808126     0.994192     0.289006    Uiso  ? Fe
   Fe48       1.0     0.879916     0.786117     0.292424    Uiso  ? Fe
   Fe49       1.0     0.500800     0.703140     0.217110    Uiso  ? Fe
   Fe50       1.0     0.976682     0.394114     0.294115    Uiso  ? Fe
   Fe51       1.0     0.940150     0.911330     0.224130    Uiso  ? Fe
   Fe52       1.0     0.926455     0.607418     0.298572    Uiso  ? Fe
   Fe53       1.0     0.525460     0.022750     0.136350    Uiso  ? Fe
   Fe54       1.0     0.964820     0.230950     0.143380    Uiso  ? Fe
   Fe55       1.0     0.685170     0.779530     0.148790    Uiso  ? Fe
   Fe56       1.0     0.660500     0.459920     0.229540    Uiso  ? Fe
   Fe57       1.0     0.632729     0.148305     0.303217    Uiso  ? Fe
   Fe58       1.0     0.938180     0.818520     0.138940    Uiso  ? Fe
   Fe59       1.0     0.913510     0.498910     0.219690    Uiso  ? Fe
   Fe60       1.0     0.891877     0.187674     0.293498    Uiso  ? Fe
   Co1        1.0     0.686746     0.810576     0.375201    Uiso  ? Co
   Co2        1.0     0.449536     0.501634     0.437455    Uiso  ? Co
   Co3        1.0     0.458643     0.805119     0.365821    Uiso  ? Co
   Co4        1.0     0.663594     0.523354     0.411243    Uiso  ? Co
   Co5        1.0     0.834309     0.479729     0.354087    Uiso  ? Co
   Co6        1.0     0.770517     0.652212     0.357943    Uiso  ? Co
   Co7        1.0     0.523763     0.640561     0.378568    Uiso  ? Co
   Co8        1.0     0.293189     0.662235     0.362177    Uiso  ? Co
   Co9        1.0     0.359736     0.482689     0.355090    Uiso  ? Co
   Co10       1.0     0.538111     0.380949     0.374660    Uiso  ? Co
