# Supplementary material for: CO2 hydrogenation over Fe-Co bimetallic catalysts with tunable selectivity through a graphene fencing approach
Source: Nat Commun. 2024 Jan 13;15:512. doi: 10.1038/s41467-024-44763-9 (PMC10787759; doi:10.1038/s41467-024-44763-9)
Supplement: Supplementary file 3 — Source data [file 41467_2024_44763_MOESM3_ESM.zip › Source Data/DFT calculation structure data of Fig. 5/Fe5C2-Co/TS/TS-C4H8-C4H9H/TS.cif]

#======================================================================
# CRYSTAL DATA
#----------------------------------------------------------------------
data_VESTA_phase_1

_chemical_name_common                  'H    C    Fe   Co                     '
_cell_length_a                         10.118000
_cell_length_b                         12.830300
_cell_length_c                         25.419300
_cell_angle_alpha                      90.000000
_cell_angle_beta                       90.000000
_cell_angle_gamma                      93.489502
_cell_volume                           3293.738706
_space_group_name_H-M_alt              'P 1'
_space_group_IT_number                 1

loop_
_space_group_symop_operation_xyz
   'x, y, z'

loop_
   _atom_site_label
   _atom_site_occupancy
   _atom_site_fract_x
   _atom_site_fract_y
   _atom_site_fract_z
   _atom_site_adp_type
   _atom_site_U_iso_or_equiv
   _atom_site_type_symbol
   H1         1.0     0.380486     0.616435     0.535159    Uiso  ? H
   H2         1.0     0.524161     0.466006     0.536671    Uiso  ? H
   H3         1.0     0.323930     0.337087     0.562185    Uiso  ? H
   H4         1.0     0.276242     0.337924     0.495662    Uiso  ? H
   H5         1.0     0.242512     0.531641     0.508498    Uiso  ? H
   H6         1.0     0.491858     0.258347     0.471078    Uiso  ? H
   H7         1.0     0.406672     0.182322     0.520474    Uiso  ? H
   H8         1.0     0.544068     0.267903     0.537942    Uiso  ? H
   H9         1.0     0.533776     0.658809     0.487743    Uiso  ? H
   H10        1.0     0.597756     0.630596     0.477956    Uiso  ? H
   C1         1.0     0.456745     0.259046     0.512085    Uiso  ? C
   C2         1.0     0.348928     0.542903     0.515970    Uiso  ? C
   C3         1.0     0.424879     0.456016     0.519267    Uiso  ? C
   C4         1.0     0.363475     0.346114     0.521594    Uiso  ? C
   C5         1.0     0.128280     0.910750     0.169700    Uiso  ? C
   C6         1.0     0.073778     0.583439     0.252103    Uiso  ? C
   C7         1.0     0.049755     0.268682     0.310399    Uiso  ? C
   C8         1.0     0.231000     0.505130     0.164050    Uiso  ? C
   C9         1.0     0.239620     0.171667     0.236213    Uiso  ? C
   C10        1.0     0.219757     0.855864     0.316102    Uiso  ? C
   C11        1.0     0.495060     0.687300     0.118020    Uiso  ? C
   C12        1.0     0.470400     0.367690     0.198780    Uiso  ? C
   C13        1.0     0.482541     0.054573     0.279007    Uiso  ? C
   C14        1.0     0.367670     0.773320     0.204430    Uiso  ? C
   C15        1.0     0.308647     0.473451     0.285309    Uiso  ? C
   C16        1.0     0.392340     0.092930     0.123670    Uiso  ? C
   C17        1.0     0.628280     0.910750     0.169700    Uiso  ? C
   C18        1.0     0.572315     0.583620     0.251576    Uiso  ? C
   C19        1.0     0.549820     0.266305     0.324654    Uiso  ? C
   C20        1.0     0.731000     0.505130     0.164050    Uiso  ? C
   C21        1.0     0.738141     0.173001     0.241051    Uiso  ? C
   C22        1.0     0.730230     0.863085     0.311094    Uiso  ? C
   C23        1.0     0.995060     0.687300     0.118020    Uiso  ? C
   C24        1.0     0.970400     0.367690     0.198780    Uiso  ? C
   C25        1.0     0.982785     0.057332     0.279924    Uiso  ? C
   C26        1.0     0.867670     0.773320     0.204430    Uiso  ? C
   C27        1.0     0.804832     0.471700     0.283019    Uiso  ? C
   C28        1.0     0.892340     0.092930     0.123670    Uiso  ? C
   Fe1        1.0     0.271620     0.972890     0.148950    Uiso  ? Fe
   Fe2        1.0     0.246950     0.653280     0.229710    Uiso  ? Fe
   Fe3        1.0     0.216646     0.340859     0.302388    Uiso  ? Fe
   Fe4        1.0     0.196152     0.857383     0.233582    Uiso  ? Fe
   Fe5        1.0     0.163824     0.544407     0.314976    Uiso  ? Fe
   Fe6        1.0     0.210820     0.179170     0.156460    Uiso  ? Fe
   Fe7        1.0     0.097880     0.575300     0.151370    Uiso  ? Fe
   Fe8        1.0     0.077774     0.260986     0.224429    Uiso  ? Fe
   Fe9        1.0     0.158520     0.367110     0.144350    Uiso  ? Fe
   Fe10       1.0     0.133850     0.047500     0.225100    Uiso  ? Fe
   Fe11       1.0     0.064590     0.931397     0.300832    Uiso  ? Fe
   Fe12       1.0     0.118100     0.731669     0.301420    Uiso  ? Fe
   Fe13       1.0     0.351720     0.625160     0.138770    Uiso  ? Fe
   Fe14       1.0     0.327060     0.305550     0.219530    Uiso  ? Fe
   Fe15       1.0     0.412520     0.418890     0.131260    Uiso  ? Fe
   Fe16       1.0     0.387850     0.099280     0.212020    Uiso  ? Fe
   Fe17       1.0     0.311374     0.982573     0.292148    Uiso  ? Fe
   Fe18       1.0     0.371257     0.787080     0.288989    Uiso  ? Fe
   Fe19       1.0     0.000800     0.703140     0.217110    Uiso  ? Fe
   Fe20       1.0     0.456981     0.379371     0.291872    Uiso  ? Fe
   Fe21       1.0     0.440150     0.911330     0.224130    Uiso  ? Fe
   Fe22       1.0     0.415762     0.609461     0.295327    Uiso  ? Fe
   Fe23       1.0     0.025460     0.022750     0.136350    Uiso  ? Fe
   Fe24       1.0     0.464820     0.230950     0.143380    Uiso  ? Fe
   Fe25       1.0     0.185170     0.779530     0.148790    Uiso  ? Fe
   Fe26       1.0     0.160500     0.459920     0.229540    Uiso  ? Fe
   Fe27       1.0     0.140722     0.148245     0.300827    Uiso  ? Fe
   Fe28       1.0     0.438180     0.818520     0.138940    Uiso  ? Fe
   Fe29       1.0     0.413510     0.498910     0.219690    Uiso  ? Fe
   Fe30       1.0     0.390667     0.191655     0.293542    Uiso  ? Fe
   Fe31       1.0     0.771620     0.972890     0.148950    Uiso  ? Fe
   Fe32       1.0     0.746950     0.653280     0.229710    Uiso  ? Fe
   Fe33       1.0     0.713328     0.338611     0.302815    Uiso  ? Fe
   Fe34       1.0     0.700581     0.855608     0.232850    Uiso  ? Fe
   Fe35       1.0     0.631535     0.525950     0.318115    Uiso  ? Fe
   Fe36       1.0     0.710820     0.179170     0.156460    Uiso  ? Fe
   Fe37       1.0     0.597880     0.575300     0.151370    Uiso  ? Fe
   Fe38       1.0     0.577180     0.256630     0.229680    Uiso  ? Fe
   Fe39       1.0     0.658520     0.367110     0.144350    Uiso  ? Fe
   Fe40       1.0     0.633850     0.047500     0.225100    Uiso  ? Fe
   Fe41       1.0     0.561947     0.929771     0.304078    Uiso  ? Fe
   Fe42       1.0     0.619771     0.727462     0.297065    Uiso  ? Fe
   Fe43       1.0     0.851720     0.625160     0.138770    Uiso  ? Fe
   Fe44       1.0     0.827060     0.305550     0.219530    Uiso  ? Fe
   Fe45       1.0     0.912520     0.418890     0.131260    Uiso  ? Fe
   Fe46       1.0     0.887850     0.099280     0.212020    Uiso  ? Fe
   Fe47       1.0     0.808336     0.994001     0.289501    Uiso  ? Fe
   Fe48       1.0     0.879644     0.783702     0.292144    Uiso  ? Fe
   Fe49       1.0     0.500800     0.703140     0.217110    Uiso  ? Fe
   Fe50       1.0     0.971324     0.392799     0.294438    Uiso  ? Fe
   Fe51       1.0     0.940150     0.911330     0.224130    Uiso  ? Fe
   Fe52       1.0     0.924097     0.602734     0.298970    Uiso  ? Fe
   Fe53       1.0     0.525460     0.022750     0.136350    Uiso  ? Fe
   Fe54       1.0     0.964820     0.230950     0.143380    Uiso  ? Fe
   Fe55       1.0     0.685170     0.779530     0.148790    Uiso  ? Fe
   Fe56       1.0     0.660500     0.459920     0.229540    Uiso  ? Fe
   Fe57       1.0     0.634148     0.145292     0.304403    Uiso  ? Fe
   Fe58       1.0     0.938180     0.818520     0.138940    Uiso  ? Fe
   Fe59       1.0     0.913510     0.498910     0.219690    Uiso  ? Fe
   Fe60       1.0     0.892881     0.189644     0.293223    Uiso  ? Fe
   Co1        1.0     0.670544     0.816046     0.374025    Uiso  ? Co
   Co2        1.0     0.450113     0.547301     0.445226    Uiso  ? Co
   Co3        1.0     0.438647     0.823406     0.368987    Uiso  ? Co
   Co4        1.0     0.654198     0.535724     0.411008    Uiso  ? Co
   Co5        1.0     0.824496     0.478043     0.357709    Uiso  ? Co
   Co6        1.0     0.772614     0.657346     0.358928    Uiso  ? Co
   Co7        1.0     0.522957     0.660737     0.376494    Uiso  ? Co
   Co8        1.0     0.291887     0.668951     0.363424    Uiso  ? Co
   Co9        1.0     0.380525     0.494804     0.362717    Uiso  ? Co
   Co10       1.0     0.559070     0.380939     0.373515    Uiso  ? Co
