# Supplementary material for: CO2 hydrogenation over Fe-Co bimetallic catalysts with tunable selectivity through a graphene fencing approach
Source: Nat Commun. 2024 Jan 13;15:512. doi: 10.1038/s41467-024-44763-9 (PMC10787759; doi:10.1038/s41467-024-44763-9)
Supplement: Supplementary file 3 — Source data [file 41467_2024_44763_MOESM3_ESM.zip › Source Data/DFT calculation structure data of Fig. 5/Fe5C2-Co/TS/TS-C4H9H-C4H10/TS.cif]

#======================================================================
# CRYSTAL DATA
#----------------------------------------------------------------------
data_VESTA_phase_1

_chemical_name_common                  'H    C    Fe   Co                     '
_cell_length_a                         10.118000
_cell_length_b                         12.830300
_cell_length_c                         25.419300
_cell_angle_alpha                      90.000000
_cell_angle_beta                       90.000000
_cell_angle_gamma                      93.489502
_cell_volume                           3293.738706
_space_group_name_H-M_alt              'P 1'
_space_group_IT_number                 1

loop_
_space_group_symop_operation_xyz
   'x, y, z'

loop_
   _atom_site_label
   _atom_site_occupancy
   _atom_site_fract_x
   _atom_site_fract_y
   _atom_site_fract_z
   _atom_site_adp_type
   _atom_site_U_iso_or_equiv
   _atom_site_type_symbol
   H1         1.0     0.343750     0.572001     0.573549    Uiso  ? H
   H2         1.0     0.545292     0.483127     0.546314    Uiso  ? H
   H3         1.0     0.319253     0.390618     0.562246    Uiso  ? H
   H4         1.0     0.297651     0.375330     0.494332    Uiso  ? H
   H5         1.0     0.297107     0.591146     0.507423    Uiso  ? H
   H6         1.0     0.506306     0.270914     0.491343    Uiso  ? H
   H7         1.0     0.383399     0.215277     0.534565    Uiso  ? H
   H8         1.0     0.523040     0.288342     0.560592    Uiso  ? H
   H9         1.0     0.446109     0.654770     0.532213    Uiso  ? H
   H10        1.0     0.571609     0.504356     0.479361    Uiso  ? H
   C1         1.0     0.451524     0.284091     0.527866    Uiso  ? C
   C2         1.0     0.383475     0.581925     0.533182    Uiso  ? C
   C3         1.0     0.459502     0.486113     0.519710    Uiso  ? C
   C4         1.0     0.375384     0.383042     0.525092    Uiso  ? C
   C5         1.0     0.128280     0.910750     0.169700    Uiso  ? C
   C6         1.0     0.073785     0.583273     0.250231    Uiso  ? C
   C7         1.0     0.048843     0.268745     0.309947    Uiso  ? C
   C8         1.0     0.231000     0.505130     0.164050    Uiso  ? C
   C9         1.0     0.239123     0.171767     0.235894    Uiso  ? C
   C10        1.0     0.215394     0.858472     0.314115    Uiso  ? C
   C11        1.0     0.495060     0.687300     0.118020    Uiso  ? C
   C12        1.0     0.470400     0.367690     0.198780    Uiso  ? C
   C13        1.0     0.482574     0.055013     0.279098    Uiso  ? C
   C14        1.0     0.367670     0.773320     0.204430    Uiso  ? C
   C15        1.0     0.305114     0.473010     0.282124    Uiso  ? C
   C16        1.0     0.392340     0.092930     0.123670    Uiso  ? C
   C17        1.0     0.628280     0.910750     0.169700    Uiso  ? C
   C18        1.0     0.573473     0.583709     0.251317    Uiso  ? C
   C19        1.0     0.544266     0.265106     0.327719    Uiso  ? C
   C20        1.0     0.731000     0.505130     0.164050    Uiso  ? C
   C21        1.0     0.738844     0.172973     0.240782    Uiso  ? C
   C22        1.0     0.730869     0.864358     0.311812    Uiso  ? C
   C23        1.0     0.995060     0.687300     0.118020    Uiso  ? C
   C24        1.0     0.970400     0.367690     0.198780    Uiso  ? C
   C25        1.0     0.983667     0.058393     0.280237    Uiso  ? C
   C26        1.0     0.867670     0.773320     0.204430    Uiso  ? C
   C27        1.0     0.807005     0.463064     0.281233    Uiso  ? C
   C28        1.0     0.892340     0.092930     0.123670    Uiso  ? C
   Fe1        1.0     0.271620     0.972890     0.148950    Uiso  ? Fe
   Fe2        1.0     0.246950     0.653280     0.229710    Uiso  ? Fe
   Fe3        1.0     0.218269     0.340214     0.303306    Uiso  ? Fe
   Fe4        1.0     0.192369     0.857846     0.233764    Uiso  ? Fe
   Fe5        1.0     0.154769     0.540823     0.314647    Uiso  ? Fe
   Fe6        1.0     0.210820     0.179170     0.156460    Uiso  ? Fe
   Fe7        1.0     0.097880     0.575300     0.151370    Uiso  ? Fe
   Fe8        1.0     0.075851     0.259707     0.223847    Uiso  ? Fe
   Fe9        1.0     0.158520     0.367110     0.144350    Uiso  ? Fe
   Fe10       1.0     0.133850     0.047500     0.225100    Uiso  ? Fe
   Fe11       1.0     0.059916     0.931306     0.301255    Uiso  ? Fe
   Fe12       1.0     0.118841     0.729956     0.301795    Uiso  ? Fe
   Fe13       1.0     0.351720     0.625160     0.138770    Uiso  ? Fe
   Fe14       1.0     0.327060     0.305550     0.219530    Uiso  ? Fe
   Fe15       1.0     0.412520     0.418890     0.131260    Uiso  ? Fe
   Fe16       1.0     0.387850     0.099280     0.212020    Uiso  ? Fe
   Fe17       1.0     0.311439     0.983522     0.291460    Uiso  ? Fe
   Fe18       1.0     0.363237     0.786069     0.288045    Uiso  ? Fe
   Fe19       1.0     0.000800     0.703140     0.217110    Uiso  ? Fe
   Fe20       1.0     0.461530     0.377201     0.289595    Uiso  ? Fe
   Fe21       1.0     0.440150     0.911330     0.224130    Uiso  ? Fe
   Fe22       1.0     0.416560     0.607984     0.295080    Uiso  ? Fe
   Fe23       1.0     0.025460     0.022750     0.136350    Uiso  ? Fe
   Fe24       1.0     0.464820     0.230950     0.143380    Uiso  ? Fe
   Fe25       1.0     0.185170     0.779530     0.148790    Uiso  ? Fe
   Fe26       1.0     0.160500     0.459920     0.229540    Uiso  ? Fe
   Fe27       1.0     0.141670     0.149876     0.300734    Uiso  ? Fe
   Fe28       1.0     0.438180     0.818520     0.138940    Uiso  ? Fe
   Fe29       1.0     0.413510     0.498910     0.219690    Uiso  ? Fe
   Fe30       1.0     0.389773     0.191773     0.293461    Uiso  ? Fe
   Fe31       1.0     0.771620     0.972890     0.148950    Uiso  ? Fe
   Fe32       1.0     0.746950     0.653280     0.229710    Uiso  ? Fe
   Fe33       1.0     0.704036     0.339275     0.304516    Uiso  ? Fe
   Fe34       1.0     0.698400     0.853498     0.233596    Uiso  ? Fe
   Fe35       1.0     0.633799     0.523978     0.317270    Uiso  ? Fe
   Fe36       1.0     0.710820     0.179170     0.156460    Uiso  ? Fe
   Fe37       1.0     0.597880     0.575300     0.151370    Uiso  ? Fe
   Fe38       1.0     0.577264     0.255302     0.222458    Uiso  ? Fe
   Fe39       1.0     0.658520     0.367110     0.144350    Uiso  ? Fe
   Fe40       1.0     0.633850     0.047500     0.225100    Uiso  ? Fe
   Fe41       1.0     0.563392     0.930389     0.304022    Uiso  ? Fe
   Fe42       1.0     0.609971     0.727570     0.300251    Uiso  ? Fe
   Fe43       1.0     0.851720     0.625160     0.138770    Uiso  ? Fe
   Fe44       1.0     0.827060     0.305550     0.219530    Uiso  ? Fe
   Fe45       1.0     0.912520     0.418890     0.131260    Uiso  ? Fe
   Fe46       1.0     0.887850     0.099280     0.212020    Uiso  ? Fe
   Fe47       1.0     0.808362     0.994353     0.289013    Uiso  ? Fe
   Fe48       1.0     0.880798     0.786525     0.292349    Uiso  ? Fe
   Fe49       1.0     0.500800     0.703140     0.217110    Uiso  ? Fe
   Fe50       1.0     0.976254     0.394018     0.294004    Uiso  ? Fe
   Fe51       1.0     0.940150     0.911330     0.224130    Uiso  ? Fe
   Fe52       1.0     0.927131     0.607772     0.298413    Uiso  ? Fe
   Fe53       1.0     0.525460     0.022750     0.136350    Uiso  ? Fe
   Fe54       1.0     0.964820     0.230950     0.143380    Uiso  ? Fe
   Fe55       1.0     0.685170     0.779530     0.148790    Uiso  ? Fe
   Fe56       1.0     0.660500     0.459920     0.229540    Uiso  ? Fe
   Fe57       1.0     0.632909     0.149049     0.303138    Uiso  ? Fe
   Fe58       1.0     0.938180     0.818520     0.138940    Uiso  ? Fe
   Fe59       1.0     0.913510     0.498910     0.219690    Uiso  ? Fe
   Fe60       1.0     0.892009     0.187933     0.293447    Uiso  ? Fe
   Co1        1.0     0.687308     0.811560     0.375228    Uiso  ? Co
   Co2        1.0     0.457539     0.499952     0.439932    Uiso  ? Co
   Co3        1.0     0.459579     0.805897     0.365906    Uiso  ? Co
   Co4        1.0     0.667402     0.526410     0.411347    Uiso  ? Co
   Co5        1.0     0.836343     0.481137     0.354591    Uiso  ? Co
   Co6        1.0     0.772627     0.654205     0.357758    Uiso  ? Co
   Co7        1.0     0.522896     0.640304     0.378698    Uiso  ? Co
   Co8        1.0     0.293226     0.663620     0.362343    Uiso  ? Co
   Co9        1.0     0.361461     0.484418     0.356757    Uiso  ? Co
   Co10       1.0     0.541903     0.383554     0.374672    Uiso  ? Co
