# Supplementary material for: CO2 hydrogenation over Fe-Co bimetallic catalysts with tunable selectivity through a graphene fencing approach
Source: Nat Commun. 2024 Jan 13;15:512. doi: 10.1038/s41467-024-44763-9 (PMC10787759; doi:10.1038/s41467-024-44763-9)
Supplement: Supplementary file 3 — Source data [file 41467_2024_44763_MOESM3_ESM.zip › Source Data/source data.xlsx]

## Sheet: Fig. 1
	Fig. 1a									Fig. 1b					Fig. 1d													Fig. 1e
	GO-Co/K-Fe		GO/K-Fe-Co		GO-Fe-Co/K		GO-Fe/K-Co			GO		rGO			GO-Co/K-Fe		GO/K-Fe-Co		GO-Fe-Co/K		GO-Fe/K-Co		rGO		GO			GO-Co/K-Fe		GO/K-Fe-Co		GO-Fe-Co/K		GO-Fe/K-Co		rGO		GO
	2θ（°)	Intensity	2θ（°)	Intensity	2θ（°)	Intensity	2θ（°)	Intensity		2θ（°)	Intensity	2θ（°)	Intensity		Wavenumber (cm-1)	Transmittance	Wavenumber (cm-1)	Transmittance	Wavenumber (cm-1)	Transmittance	Wavenumber (cm-1)	Transmittance	Wavenumber (cm-1)	Transmittance	Wavenumber (cm-1)	Transmittance		Raman shift (cm-1)	Intensity	Raman shift (cm-1)	Intensity	Raman shift (cm-1)	Intensity	Raman shift (cm-1)	Intensity	Raman shift (cm-1)	Intensity	Raman shift (cm-1)	Intensity
	5	2966.67	5	1935	5	836.667	5	550		3	3906.67	5	1065		399.675	38	399.675	10	399.675	5	399.675	-1	400.157	95.9921	399.675	-14		50.908	38099.8	50.908	30410.2	50.908	22919.1	50.908	14893.6	50.908	9203.39	50.908	684.814
	5.02	3015	5.02	1900	5.02	830	5.02	628.333		3.02	3908.33	5.02	1055		400.157	38	400.157	10	400.157	5	400.157	-1	400.639	95.9892	400.157	-14		52.7515	38111	52.7515	30416.8	52.7515	23000	52.7034	14898.1	52.7515	9212.99	52.7515	702.501
	5.04	2981.67	5.04	1901.67	5.04	821.667	5.04	641.667		3.04	3900	5.04	1060		400.639	38	400.639	10	400.639	5	400.639	-1	401.121	95.9862	400.639	-14		54.5968	38137.1	54.5968	30415.6	54.5968	23074.2	54.4988	14914.7	54.5968	9221.31	54.5968	713.808
	5.06	2943.33	5.06	1936.67	5.06	805	5.06	555		3.06	3900	5.06	1066.67		401.121	115.935	401.121	104.623	401.121	96.5759	401.121	94.8556	401.603	95.9869	401.121	84.5701		56.4417	38159.9	56.4417	30409.2	56.4417	23142.8	56.2941	14935	56.4417	9227.06	56.4417	720.993
	5.08	2996.67	5.08	1920	5.08	770	5.08	650		3.08	3928.33	5.08	1105		401.603	115.981	401.603	104.746	401.603	96.6518	401.603	94.8826	402.085	95.9547	401.603	84.5489		58.2842	38176.8	58.2842	30397	58.2842	23209.7	58.0895	14954.2	58.2842	9230.27	58.2842	725.582
	5.1	2981.67	5.1	1908.33	5.1	801.667	5.1	661.667		3.1	3928.33	5.1	1155		402.085	116.028	402.085	104.869	402.085	96.7278	402.085	94.9097	402.567	95.8421	402.085	84.5277		60.1284	38186.4	60.1284	30379.3	60.1284	23271.1	59.8849	14969.3	60.1284	9231.39	60.1284	728.692
	5.12	3005	5.12	1898.33	5.12	861.667	5.12	676.667		3.12	3920	5.12	1016.67		402.567	116.074	402.567	104.992	402.567	96.8037	402.567	94.937	403.05	95.6854	402.567	84.5061		61.9722	38191.1	61.9722	30356.7	61.9722	23325.5	61.6802	14978.9	61.9722	9231.17	61.9722	730.774
	5.14	2971.67	5.14	1913.33	5.14	796.667	5.14	683.333		3.14	3926.67	5.14	1076.67		403.05	116.12	403.05	105.115	403.05	96.8799	403.05	94.9638	403.532	95.4866	403.05	84.4852		63.8157	38197.9	63.8157	30331.5	63.8157	23373.2	63.4756	14980	63.8157	9229.92	63.8157	731.614
	5.16	3050	5.16	1961.67	5.16	780	5.16	643.333		3.16	3916.67	5.16	1111.67		403.532	116.166	403.532	105.242	403.532	96.9567	403.532	94.9884	404.014	95.3016	403.532	84.4661		65.6566	38192.3	65.6566	30304.9	65.6566	23414.2	65.2709	14972.9	65.6566	9228.5	65.6566	731.171
	5.18	2996.67	5.18	1983.33	5.18	848.333	5.18	663.333		3.18	3891.67	5.18	1111.67		404.014	116.212	404.014	105.368	404.014	97.0333	404.014	95.0136	404.496	95.1976	404.014	84.4481		67.4994	38178.5	67.4994	30277.3	67.4994	23446.5	67.0663	14964	67.4994	9227.29	67.4994	729.7
	5.2	3008.33	5.2	1933.33	5.2	828.333	5.2	683.333		3.2	3941.67	5.2	1101.67		404.496	116.258	404.496	105.491	404.496	97.1094	404.496	95.0406	404.978	95.1431	404.496	84.4305		69.3418	38160.4	69.3418	30249	69.3418	23470	68.8617	14952.7	69.3418	9226.09	69.3418	727.706
	5.22	3023.33	5.22	1905	5.22	828.333	5.22	751.667		3.22	3936.67	5.22	1036.67		404.978	116.305	404.978	105.609	404.978	97.1849	404.978	95.0722	405.46	95.1411	404.978	84.4147		71.1816	38141	71.1816	30219.6	71.1816	23484.2	70.657	14939	71.1816	9225.14	71.1816	725.668
	5.24	3126.67	5.24	1988.33	5.24	808.333	5.24	688.333		3.24	3916.67	5.24	1108.33		405.46	116.353	405.46	105.719	405.46	97.2604	405.46	95.1133	405.942	95.1559	405.46	84.4037		73.0233	38118.2	73.0233	30188.7	73.0233	23489.8	72.4524	14924.2	73.0233	9224.47	73.0233	723.487
	5.26	3051.67	5.26	1891.67	5.26	831.667	5.26	701.667		3.26	3941.67	5.26	1128.33		405.942	116.401	405.942	105.822	405.942	97.3344	405.942	95.1588	406.424	95.1511	405.942	84.3926		74.8646	38097.6	74.8646	30159.5	74.8646	23487.7	74.2478	14910.2	74.8646	9224.05	74.8646	720.619
	5.28	3060	5.28	1920	5.28	823.333	5.28	726.667		3.28	3921.67	5.28	1108.33		406.424	116.447	406.424	105.918	406.424	97.4057	406.424	95.205	406.906	95.131	406.424	84.3789		76.7034	38078.4	76.7034	30132	76.7034	23478.8	76.0431	14898.5	76.7034	9223.88	76.7034	717.208
	5.3	3068.33	5.3	1936.67	5.3	833.333	5.3	731.667		3.3	3966.67	5.3	1163.33		406.906	116.491	406.906	106.009	406.906	97.4741	406.906	95.2512	407.389	95.0819	406.906	84.3588		78.5439	38065.1	78.5439	30105.7	78.5439	23464.3	77.8385	14889.6	78.5439	9223.93	78.5439	713.333
	5.32	3153.33	5.32	1935	5.32	855	5.32	713.333		3.32	3925	5.32	1101.67		407.389	116.532	407.389	106.094	407.389	97.5399	407.389	95.296	407.871	95.0211	407.389	84.3255		80.3842	38055.1	80.3842	30081	80.3842	23447	79.6339	14883.2	80.3842	9223.99	80.3842	709.174
	5.34	3071.67	5.34	1941.67	5.34	850	5.34	671.667		3.34	3921.67	5.34	1095		407.871	116.568	407.871	106.172	407.871	97.6008	407.871	95.3377	408.353	94.9625	407.871	84.2851		82.2219	38051.5	82.2219	30061.3	82.2219	23427.5	81.4292	14878.8	82.2219	9224.15	82.2219	704.882
	5.36	3176.67	5.36	1988.33	5.36	880	5.36	738.333		3.36	3965	5.36	1050		408.353	116.598	408.353	106.241	408.353	97.6556	408.353	95.3756	408.835	94.9025	408.353	84.2412		84.0613	38054.1	84.0613	30043.8	84.0613	23406.9	83.2246	14877.8	84.0613	9224.37	84.0613	700.588
	5.38	3096.67	5.38	1973.33	5.38	873.333	5.38	730		3.38	3915	5.38	1106.67		408.835	116.617	408.835	106.298	408.835	97.7006	408.835	95.4062	409.317	94.8438	408.835	84.1947		85.8983	38062.1	85.8983	30029.7	85.8983	23385.6	85.0199	14878.9	85.8983	9224.32	85.8983	696.603
	5.4	3108.33	5.4	1993.33	5.4	848.333	5.4	766.667		3.4	3930	5.4	1076.67		409.317	116.619	409.317	106.336	409.317	97.7296	409.317	95.424	409.799	94.7819	409.317	84.1478		87.7371	38064.9	87.7371	30024.8	87.7371	23365.5	86.8153	14881.4	87.7371	9224.25	87.7371	693.168
	5.42	3058.33	5.42	2000	5.42	856.667	5.42	741.667		3.42	3930	5.42	1170		409.799	116.611	409.799	106.362	409.799	97.7492	409.799	95.434	410.281	94.7146	409.799	84.1002		89.5755	38068.9	89.5755	30020.1	89.5755	23347.1	88.6107	14884.3	89.5755	9224.08	89.5755	690.329
	5.44	3076.67	5.44	1946.67	5.44	850	5.44	748.333		3.44	3965	5.44	1168.33		410.281	116.597	410.281	106.38	410.281	97.7634	410.281	95.4394	410.763	94.6372	410.281	84.0521		91.4114	38072.2	91.4114	30015.2	91.4114	23331	90.406	14884.9	91.4114	9223.57	91.4114	688.413
	5.46	3166.67	5.46	2008.33	5.46	840	5.46	748.333		3.46	3943.33	5.46	1143.33		410.763	116.579	410.763	106.391	410.763	97.7736	410.763	95.4409	411.245	94.543	410.763	84.0046		93.2491	38074.7	93.2491	30010.4	93.2491	23317.4	92.2014	14883.5	93.2491	9222.6	93.2491	687.139
	5.48	3108.33	5.48	2001.67	5.48	835	5.48	798.333		3.48	3948.33	5.48	1113.33		411.245	116.559	411.245	106.398	411.245	97.7816	411.245	95.4407	411.728	94.4354	411.245	83.9591		95.0843	38076.3	95.0843	30007	95.0843	23305	93.9968	14882.9	95.0843	9221.19	95.0843	686.429
	5.5	3183.33	5.5	2005	5.5	873.333	5.5	805		3.5	3951.67	5.5	1105		411.728	116.539	411.728	106.401	411.728	97.7889	411.728	95.4383	412.21	94.3115	411.728	83.915		96.9212	38079.2	96.9212	30003.8	96.9212	23293.6	95.7921	14884.4	96.9212	9219.79	96.9212	686.031
	5.52	3148.33	5.52	2003.33	5.52	835	5.52	808.333		3.52	3931.67	5.52	1105		412.21	116.519	412.21	106.4	412.21	97.7963	412.21	95.4339	412.692	94.1826	412.21	83.8721		98.7578	38079.2	98.7578	30001.2	98.7578	23282.3	97.5875	14888.1	98.7578	9218.49	98.7578	685.838
	5.54	3220	5.54	2006.67	5.54	888.333	5.54	778.333		3.54	3976.67	5.54	1098.33		412.692	116.502	412.692	106.399	412.692	97.8071	412.692	95.4283	413.174	94.0568	412.692	83.8308		100.592	38082.4	100.592	29999.2	100.592	23269.1	99.3828	14893	100.592	9217.31	100.592	685.673
	5.56	3146.67	5.56	2066.67	5.56	926.667	5.56	738.333		3.56	3971.67	5.56	1135		413.174	116.493	413.174	106.4	413.174	97.8266	413.174	95.4223	413.656	93.9392	413.174	83.7922		102.428	38082	102.428	29996	102.428	23253.8	101.178	14898.5	102.428	9216.6	102.428	685.226
	5.58	3165	5.58	2058.33	5.58	870	5.58	701.667		3.58	3985	5.58	1111.67		413.656	116.489	413.656	106.402	413.656	97.8504	413.656	95.4159	414.138	93.838	413.656	83.7551		104.261	38083.8	104.261	29992.8	104.261	23235.7	102.974	14904.9	104.261	9216.18	104.261	684.449
	5.6	3211.67	5.6	2025	5.6	841.667	5.6	783.333		3.6	3966.67	5.6	1121.67		414.138	116.488	414.138	106.403	414.138	97.876	414.138	95.4094	414.62	93.751	414.138	83.719		106.096	38081.6	106.096	29987.2	106.096	23215.6	104.769	14910.9	106.096	9216.12	106.096	683.279
	5.62	3188.33	5.62	1986.67	5.62	871.667	5.62	751.667		3.62	3948.33	5.62	1195		414.62	116.488	414.62	106.404	414.62	97.9028	414.62	95.4028	415.103	93.6804	414.62	83.6834		107.929	38079.8	107.929	29983.6	107.929	23194.5	106.564	14915.3	107.929	9216.32	107.929	682.016
	5.64	3223.33	5.64	1976.67	5.64	886.667	5.64	865		3.64	3945	5.64	1166.67		415.103	116.488	415.103	106.404	415.103	97.9292	415.103	95.3958	415.585	93.6214	415.103	83.6472		109.763	38075.6	109.763	29980.6	109.763	23173.2	108.36	14917.2	109.763	9216.76	109.763	680.686
	5.66	3246.67	5.66	1971.67	5.66	830	5.66	815		3.66	3986.67	5.66	1160		415.585	116.49	415.585	106.404	415.585	97.9558	415.585	95.3898	416.067	93.57	415.585	83.6113		111.595	38070.7	111.595	29976.6	111.595	23152.5	110.155	14916.7	111.595	9217.33	111.595	679.645
	5.68	3151.67	5.68	2051.67	5.68	871.667	5.68	815		3.68	3966.67	5.68	1143.33		416.067	116.493	416.067	106.406	416.067	97.9827	416.067	95.3854	416.549	93.526	416.067	83.5763		113.429	38064.9	113.429	29972.8	113.429	23132.5	111.95	14913.8	113.429	9218.29	113.429	678.663
	5.7	3150	5.7	1970	5.7	853.333	5.7	823.333		3.7	3960	5.7	1126.67		416.549	116.497	416.549	106.41	416.549	98.0092	416.549	95.3842	417.031	93.4876	416.549	83.542		115.26	38059.8	115.26	29968.5	115.26	23114.4	113.746	14908.2	115.26	9219.42	115.26	677.828
	5.72	3183.33	5.72	2043.33	5.72	888.333	5.72	783.333		3.72	3968.33	5.72	1125		417.031	116.503	417.031	106.42	417.031	98.0344	417.031	95.3889	417.513	93.4561	417.031	83.5088		117.093	38056	117.093	29965.5	117.093	23098.1	115.541	14899.9	117.093	9220.56	117.093	677.042
	5.74	3250	5.74	2091.67	5.74	893.333	5.74	751.667		3.74	3998.33	5.74	1123.33		417.513	116.511	417.513	106.432	417.513	98.059	417.513	95.397	417.995	93.4322	417.513	83.4767		118.924	38054.4	118.924	29962.9	118.924	23083.9	117.336	14889.5	118.924	9221.78	118.924	676.394
	5.76	3186.67	5.76	2093.33	5.76	851.667	5.76	860		3.76	3995	5.76	1136.67		417.995	116.519	417.995	106.446	417.995	98.0833	417.995	95.4067	418.477	93.4163	417.995	83.4456		120.756	38053.5	120.756	29962.3	120.756	23070.9	119.132	14877.5	120.756	9222.67	120.756	675.762
	5.78	3183.33	5.78	2026.67	5.78	913.333	5.78	745		3.78	3995	5.78	1205		418.477	116.528	418.477	106.461	418.477	98.1073	418.477	95.4176	418.959	93.4101	418.477	83.4158		122.586	38057.7	122.586	29961.9	122.586	23058.4	120.927	14865.8	122.586	9223.42	122.586	675.042
	5.8	3205	5.8	2021.67	5.8	895	5.8	838.333		3.8	4011.67	5.8	1158.33		418.959	116.538	418.959	106.476	418.959	98.1312	418.959	95.4288	419.442	93.4103	418.959	83.3873		124.417	38060.4	124.417	29962.8	124.417	23046.4	122.723	14855.5	124.417	9224.37	124.417	674.11
	5.82	3250	5.82	2086.67	5.82	871.667	5.82	880		3.82	3990	5.82	1116.67		419.442	116.547	419.442	106.491	419.442	98.1548	419.442	95.4401	419.924	93.4151	419.442	83.3602		126.247	38066.8	126.247	29966	126.247	23034.4	124.518	14847	126.247	9225.11	126.247	673.017
	5.84	3185	5.84	2061.67	5.84	896.667	5.84	861.667		3.84	3988.33	5.84	1158.33		419.924	116.557	419.924	106.505	419.924	98.1781	419.924	95.4513	420.406	93.4227	419.924	83.3344		128.077	38069.7	128.077	29971.1	128.077	23021.6	126.313	14840.8	128.077	9225.82	128.077	671.751
	5.86	3230	5.86	2103.33	5.86	908.333	5.86	795		3.86	4015	5.86	1203.33		420.406	116.565	420.406	106.519	420.406	98.2012	420.406	95.4614	420.888	93.4311	420.406	83.31		129.906	38074.2	129.906	29978.5	129.906	23008.1	128.109	14836.6	129.906	9226.28	129.906	670.359
	5.88	3185	5.88	2083.33	5.88	905	5.88	823.333		3.88	4013.33	5.88	1181.67		420.888	116.572	420.888	106.531	420.888	98.224	420.888	95.4693	421.37	93.4399	420.888	83.2873		131.736	38075.4	131.736	29985.5	131.736	22993.7	129.904	14835.3	131.736	9226.61	131.736	669.072
	5.9	3236.67	5.9	2066.67	5.9	915	5.9	886.667		3.9	4035	5.9	1170		421.37	116.578	421.37	106.541	421.37	98.2466	421.37	95.4758	421.852	93.4485	421.37	83.2661		133.563	38074.2	133.563	29990.8	133.563	22979.7	131.699	14837.3	133.563	9227.07	133.563	667.71
	5.92	3275	5.92	2090	5.92	936.667	5.92	810		3.92	3995	5.92	1158.33		421.852	116.584	421.852	106.551	421.852	98.2686	421.852	95.4814	422.334	93.4561	421.852	83.2459		135.393	38073.5	135.393	29997.6	135.393	22967.1	133.495	14841.2	135.393	9227.59	135.393	666.353
	5.94	3253.33	5.94	2036.67	5.94	908.333	5.94	786.667		3.94	3963.33	5.94	1123.33		422.334	116.589	422.334	106.56	422.334	98.2901	422.334	95.4863	422.816	93.4621	422.334	83.2269		137.22	38069.1	137.22	30006.1	137.22	22955.7	135.29	14846.3	137.22	9228.07	137.22	664.848
	5.96	3248.33	5.96	2031.67	5.96	861.667	5.96	918.333		3.96	4013.33	5.96	1191.67		422.816	116.594	422.816	106.568	422.816	98.3111	422.816	95.491	423.298	93.4652	422.816	83.2091		139.048	38065.3	139.048	30015.2	139.048	22945.8	137.085	14852.6	139.048	9228.52	139.048	663.337
	5.98	3290	5.98	2078.33	5.98	896.667	5.98	826.667		3.98	4030	5.98	1186.67		423.298	116.598	423.298	106.576	423.298	98.3313	423.298	95.4951	423.781	93.463	423.298	83.192		140.875	38064.4	140.875	30024.2	140.875	22937.7	138.881	14859.6	140.875	9228.83	140.875	661.785
	6	3205	6	2040	6	955	6	928.333		4	3985	6	1141.67		423.781	116.602	423.781	106.583	423.781	98.3507	423.781	95.4983	424.263	93.4581	423.781	83.1756		142.701	38062.9	142.701	30032.6	142.701	22932	140.676	14866.7	142.701	9229.51	142.701	660.127
	6.02	3325	6.02	2038.33	6.02	913.333	6.02	848.333		4.02	4015	6.02	1166.67		424.263	116.605	424.263	106.59	424.263	98.3689	424.263	95.5003	424.745	93.4502	424.263	83.1595		144.528	38064.5	144.528	30041.9	144.528	22928.1	142.472	14873.2	144.528	9230.1	144.528	658.481
	6.04	3321.67	6.04	2103.33	6.04	973.333	6.04	925		4.04	4035	6.04	1158.33		424.745	116.608	424.745	106.597	424.745	98.3852	424.745	95.5007	425.227	93.4455	424.745	83.1436		146.353	38064.3	146.353	30052.2	146.353	22925.6	144.267	14880.1	146.353	9230.25	146.353	656.973
	6.06	3231.67	6.06	2046.67	6.06	911.667	6.06	823.333		4.06	4041.67	6.06	1146.67		425.227	116.61	425.227	106.604	425.227	98.4004	425.227	95.5001	425.709	93.4499	425.227	83.1277		148.18	38065.5	148.18	30060.3	148.18	22924	146.062	14887.7	148.18	9229.88	148.18	655.789
	6.08	3315	6.08	2058.33	6.08	966.667	6.08	840		4.08	4056.67	6.08	1130		425.709	116.611	425.709	106.609	425.709	98.4148	425.709	95.4989	426.191	93.4626	425.709	83.1115		150.005	38063.3	150.005	30067.5	150.005	22923	147.858	14896.3	150.005	9229.37	150.005	654.908
	6.1	3235	6.1	2040	6.1	958.333	6.1	848.333		4.1	4023.33	6.1	1155		426.191	116.612	426.191	106.614	426.191	98.4285	426.191	95.4973	426.673	93.4879	426.191	83.0948		151.829	38061.2	151.829	30073.9	151.829	22922.6	149.653	14905.2	151.829	9229.15	151.829	654.467
	6.12	3258.33	6.12	2040	6.12	920	6.12	881.667		4.12	4026.67	6.12	1148.33		426.673	116.613	426.673	106.618	426.673	98.442	426.673	95.4955	427.155	93.5153	426.673	83.0767		153.654	38058.9	153.654	30079	153.654	22921.3	151.448	14913.5	153.654	9228.89	153.654	654.489
	6.14	3291.67	6.14	2078.33	6.14	913.333	6.14	863.333		4.14	4070	6.14	1136.67		427.155	116.613	427.155	106.621	427.155	98.4552	427.155	95.4937	427.637	93.5373	427.155	83.0579		155.478	38058.6	155.478	30083.3	155.478	22918.1	153.244	14921	155.478	9228.79	155.478	654.984
	6.16	3295	6.16	2036.67	6.16	923.333	6.16	851.667		4.16	4065	6.16	1163.33		427.637	116.613	427.637	106.622	427.637	98.468	427.637	95.4921	428.12	93.5494	427.637	83.0386		157.301	38059.4	157.301	30089	157.301	22912.7	155.039	14927.6	157.301	9229.08	157.301	655.852
	6.18	3243.33	6.18	2088.33	6.18	961.667	6.18	928.333		4.18	4058.33	6.18	1155		428.12	116.613	428.12	106.62	428.12	98.4805	428.12	95.4909	428.602	93.5427	428.12	83.0188		159.126	38061.1	159.126	30092.5	159.126	22905.8	156.834	14932.7	159.126	9229.55	159.126	657.003
	6.2	3325	6.2	2050	6.2	990	6.2	861.667		4.2	4078.33	6.2	1206.67		428.602	116.611	428.602	106.613	428.602	98.4925	428.602	95.4906	429.084	93.5224	428.602	82.9985		160.948	38066.3	160.948	30094.7	160.948	22897.9	158.63	14936.3	160.948	9230.27	160.948	658.271
	6.22	3293.33	6.22	2113.33	6.22	950	6.22	948.333		4.22	4056.67	6.22	1121.67		429.084	116.61	429.084	106.604	429.084	98.5045	429.084	95.491	429.566	93.4871	429.084	82.9778		162.772	38075.4	162.772	30095.4	162.772	22889.7	160.425	14938.5	162.772	9231.24	162.772	659.711
	6.24	3260	6.24	2061.67	6.24	980	6.24	831.667		4.24	4101.67	6.24	1165		429.566	116.608	429.566	106.593	429.566	98.5168	429.566	95.4918	430.048	93.4467	429.566	82.9569		164.593	38082	164.593	30094.7	164.593	22882.3	162.221	14939.3	164.593	9232.54	164.593	661.13
	6.26	3281.67	6.26	2070	6.26	960	6.26	896.667		4.26	4085	6.26	1111.67		430.048	116.607	430.048	106.582	430.048	98.5294	430.048	95.4931	430.53	93.4105	430.048	82.9357		166.415	38088.5	166.415	30094	166.415	22877.3	164.016	14939.1	166.415	9234.24	166.415	662.394
	6.28	3305	6.28	2053.33	6.28	953.333	6.28	845		4.28	4110	6.28	1116.67		430.53	116.606	430.53	106.571	430.53	98.5423	430.53	95.4948	431.012	93.3781	430.53	82.9144		168.238	38093.6	168.238	30091.1	168.238	22875.4	165.811	14939.1	168.238	9236.45	168.238	663.148
	6.3	3280	6.3	2045	6.3	1036.67	6.3	835		4.3	4058.33	6.3	1130		431.012	116.605	431.012	106.56	431.012	98.556	431.012	95.4968	431.494	93.3543	431.012	82.8931		170.058	38102.2	170.058	30086.1	170.058	22877	167.607	14939	170.058	9238.94	170.058	663.236
	6.32	3305	6.32	2098.33	6.32	1020	6.32	873.333		4.32	4113.33	6.32	1085		431.494	116.605	431.494	106.551	431.494	98.5708	431.494	95.4995	431.977	93.3323	431.494	82.8717		171.878	38109.9	171.878	30083	171.878	22881.3	169.402	14938.7	171.878	9241.35	171.878	662.473
	6.34	3311.67	6.34	2093.33	6.34	1015	6.34	885		4.34	4078.33	6.34	1138.33		431.977	116.605	431.977	106.544	431.977	98.5874	431.977	95.5028	432.459	93.3085	431.977	82.8506		173.698	38121.9	173.698	30080.4	173.698	22888.6	171.197	14938.8	173.698	9243.72	173.698	660.75
	6.36	3288.33	6.36	2080	6.36	951.667	6.36	935		4.36	4051.67	6.36	1138.33		432.459	116.608	432.459	106.542	432.459	98.6071	432.459	95.5067	432.941	93.2791	432.459	82.8299		175.52	38138	175.52	30077.6	175.52	22898.8	172.993	14941	175.52	9246.03	175.52	658.289
	6.38	3240	6.38	2071.67	6.38	975	6.38	930		4.38	4113.33	6.38	1131.67		432.941	116.612	432.941	106.542	432.941	98.6286	432.941	95.5114	433.423	93.2387	432.941	82.8095		177.339	38157.6	177.339	30076.4	177.339	22911.8	174.788	14944.6	177.339	9248.38	177.339	655.333
	6.4	3308.33	6.4	2140	6.4	998.333	6.4	873.333		4.4	4071.67	6.4	1138.33		433.423	116.616	433.423	106.544	433.423	98.6512	433.423	95.5166	433.905	93.1896	433.423	82.7895		179.157	38179.8	179.157	30073.9	179.157	22926.6	176.583	14949	179.157	9250.61	179.157	652.459
	6.42	3298.33	6.42	2100	6.42	1030	6.42	853.333		4.42	4083.33	6.42	1098.33		433.905	116.622	433.905	106.547	433.905	98.6748	433.905	95.5225	434.387	93.131	433.905	82.7697		180.978	38210.4	180.978	30072	180.978	22943	178.379	14953.3	180.978	9252.47	180.978	649.968
	6.44	3331.67	6.44	2031.67	6.44	946.667	6.44	856.667		4.44	4131.67	6.44	1113.33		434.387	116.627	434.387	106.551	434.387	98.6988	434.387	95.529	434.869	93.0677	434.387	82.7503		182.796	38249.8	182.796	30072.2	182.796	22961.8	180.174	14957.2	182.796	9253.96	182.796	648.183
	6.46	3295	6.46	2106.67	6.46	1001.67	6.46	823.333		4.46	4155	6.46	1043.33		434.869	116.633	434.869	106.556	434.869	98.7232	434.869	95.536	435.351	93.0037	434.869	82.7313		184.614	38301.8	184.614	30073.3	184.614	22982.7	181.97	14960.3	184.614	9254.98	184.614	647.335
	6.48	3268.33	6.48	2096.67	6.48	953.333	6.48	951.667		4.48	4173.33	6.48	1120		435.351	116.64	435.351	106.56	435.351	98.7478	435.351	95.5437	435.834	92.9402	435.351	82.7127		186.431	38367	186.431	30076	186.431	23005.5	183.765	14962.5	186.431	9256.04	186.431	647.636
	6.5	3280	6.5	2115	6.5	998.333	6.5	845		4.5	4125	6.5	1105		435.834	116.647	435.834	106.566	435.834	98.7722	435.834	95.552	436.316	92.8805	435.834	82.6947		188.25	38453.4	188.25	30079.5	188.25	23031	185.56	14963.2	188.25	9257.21	188.25	648.866
	6.52	3350	6.52	2121.67	6.52	996.667	6.52	870		4.52	4108.33	6.52	1080		436.316	116.653	436.316	106.571	436.316	98.7956	436.316	95.5609	436.798	92.8227	436.316	82.6774		190.066	38564.7	190.066	30083.2	190.066	23059.5	187.356	14962.2	190.066	9258.26	190.066	650.724
	6.54	3326.67	6.54	2093.33	6.54	1010	6.54	920		4.54	4148.33	6.54	1121.67		436.798	116.66	436.798	106.576	436.798	98.8187	436.798	95.5704	437.28	92.766	436.798	82.6606		191.883	38701.6	191.883	30088.5	191.883	23092	189.151	14960	191.883	9259.28	191.883	652.871
	6.56	3371.67	6.56	2078.33	6.56	1003.33	6.56	868.333		4.56	4205	6.56	1143.33		437.28	116.667	437.28	106.581	437.28	98.8417	437.28	95.5807	437.762	92.7106	437.28	82.6445		193.699	38858.4	193.699	30094.2	193.699	23128.2	190.946	14957.5	193.699	9260.44	193.699	654.946
	6.58	3343.33	6.58	2093.33	6.58	1021.67	6.58	921.667		4.58	4183.33	6.58	1118.33		437.762	116.675	437.762	106.586	437.762	98.8648	437.762	95.5915	438.244	92.6569	437.762	82.6294		195.516	39028.8	195.516	30097.9	195.516	23166.8	192.742	14954.6	195.516	9261.89	195.516	656.563
	6.6	3323.33	6.6	2076.67	6.6	1013.33	6.6	918.333		4.6	4173.33	6.6	1161.67		438.244	116.682	438.244	106.592	438.244	98.8882	438.244	95.6028	438.726	92.6043	438.244	82.6151		197.331	39198.8	197.331	30101.6	197.331	23206.7	194.537	14951.1	197.331	9263.7	197.331	657.625
	6.62	3405	6.62	2113.33	6.62	988.333	6.62	953.333		4.62	4160	6.62	1103.33		438.726	116.69	438.726	106.597	438.726	98.9117	438.726	95.6148	439.208	92.5526	438.726	82.6018		199.146	39358.5	199.146	30105	199.146	23246.3	196.332	14947.3	199.146	9265.32	199.146	657.866
	6.64	3381.67	6.64	2080	6.64	1078.33	6.64	925		4.64	4185	6.64	1080		439.208	116.698	439.208	106.603	439.208	98.9356	439.208	95.6277	439.69	92.5026	439.208	82.5893		200.961	39497.9	200.961	30107.5	200.961	23283.2	198.128	14943.8	200.961	9267.17	200.961	657.413
	6.66	3315	6.66	2151.67	6.66	998.333	6.66	908.333		4.66	4198.33	6.66	1093.33		439.69	116.707	439.69	106.607	439.69	98.9601	439.69	95.6416	440.173	92.4549	439.69	82.5777		202.777	39613.3	202.777	30111.1	202.777	23314.6	199.923	14941.2	202.777	9269.16	202.777	656.65
	6.68	3328.33	6.68	2113.33	6.68	1038.33	6.68	871.667		4.68	4181.67	6.68	1046.67		440.173	116.717	440.173	106.61	440.173	98.9858	440.173	95.6574	440.655	92.4101	440.173	82.5667		204.591	39696.1	204.591	30113.3	204.591	23338.6	201.719	14939.8	204.591	9271.6	204.591	655.727
	6.7	3335	6.7	2145	6.7	1025	6.7	896.667		4.7	4203.33	6.7	1085		440.655	116.728	440.655	106.613	440.655	99.0121	440.655	95.6741	441.137	92.3678	440.655	82.5566		206.404	39745.1	206.404	30114.3	206.404	23353.4	203.514	14939	206.404	9274.12	206.404	654.894
	6.72	3326.67	6.72	2083.33	6.72	1008.33	6.72	918.333		4.72	4220	6.72	1128.33		441.137	116.738	441.137	106.615	441.137	99.0384	441.137	95.6912	441.619	92.3315	441.137	82.5473		208.217	39759.6	208.217	30112.8	208.217	23356.6	205.309	14938.3	208.217	9276.32	208.217	654.328
	6.74	3328.33	6.74	2121.67	6.74	1020	6.74	915		4.74	4238.33	6.74	1031.67		441.619	116.748	441.619	106.618	441.619	99.0648	441.619	95.7087	442.101	92.3037	441.619	82.539		210.03	39739.4	210.03	30110.4	210.03	23348.3	207.105	14936.9	210.03	9278.42	210.03	654.418
	6.76	3350	6.76	2146.67	6.76	1030	6.76	873.333		4.76	4195	6.76	1065		442.101	116.758	442.101	106.62	442.101	99.091	442.101	95.7263	442.583	92.2867	442.101	82.5316		211.842	39687.6	211.842	30107.2	211.842	23328.4	208.9	14934.2	211.842	9280.08	211.842	655.273
	6.78	3305	6.78	2106.67	6.78	1053.33	6.78	956.667		4.78	4195	6.78	1065		442.583	116.768	442.583	106.622	442.583	99.1169	442.583	95.7436	443.065	92.284	442.583	82.5252		213.656	39605.8	213.656	30103.7	213.656	23298.2	210.695	14930.4	213.656	9280.96	213.656	656.923
	6.8	3350	6.8	2130	6.8	1010	6.8	885		4.8	4198.33	6.8	1120		443.065	116.776	443.065	106.625	443.065	99.1422	443.065	95.7605	443.547	92.2943	443.065	82.5198		215.468	39497.1	215.468	30098.4	215.468	23259.5	212.491	14926.3	215.468	9281.33	215.468	659.334
	6.82	3346.67	6.82	2200	6.82	1106.67	6.82	873.333		4.82	4225	6.82	1095		443.547	116.784	443.547	106.629	443.547	99.1666	443.547	95.7763	444.029	92.3194	443.547	82.5154		217.279	39361.4	217.279	30093.8	217.279	23214.7	214.286	14921.7	217.279	9281.19	217.279	662.368
	6.84	3388.33	6.84	2180	6.84	1078.33	6.84	835		4.84	4206.67	6.84	1118.33		444.029	116.789	444.029	106.635	444.029	99.1889	444.029	95.79	444.512	92.3524	444.029	82.5121		219.09	39209.4	219.09	30089.8	219.09	23166.8	216.081	14916.5	219.09	9280.53	219.09	665.793
	6.86	3378.33	6.86	2130	6.86	1060	6.86	950		4.86	4261.67	6.86	1071.67		444.512	116.793	444.512	106.642	444.512	99.2103	444.512	95.8025	444.994	92.3882	444.512	82.5097		220.901	39050.7	220.901	30084.3	220.901	23120.5	217.877	14910.9	220.901	9279.49	220.901	669.338
	6.88	3393.33	6.88	2196.67	6.88	1055	6.88	901.667		4.88	4181.67	6.88	1078.33		444.994	116.795	444.994	106.649	444.994	99.231	444.994	95.8143	445.476	92.4232	444.994	82.5083		222.711	38894.6	222.711	30077.8	222.711	23077.9	219.672	14905.4	222.711	9278.07	222.711	672.637
	6.9	3440	6.9	2168.33	6.9	1046.67	6.9	900		4.9	4225	6.9	1126.67		445.476	116.797	445.476	106.656	445.476	99.2513	445.476	95.8257	445.958	92.451	445.476	82.5078		224.521	38755.3	224.521	30069.5	224.521	23040.9	221.468	14899.8	224.521	9276.22	224.521	675.468
	6.92	3316.67	6.92	2163.33	6.92	1100	6.92	931.667		4.92	4300	6.92	1121.67		445.958	116.799	445.958	106.663	445.958	99.2714	445.958	95.8369	446.44	92.4733	445.958	82.5086		226.332	38636.4	226.332	30062.9	226.332	23010.4	223.263	14894.3	226.332	9273.81	226.332	677.898
	6.94	3308.33	6.94	2076.67	6.94	1108.33	6.94	961.667		4.94	4253.33	6.94	1071.67		446.44	116.8	446.44	106.668	446.44	99.2914	446.44	95.848	446.922	92.4886	446.44	82.5101		228.141	38542.1	228.141	30056.6	228.141	22988	225.058	14889.9	228.141	9271.24	228.141	679.618
	6.96	3385	6.96	2115	6.96	1130	6.96	880		4.96	4245	6.96	1106.67		446.922	116.8	446.922	106.673	446.922	99.3113	446.922	95.8589	447.404	92.5008	446.922	82.512		229.95	38472.5	229.95	30050.4	229.95	22973.4	226.854	14885.9	229.95	9268.75	229.95	680.761
	6.98	3370	6.98	2185	6.98	1053.33	6.98	925		4.98	4268.33	6.98	1078.33		447.404	116.8	447.404	106.675	447.404	99.3316	447.404	95.87	447.886	92.5133	447.404	82.5141		231.759	38426.2	231.759	30046.3	231.759	22965.9	228.649	14881.5	231.759	9266.29	231.759	681.476
	7	3353.33	7	2118.33	7	1085	7	888.333		5	4231.67	7	1058.33		447.886	116.799	447.886	106.672	447.886	99.3526	447.886	95.8817	448.368	92.5269	447.886	82.5158		233.567	38401.3	233.567	30042.5	233.567	22963.8	230.444	14877.7	233.567	9263.94	233.567	681.908
	7.02	3321.67	7.02	2126.67	7.02	1143.33	7.02	895		5.02	4226.67	7.02	1060		448.368	116.798	448.368	106.668	448.368	99.374	448.368	95.8936	448.851	92.5447	448.368	82.5175		235.374	38392.3	235.374	30039.4	235.374	22966.6	232.24	14874.5	235.374	9261.88	235.374	682.135
	7.04	3351.67	7.04	2180	7.04	1090	7.04	888.333		5.04	4303.33	7.04	1120		448.851	116.796	448.851	106.662	448.851	99.3956	448.851	95.9056	449.333	92.5637	448.851	82.5192		237.182	38394.3	237.182	30037	237.182	22974	234.035	14871.6	237.182	9260.03	237.182	682.514
	7.06	3255	7.06	2185	7.06	1160	7.06	923.333		5.06	4248.33	7.06	1095		449.333	116.795	449.333	106.656	449.333	99.4172	449.333	95.9175	449.815	92.5827	449.333	82.5207		238.989	38400.6	238.989	30035.7	238.989	22985.6	235.83	14868.8	238.989	9258.88	238.989	683.048
	7.08	3383.33	7.08	2185	7.08	1093.33	7.08	980		5.08	4238.33	7.08	1135		449.815	116.793	449.815	106.649	449.815	99.4387	449.815	95.9294	450.297	92.5993	449.815	82.5221		240.796	38414.8	240.796	30034.4	240.796	23000	237.626	14866.3	240.796	9258.26	240.796	684.054
	7.1	3326.67	7.1	2121.67	7.1	1133.33	7.1	986.667		5.1	4318.33	7.1	1146.67		450.297	116.791	450.297	106.643	450.297	99.4601	450.297	95.9412	450.779	92.6091	450.297	82.5233		242.602	38434.3	242.602	30033.3	242.602	23016.3	239.421	14864.5	242.602	9258	242.602	685.702
	7.12	3411.67	7.12	2135	7.12	1093.33	7.12	908.333		5.12	4303.33	7.12	1028.33		450.779	116.789	450.779	106.637	450.779	99.4815	450.779	95.9528	451.261	92.6163	450.779	82.5245		244.408	38462.1	244.408	30033.6	244.408	23034.6	241.217	14863.3	244.408	9257.74	244.408	687.987
	7.14	3275	7.14	2130	7.14	1095	7.14	926.667		5.14	4235	7.14	1120		451.261	116.788	451.261	106.632	451.261	99.5026	451.261	95.9641	451.743	92.6227	451.261	82.5257		246.216	38498.5	246.216	30036.6	246.216	23055	243.012	14862.2	246.216	9257.73	246.216	690.798
	7.16	3341.67	7.16	2136.67	7.16	1070	7.16	863.333		5.16	4283.33	7.16	1061.67		451.743	116.787	451.743	106.63	451.743	99.5233	451.743	95.9746	452.226	92.6309	451.743	82.5271		248.021	38538.3	248.021	30043.2	248.021	23077.7	244.807	14862.1	248.021	9257.83	248.021	693.97
	7.18	3385	7.18	2070	7.18	1130	7.18	916.667		5.18	4373.33	7.18	1066.67		452.226	116.787	452.226	106.63	452.226	99.5438	452.226	95.9849	452.708	92.6436	452.226	82.5284		249.826	38583.3	249.826	30047.6	249.826	23102	246.603	14863.6	249.826	9258.19	249.826	697.396
	7.2	3348.33	7.2	2186.67	7.2	1111.67	7.2	920		5.2	4345	7.2	1063.33		452.708	116.787	452.708	106.63	452.708	99.5642	452.708	95.9951	453.19	92.6618	452.708	82.5296		251.63	38633.7	251.63	30053.5	251.63	23127.5	248.398	14867	251.63	9258.69	251.63	700.75
	7.22	3348.33	7.22	2168.33	7.22	1115	7.22	878.333		5.22	4308.33	7.22	1135		453.19	116.787	453.19	106.631	453.19	99.5846	453.19	96.0054	453.672	92.688	453.19	82.5307		253.435	38689.3	253.435	30059.6	253.435	23155	250.193	14870.3	253.435	9259.22	253.435	703.767
	7.24	3361.67	7.24	2156.67	7.24	1098.33	7.24	930		5.24	4286.67	7.24	1096.67		453.672	116.788	453.672	106.632	453.672	99.6049	453.672	96.0159	454.154	92.7198	453.672	82.5315		255.239	38750.5	255.239	30066	255.239	23184	251.989	14872.8	255.239	9260.17	255.239	706.229
	7.26	3306.67	7.26	2168.33	7.26	1131.67	7.26	943.333		5.26	4408.33	7.26	1050		454.154	116.789	454.154	106.634	454.154	99.6253	454.154	96.0267	454.636	92.7562	454.154	82.5322		257.042	38815.9	257.042	30074.5	257.042	23213.6	253.784	14874.7	257.042	9261.17	257.042	708.134
	7.28	3328.33	7.28	2125	7.28	1176.67	7.28	921.667		5.28	4361.67	7.28	1081.67		454.636	116.79	454.636	106.637	454.636	99.6458	454.636	96.038	455.118	92.7952	454.636	82.5328		258.845	38883.3	258.845	30081.5	258.845	23242.6	255.579	14875.5	258.845	9262.18	258.845	709.418
	7.3	3376.67	7.3	2160	7.3	1156.67	7.3	956.667		5.3	4375	7.3	1031.67		455.118	116.793	455.118	106.64	455.118	99.6666	455.118	96.0503	455.6	92.835	455.118	82.5332		260.648	38944.9	260.648	30087.6	260.648	23269.2	257.375	14876.8	260.648	9263	260.648	710.267
	7.32	3338.33	7.32	2158.33	7.32	1106.67	7.32	925		5.32	4386.67	7.32	1093.33		455.6	116.796	455.6	106.643	455.6	99.6881	455.6	96.0646	456.082	92.8735	455.6	82.5332		262.451	39002.9	262.451	30093.3	262.451	23292.8	259.17	14879	262.451	9263.65	262.451	710.67
	7.34	3291.67	7.34	2200	7.34	1105	7.34	923.333		5.34	4376.67	7.34	1055		456.082	116.801	456.082	106.647	456.082	99.7098	456.082	96.0799	456.565	92.9086	456.082	82.5331		264.253	39055	264.253	30098.1	264.253	23312.3	260.966	14881.3	264.253	9264.34	264.253	710.936
	7.36	3350	7.36	2210	7.36	1070	7.36	888.333		5.36	4355	7.36	1051.67		456.565	116.806	456.565	106.651	456.565	99.7316	456.565	96.0956	457.047	92.9377	456.565	82.5331		266.054	39100.9	266.054	30104	266.054	23326.8	262.761	14883	266.054	9264.64	266.054	711.5
	7.38	3370	7.38	2176.67	7.38	1121.67	7.38	945		5.38	4345	7.38	1065		457.047	116.812	457.047	106.655	457.047	99.7534	457.047	96.1116	457.529	92.9582	457.047	82.5333		267.856	39134.2	267.856	30110.8	267.856	23335.1	264.556	14882.9	267.856	9264.79	267.856	712.252
	7.4	3346.67	7.4	2121.67	7.4	1095	7.4	971.667		5.4	4351.67	7.4	1095		457.529	116.817	457.529	106.66	457.529	99.7751	457.529	96.1276	458.011	92.9685	457.529	82.534		269.657	39156.8	269.657	30116.3	269.657	23337.4	266.352	14880.9	269.657	9265.19	269.657	713.424
	7.42	3333.33	7.42	2190	7.42	1116.67	7.42	875		5.42	4413.33	7.42	1056.67		458.011	116.822	458.011	106.665	458.011	99.7965	458.011	96.1433	458.493	92.9661	458.011	82.535		271.456	39168.8	271.456	30120.9	271.456	23333.8	268.147	14877.7	271.456	9265.84	271.456	714.929
	7.44	3316.67	7.44	2203.33	7.44	1111.67	7.44	921.667		5.44	4475	7.44	1036.67		458.493	116.826	458.493	106.671	458.493	99.8178	458.493	96.1587	458.975	92.9511	458.493	82.5361		273.256	39166.6	273.256	30127.4	273.256	23324.3	269.942	14874	273.256	9266.81	273.256	716.579
	7.46	3241.67	7.46	2188.33	7.46	1140	7.46	940		5.46	4371.67	7.46	1086.67		458.975	116.83	458.975	106.676	458.975	99.8384	458.975	96.1731	459.457	92.9216	458.975	82.5372		275.056	39150.6	275.056	30130.8	275.056	23309.4	271.738	14870.7	275.056	9268.25	275.056	718.039
	7.48	3385	7.48	2136.67	7.48	1153.33	7.48	951.667		5.48	4353.33	7.48	1051.67		459.457	116.831	459.457	106.682	459.457	99.858	459.457	96.1855	459.939	92.8809	459.457	82.5384		276.856	39124.7	276.856	30133	276.856	23290	273.533	14868.3	276.856	9270.14	276.856	719.023
	7.5	3325	7.5	2185	7.5	1148.33	7.5	885		5.5	4413.33	7.5	1068.33		459.939	116.832	459.939	106.688	459.939	99.8771	459.939	96.1969	460.421	92.8308	459.939	82.5394		278.655	39084.8	278.655	30134.5	278.655	23266	275.328	14865.8	278.655	9272.32	278.655	719.089
	7.52	3373.33	7.52	2198.33	7.52	1145	7.52	926.667		5.52	4376.67	7.52	1070		460.421	116.832	460.421	106.694	460.421	99.8958	460.421	96.2078	460.904	92.7742	460.421	82.5403		280.454	39033.9	280.454	30132.4	280.454	23238.9	277.124	14862.1	280.454	9274.61	280.454	718.142
	7.54	3425	7.54	2206.67	7.54	1158.33	7.54	895		5.54	4390	7.54	1078.33		460.904	116.831	460.904	106.7	460.904	99.9144	460.904	96.2184	461.386	92.714	460.904	82.541		282.253	38969.3	282.253	30133	282.253	23209.7	278.919	14856.7	282.253	9277.09	282.253	716.084
	7.56	3410	7.56	2165	7.56	1195	7.56	910		5.56	4441.67	7.56	1005		461.386	116.831	461.386	106.707	461.386	99.9329	461.386	96.2289	461.868	92.6521	461.386	82.5413		284.051	38898.8	284.051	30134	284.051	23179.4	280.715	14851.3	284.051	9279.52	284.051	713.09
	7.58	3441.67	7.58	2186.67	7.58	1203.33	7.58	935		5.58	4403.33	7.58	1035		461.868	116.83	461.868	106.714	461.868	99.9514	461.868	96.2395	462.35	92.5908	461.868	82.5413		285.849	38827.4	285.849	30133.6	285.849	23149.1	282.51	14847.2	285.849	9282.22	285.849	709.293
	7.6	3355	7.6	2138.33	7.6	1175	7.6	955		5.6	4453.33	7.6	1038.33		462.35	116.829	462.35	106.721	462.35	99.9699	462.35	96.2502	462.832	92.5315	462.35	82.5409		287.646	38756.5	287.646	30133.8	287.646	23120	284.305	14844.4	287.646	9284.92	287.646	705.101
	7.62	3353.33	7.62	2180	7.62	1236.67	7.62	921.667		5.62	4398.33	7.62	1021.67		462.832	116.829	462.832	106.729	462.832	99.9887	462.832	96.2614	463.314	92.4756	462.832	82.5403		289.444	38683.2	289.444	30131.5	289.444	23092.1	286.101	14842.4	289.444	9287.63	289.444	701.017
	7.64	3411.67	7.64	2183.33	7.64	1228.33	7.64	958.333		5.64	4500	7.64	1071.67		463.314	116.829	463.314	106.736	463.314	100.008	463.314	96.2737	463.796	92.4251	463.314	82.5391		291.24	38613.2	291.24	30127.5	291.24	23066.4	287.896	14839.5	291.24	9289.93	291.24	697.386
	7.66	3346.67	7.66	2178.33	7.66	1156.67	7.66	978.333		5.66	4436.67	7.66	1036.67		463.796	116.83	463.796	106.745	463.796	100.028	463.796	96.2866	464.278	92.3823	463.796	82.5376		293.035	38546.9	293.035	30122.3	293.035	23043.3	289.691	14836.1	293.035	9291.91	293.035	694.394
	7.68	3333.33	7.68	2203.33	7.68	1168.33	7.68	920		5.68	4496.67	7.68	1071.67		464.278	116.83	464.278	106.753	464.278	100.048	464.278	96.2998	464.76	92.3488	464.278	82.5358		294.831	38482.5	294.831	30115.1	294.831	23022.3	291.487	14831.6	294.831	9293.38	294.831	692.112
	7.7	3311.67	7.7	2126.67	7.7	1145	7.7	968.333		5.7	4418.33	7.7	1031.67		464.76	116.831	464.76	106.762	464.76	100.067	464.76	96.3131	465.243	92.3273	464.76	82.5336		296.627	38424.8	296.627	30106.2	296.627	23003.4	293.282	14825.5	296.627	9294.3	296.627	690.607
	7.72	3338.33	7.72	2225	7.72	1231.67	7.72	963.333		5.72	4468.33	7.72	1070		465.243	116.832	465.243	106.771	465.243	100.087	465.243	96.3264	465.725	92.317	465.243	82.5311		298.422	38375.1	298.422	30099.6	298.422	22987.1	295.077	14819.3	298.422	9294.43	298.422	689.787
	7.74	3266.67	7.74	2225	7.74	1220	7.74	815		5.74	4451.67	7.74	1036.67		465.725	116.833	465.725	106.78	465.725	100.107	465.725	96.3397	466.207	92.3192	465.725	82.5282		300.218	38329	300.218	30096.1	300.218	22973.1	296.873	14814.2	300.218	9294.07	300.218	689.548
	7.76	3348.33	7.76	2165	7.76	1258.33	7.76	941.667		5.76	4483.33	7.76	1046.67		466.207	116.834	466.207	106.789	466.207	100.127	466.207	96.3529	466.689	92.3297	466.207	82.5249		302.012	38288.1	302.012	30092.8	302.012	22961	298.668	14810	302.012	9293	302.012	689.585
	7.78	3401.67	7.78	2125	7.78	1238.33	7.78	861.667		5.78	4501.67	7.78	1100		466.689	116.834	466.689	106.799	466.689	100.146	466.689	96.3661	467.171	92.3455	466.689	82.5213		303.807	38251.5	303.807	30091.8	303.807	22950.3	300.464	14806.5	303.807	9291.58	303.807	689.865
	7.8	3343.33	7.8	2205	7.8	1193.33	7.8	981.667		5.8	4523.33	7.8	1083.33		467.171	116.834	467.171	106.808	467.171	100.166	467.171	96.3791	467.653	92.3649	467.171	82.5172		305.599	38221	305.599	30087.3	305.599	22941	302.259	14803.9	305.599	9289.72	305.599	690.307
	7.82	3423.33	7.82	2136.67	7.82	1248.33	7.82	963.333		5.82	4565	7.82	1085		467.653	116.833	467.653	106.818	467.653	100.186	467.653	96.392	468.135	92.3862	467.653	82.5127		307.393	38199.3	307.393	30083.7	307.393	22932.4	304.054	14801.2	307.393	9287.67	307.393	690.605
	7.84	3383.33	7.84	2198.33	7.84	1163.33	7.84	965		5.84	4541.67	7.84	1005		468.135	116.833	468.135	106.828	468.135	100.205	468.135	96.4047	468.617	92.4063	468.135	82.508		309.186	38179	309.186	30082.4	309.186	22924.7	305.85	14798.9	309.186	9285.45	309.186	690.83
	7.86	3346.67	7.86	2196.67	7.86	1245	7.86	881.667		5.86	4495	7.86	1090		468.617	116.832	468.617	106.838	468.617	100.225	468.617	96.4172	469.099	92.4217	468.617	82.5029		310.979	38158.8	310.979	30081.4	310.979	22917.3	307.645	14797.7	310.979	9283.34	310.979	690.874
	7.88	3301.67	7.88	2228.33	7.88	1186.67	7.88	873.333		5.88	4576.67	7.88	1090		469.099	116.832	469.099	106.847	469.099	100.244	469.099	96.4294	469.582	92.4312	469.099	82.4974		312.772	38143.9	312.772	30082.1	312.772	22910.4	309.44	14798.3	312.772	9281.41	312.772	690.719
	7.9	3270	7.9	2203.33	7.9	1246.67	7.9	963.333		5.9	4563.33	7.9	1095		469.582	116.831	469.582	106.857	469.582	100.263	469.582	96.4414	470.064	92.4325	469.582	82.4917		314.562	38132.7	314.562	30082.9	314.562	22904.5	311.236	14800.4	314.562	9279.84	314.562	690.464
	7.92	3325	7.92	2136.67	7.92	1203.33	7.92	921.667		5.92	4533.33	7.92	1033.33		470.064	116.831	470.064	106.867	470.064	100.281	470.064	96.4529	470.546	92.4249	470.064	82.4858		316.354	38123.4	316.354	30084.6	316.354	22899.7	313.031	14803.5	316.354	9278.59	316.354	690.167
	7.94	3333.33	7.94	2205	7.94	1258.33	7.94	1010		5.94	4578.33	7.94	1068.33		470.546	116.831	470.546	106.876	470.546	100.3	470.546	96.464	471.028	92.4069	470.546	82.4799		318.146	38119.3	318.146	30087.1	318.146	22895.8	314.826	14807	318.146	9277.65	318.146	689.81
	7.96	3353.33	7.96	2181.67	7.96	1260	7.96	963.333		5.96	4518.33	7.96	1030		471.028	116.832	471.028	106.884	471.028	100.318	471.028	96.4745	471.51	92.3793	471.028	82.474		319.937	38117.2	319.937	30091.8	319.937	22893.1	316.622	14811.3	319.937	9276.93	319.937	689.513
	7.98	3333.33	7.98	2225	7.98	1253.33	7.98	991.667		5.98	4555	7.98	1031.67		471.51	116.834	471.51	106.891	471.51	100.336	471.51	96.4844	471.992	92.3414	471.51	82.4682		321.728	38115.8	321.728	30095.7	321.728	22891.9	318.417	14817.3	321.728	9276.59	321.728	689.183
	8	3291.67	8	2210	8	1300	8	898.333		6	4603.33	8	1018.33		471.992	116.836	471.992	106.899	471.992	100.354	471.992	96.4939	472.474	92.2959	471.992	82.4624		323.516	38110.8	323.516	30096.6	323.516	22891.6	320.213	14824.4	323.516	9276.57	323.516	688.931
	8.02	3280	8.02	2176.67	8.02	1250	8.02	900		6.02	4536.67	8.02	1090		472.474	116.837	472.474	106.907	472.474	100.371	472.474	96.5029	472.957	92.2445	472.474	82.457		325.307	38107	325.307	30097.1	325.307	22892	322.008	14832.3	325.307	9276.98	325.307	688.649
	8.04	3255	8.04	2208.33	8.04	1278.33	8.04	940		6.04	4585	8.04	1066.67		472.957	116.839	472.957	106.914	472.957	100.388	472.957	96.5115	473.439	92.1907	472.957	82.4522		327.097	38104.1	327.097	30097	327.097	22893.1	323.803	14841.3	327.097	9277.55	327.097	688.501
	8.06	3383.33	8.06	2201.67	8.06	1241.67	8.06	930		6.06	4561.67	8.06	1063.33		473.439	116.841	473.439	106.922	473.439	100.404	473.439	96.5197	473.921	92.1379	473.439	82.4476		328.886	38103.7	328.886	30099.8	328.886	22894.8	325.599	14850.8	328.886	9278.41	328.886	688.653
	8.08	3361.67	8.08	2220	8.08	1313.33	8.08	961.667		6.08	4606.67	8.08	1035		473.921	116.842	473.921	106.93	473.921	100.421	473.921	96.5273	474.403	92.088	473.921	82.4432		330.673	38099.6	330.673	30101.3	330.673	22897	327.394	14859.7	330.673	9279.32	330.673	689.166
	8.1	3278.33	8.1	2188.33	8.1	1255	8.1	940		6.1	4573.33	8.1	1073.33		474.403	116.843	474.403	106.939	474.403	100.436	474.403	96.5345	474.885	92.0448	474.403	82.4389		332.462	38096.7	332.462	30099.6	332.462	22899.3	329.189	14868.1	332.462	9280.59	332.462	689.993
	8.12	3371.67	8.12	2183.33	8.12	1191.67	8.12	1000		6.12	4625	8.12	1066.67		474.885	116.843	474.885	106.95	474.885	100.45	474.885	96.5413	475.367	92.0067	474.885	82.4347		334.251	38097	334.251	30097	334.251	22901.2	330.985	14875.8	334.251	9281.68	334.251	691.203
	8.14	3366.67	8.14	2250	8.14	1181.67	8.14	978.333		6.14	4696.67	8.14	1058.33		475.367	116.842	475.367	106.962	475.367	100.463	475.367	96.5476	475.849	91.9741	475.367	82.4304		336.037	38096.6	336.037	30094.2	336.037	22903.1	332.78	14882.3	336.037	9282.68	336.037	692.726
	8.16	3343.33	8.16	2203.33	8.16	1231.67	8.16	961.667		6.16	4603.33	8.16	1021.67		475.849	116.841	475.849	106.973	475.849	100.476	475.849	96.5533	476.331	91.9449	475.849	82.4261		337.825	38098.4	337.825	30092.8	337.825	22904.9	334.575	14887.5	337.825	9283.52	337.825	694.612
	8.18	3305	8.18	2198.33	8.18	1213.33	8.18	948.333		6.18	4693.33	8.18	1005		476.331	116.84	476.331	106.985	476.331	100.489	476.331	96.5585	476.813	91.9176	476.331	82.4219		339.612	38101.1	339.612	30091.3	339.612	22906.3	336.371	14891.2	339.612	9284.65	339.612	696.776
	8.2	3331.67	8.2	2238.33	8.2	1271.67	8.2	971.667		6.2	4633.33	8.2	1023.33		476.813	116.838	476.813	106.997	476.813	100.502	476.813	96.5633	477.296	91.8916	476.813	82.4175		341.399	38103	341.399	30089.5	341.399	22907	338.166	14893.5	341.399	9285.23	341.399	699.023
	8.22	3298.33	8.22	2226.67	8.22	1283.33	8.22	935		6.22	4638.33	8.22	1033.33		477.296	116.837	477.296	107.009	477.296	100.515	477.296	96.5674	477.778	91.8657	477.296	82.413		343.184	38103.7	343.184	30084.8	343.184	22906.8	339.962	14894.7	343.184	9285.78	343.184	701.262
	8.24	3365	8.24	2243.33	8.24	1255	8.24	943.333		6.24	4675	8.24	1008.33		477.778	116.835	477.778	107.02	477.778	100.528	477.778	96.5709	478.26	91.8408	477.778	82.4085		344.97	38099.9	344.97	30080	344.97	22906	341.757	14894.6	344.97	9285.89	344.97	703.303
	8.26	3345	8.26	2296.67	8.26	1335	8.26	933.333		6.26	4630	8.26	1030		478.26	116.833	478.26	107.03	478.26	100.541	478.26	96.5733	478.742	91.8165	478.26	82.404		346.757	38101.9	346.757	30076.3	346.757	22904.5	343.552	14893.8	346.757	9286.17	346.757	704.939
	8.28	3378.33	8.28	2216.67	8.28	1310	8.28	948.333		6.28	4670	8.28	1075		478.742	116.83	478.742	107.038	478.742	100.556	478.742	96.5742	479.224	91.7952	478.742	82.3995		348.54	38104.9	348.54	30071.8	348.54	22902.4	345.348	14893	348.54	9286.4	348.54	706.139
	8.3	3363.33	8.3	2203.33	8.3	1346.67	8.3	960		6.3	4628.33	8.3	1026.67		479.224	116.828	479.224	107.045	479.224	100.572	479.224	96.5741	479.706	91.779	479.224	82.3949		350.326	38107.2	350.326	30067.8	350.326	22899.7	347.143	14892.5	350.326	9286.47	350.326	706.752
	8.32	3360	8.32	2250	8.32	1348.33	8.32	991.667		6.32	4733.33	8.32	1053.33		479.706	116.825	479.706	107.051	479.706	100.587	479.706	96.5736	480.188	91.7685	479.706	82.3902		352.111	38109.6	352.111	30062.2	352.111	22896.5	348.938	14891.9	352.111	9286.22	352.111	706.843
	8.34	3381.67	8.34	2310	8.34	1296.67	8.34	973.333		6.34	4603.33	8.34	1030		480.188	116.822	480.188	107.057	480.188	100.603	480.188	96.5728	480.67	91.7647	480.188	82.3855		353.893	38115	353.893	30056.8	353.893	22894.1	350.734	14891.5	353.893	9285.94	353.893	706.668
	8.36	3335	8.36	2253.33	8.36	1283.33	8.36	906.667		6.36	4758.33	8.36	1040		480.67	116.82	480.67	107.063	480.67	100.619	480.67	96.5718	481.152	91.7681	480.67	82.3807		355.678	38121.9	355.678	30054.6	355.678	22891.9	352.529	14891.1	355.678	9285.57	355.678	706.339
	8.38	3351.67	8.38	2268.33	8.38	1293.33	8.38	971.667		6.38	4670	8.38	1028.33		481.152	116.817	481.152	107.069	481.152	100.635	481.152	96.5708	481.635	91.7803	481.152	82.3758		357.462	38129.6	357.462	30052.8	357.462	22890	354.324	14890.3	357.462	9285.06	357.462	706.176
	8.4	3285	8.4	2240	8.4	1290	8.4	951.667		6.4	4738.33	8.4	1048.33		481.635	116.815	481.635	107.075	481.635	100.651	481.635	96.5701	482.117	91.7989	481.635	82.3707		359.243	38139.7	359.243	30051.7	359.243	22888.7	356.12	14888.9	359.243	9284.47	359.243	706.572
	8.42	3258.33	8.42	2288.33	8.42	1241.67	8.42	991.667		6.42	4556.67	8.42	1061.67		482.117	116.813	482.117	107.082	482.117	100.666	482.117	96.5701	482.599	91.8221	482.117	82.3655		361.027	38149.8	361.027	30049.4	361.027	22888	357.915	14887.3	361.027	9283.79	361.027	707.653
	8.44	3333.33	8.44	2250	8.44	1298.33	8.44	998.333		6.44	4671.67	8.44	1085		482.599	116.812	482.599	107.088	482.599	100.682	482.599	96.5717	483.081	91.8492	482.599	82.3601		362.808	38159.5	362.808	30047.1	362.808	22888.3	359.711	14885.6	362.808	9282.92	362.808	709.647
	8.46	3316.67	8.46	2233.33	8.46	1263.33	8.46	936.667		6.46	4641.67	8.46	1070		483.081	116.812	483.081	107.096	483.081	100.696	483.081	96.574	483.563	91.8791	483.081	82.3544		364.59	38169.2	364.59	30046	364.59	22889.9	361.506	14883.4	364.59	9282.48	364.59	712.319
	8.48	3355	8.48	2291.67	8.48	1281.67	8.48	930		6.48	4700	8.48	1066.67		483.563	116.811	483.563	107.104	483.563	100.711	483.563	96.5767	484.045	91.9116	483.563	82.3484		366.373	38180.8	366.373	30046.4	366.373	22892.5	363.301	14881.2	366.373	9282.1	366.373	715.584
	8.5	3393.33	8.5	2233.33	8.5	1363.33	8.5	950		6.5	4671.67	8.5	1048.33		484.045	116.811	484.045	107.112	484.045	100.726	484.045	96.5797	484.527	91.946	484.045	82.3421		368.153	38196	368.153	30047.2	368.153	22896.6	365.097	14879.4	368.153	9281.76	368.153	719.093
	8.52	3361.67	8.52	2180	8.52	1241.67	8.52	943.333		6.52	4740	8.52	1030		484.527	116.812	484.527	107.12	484.527	100.74	484.527	96.5826	485.009	91.9831	484.527	82.3358		369.934	38208.3	369.934	30047.5	369.934	22901.9	366.892	14878.2	369.934	9281.42	369.934	722.326
	8.54	3335	8.54	2250	8.54	1303.33	8.54	938.333		6.54	4793.33	8.54	1073.33		485.009	116.812	485.009	107.128	485.009	100.754	485.009	96.5855	485.491	92.0238	485.009	82.329		371.713	38220.6	371.713	30049.7	371.713	22908.3	368.687	14877.4	371.713	9281.18	371.713	724.857
	8.56	3233.33	8.56	2223.33	8.56	1276.67	8.56	923.333		6.56	4780	8.56	1035		485.491	116.814	485.491	107.137	485.491	100.768	485.491	96.5885	485.974	92.0676	485.491	82.3216		373.494	38235.5	373.494	30051.3	373.494	22914.4	370.483	14876.9	373.494	9281.19	373.494	726.559
	8.58	3376.67	8.58	2176.67	8.58	1328.33	8.58	915		6.58	4786.67	8.58	1076.67		485.974	116.815	485.974	107.148	485.974	100.783	485.974	96.5918	486.456	92.1152	485.974	82.3136		375.275	38248.9	375.275	30054.6	375.275	22919.7	372.278	14877.2	375.275	9281.34	375.275	727.331
	8.6	3328.33	8.6	2190	8.6	1281.67	8.6	966.667		6.6	4808.33	8.6	1003.33		486.456	116.818	486.456	107.16	486.456	100.798	486.456	96.5955	486.938	92.1644	486.456	82.3046		377.053	38260.6	377.053	30058.6	377.053	22923.1	374.073	14878.3	377.053	9281.34	377.053	727.385
	8.62	3330	8.62	2265	8.62	1293.33	8.62	1008.33		6.62	4741.67	8.62	1053.33		486.938	116.821	486.938	107.174	486.938	100.813	486.938	96.5992	487.42	92.2143	486.938	82.2948		378.833	38272	378.833	30060.3	378.833	22924.7	375.869	14880.1	378.833	9281.45	378.833	726.96
	8.64	3291.67	8.64	2256.67	8.64	1291.67	8.64	926.667		6.64	4781.67	8.64	1003.33		487.42	116.824	487.42	107.187	487.42	100.828	487.42	96.6025	487.902	92.2617	487.42	82.2842		380.611	38281.3	380.611	30062.7	380.611	22924.1	377.664	14882.6	380.611	9281.19	380.611	726.323
	8.66	3296.67	8.66	2290	8.66	1328.33	8.66	928.333		6.66	4750	8.66	1040		487.902	116.827	487.902	107.201	487.902	100.843	487.902	96.6054	488.384	92.3042	487.902	82.2726		382.39	38288	382.39	30063	382.39	22921.3	379.46	14885.3	382.39	9280.87	382.39	725.973
	8.68	3280	8.68	2283.33	8.68	1320	8.68	936.667		6.68	4815	8.68	1025		488.384	116.831	488.384	107.214	488.384	100.857	488.384	96.6078	488.866	92.3399	488.384	82.26		384.167	38291.9	384.167	30064.1	384.167	22916.2	381.255	14887.9	384.167	9280.29	384.167	726.254
	8.7	3271.67	8.7	2321.67	8.7	1341.67	8.7	1035		6.7	4791.67	8.7	1045		488.866	116.834	488.866	107.227	488.866	100.87	488.866	96.6093	489.348	92.3659	488.866	82.2465		385.945	38295.3	385.945	30066.6	385.945	22910.2	383.05	14890.2	385.945	9279.89	385.945	727.355
	8.72	3311.67	8.72	2276.67	8.72	1333.33	8.72	983.333		6.72	4850	8.72	1000		489.348	116.837	489.348	107.238	489.348	100.882	489.348	96.6097	489.831	92.3833	489.348	82.2321		387.721	38297.5	387.721	30068.6	387.721	22903.8	384.846	14893	387.721	9278.89	387.721	729.309
	8.74	3308.33	8.74	2266.67	8.74	1351.67	8.74	930		6.74	4803.33	8.74	1013.33		489.831	116.84	489.831	107.248	489.831	100.892	489.831	96.6083	490.313	92.3915	489.831	82.2171		389.499	38295.8	389.499	30070.7	389.499	22898	386.641	14896.5	389.499	9277.99	389.499	731.839
	8.76	3363.33	8.76	2231.67	8.76	1293.33	8.76	961.667		6.76	4856.67	8.76	1086.67		490.313	116.842	490.313	107.254	490.313	100.9	490.313	96.6044	490.795	92.3923	490.313	82.2013		391.274	38290.5	391.274	30072.8	391.274	22892.7	388.436	14900.3	391.274	9277.09	391.274	734.748
	8.78	3390	8.78	2326.67	8.78	1331.67	8.78	900		6.78	4820	8.78	1031.67		490.795	116.843	490.795	107.259	490.795	100.906	490.795	96.5986	491.277	92.3866	490.795	82.1849		393.052	38284.1	393.052	30076.2	393.052	22889	390.232	14905	393.052	9276.03	393.052	737.727
	8.8	3416.67	8.8	2265	8.8	1388.33	8.8	1003.33		6.8	4883.33	8.8	1016.67		491.277	116.843	491.277	107.262	491.277	100.911	491.277	96.5917	491.759	92.3754	491.277	82.1679		394.826	38277.4	394.826	30078.4	394.826	22887.3	392.027	14911.5	394.826	9274.63	394.826	740.284
	8.82	3378.33	8.82	2338.33	8.82	1320	8.82	1003.33		6.82	4895	8.82	1088.33		491.759	116.844	491.759	107.264	491.759	100.915	491.759	96.5837	492.241	92.3594	491.759	82.1506		396.603	38266.6	396.603	30081.2	396.603	22888.3	393.822	14919.8	396.603	9273.39	396.603	742.326
	8.84	3360	8.84	2311.67	8.84	1385	8.84	986.667		6.84	4958.33	8.84	1003.33		492.241	116.844	492.241	107.265	492.241	100.918	492.241	96.5748	492.723	92.3401	492.241	82.133		398.377	38253.3	398.377	30081.5	398.377	22891.4	395.618	14929	398.377	9272.34	398.377	743.789
	8.86	3383.33	8.86	2420	8.86	1335	8.86	955		6.86	4963.33	8.86	973.333		492.723	116.844	492.723	107.266	492.723	100.92	492.723	96.5653	493.205	92.3192	492.723	82.115		400.153	38239.3	400.153	30080.5	400.153	22895.9	397.413	14938.6	400.153	9271.83	400.153	744.596
	8.88	3353.33	8.88	2238.33	8.88	1333.33	8.88	1010		6.88	4921.67	8.88	1030		493.205	116.844	493.205	107.267	493.205	100.921	493.205	96.5551	493.688	92.2977	493.205	82.0967		401.926	38223.5	401.926	30083.5	401.926	22901.4	399.208	14948.4	401.926	9271.34	401.926	744.964
	8.9	3308.33	8.9	2281.67	8.9	1315	8.9	943.333		6.9	4950	8.9	1013.33		493.688	116.844	493.688	107.267	493.688	100.922	493.688	96.5444	494.17	92.2775	493.688	82.078		403.701	38206.5	403.701	30087.2	403.701	22907.7	401.004	14958.3	403.701	9271.12	403.701	744.967
	8.92	3333.33	8.92	2250	8.92	1275	8.92	918.333		6.92	5031.67	8.92	1058.33		494.17	116.844	494.17	107.268	494.17	100.922	494.17	96.5337	494.652	92.2581	494.17	82.059		405.474	38190.3	405.474	30092.7	405.474	22913.5	402.799	14968.1	405.474	9271.06	405.474	744.98
	8.94	3438.33	8.94	2236.67	8.94	1323.33	8.94	1026.67		6.94	4883.33	8.94	1033.33		494.652	116.844	494.652	107.269	494.652	100.922	494.652	96.5226	495.134	92.2396	494.652	82.0396		407.248	38176.8	407.248	30097	407.248	22918.5	404.595	14978	407.248	9271.25	407.248	745.226
	8.96	3383.33	8.96	2266.67	8.96	1326.67	8.96	968.333		6.96	4930	8.96	1023.33		495.134	116.844	495.134	107.269	495.134	100.921	495.134	96.5111	495.616	92.2215	495.134	82.0199		409.02	38163.4	409.02	30101.3	409.02	22921.6	406.39	14987.5	409.02	9271.87	409.02	745.767
	8.98	3310	8.98	2268.33	8.98	1418.33	8.98	988.333		6.98	5033.33	8.98	986.667		495.616	116.843	495.616	107.269	495.616	100.919	495.616	96.4989	496.098	92.2032	495.616	81.9999		410.792	38152.7	410.792	30104.8	410.792	22922.8	408.185	14995.6	410.792	9272.92	410.792	746.797
	9	3395	9	2278.33	9	1343.33	9	961.667		7	5053.33	9	1073.33		496.098	116.843	496.098	107.269	496.098	100.916	496.098	96.4861	496.58	92.1851	496.098	81.9793		412.565	38142	412.565	30107.8	412.565	22922.4	409.981	15001.9	412.565	9274.54	412.565	748.278
	9.02	3303.33	9.02	2348.33	9.02	1361.67	9.02	1048.33		7.02	5086.67	9.02	1040		496.58	116.842	496.58	107.269	496.58	100.912	496.58	96.4728	497.062	92.167	496.58	81.9584		414.336	38136.5	414.336	30110.7	414.336	22920.5	411.776	15006.5	414.336	9276.38	414.336	750.062
	9.04	3408.33	9.04	2260	9.04	1403.33	9.04	965		7.04	5103.33	9.04	1068.33		497.062	116.841	497.062	107.268	497.062	100.907	497.062	96.4588	497.544	92.1499	497.062	81.9372		416.109	38134.7	416.109	30112.5	416.109	22917.2	413.571	15009.5	416.109	9278.49	416.109	751.837
	9.06	3306.67	9.06	2266.67	9.06	1361.67	9.06	991.667		7.06	5111.67	9.06	1058.33		497.544	116.84	497.544	107.267	497.544	100.901	497.544	96.4445	498.027	92.1347	497.544	81.9159		417.879	38128.7	417.879	30114.4	417.879	22913.3	415.367	15011	417.879	9280.74	417.879	753.375
	9.08	3323.33	9.08	2246.67	9.08	1376.67	9.08	1045		7.08	5200	9.08	1033.33		498.027	116.838	498.027	107.267	498.027	100.894	498.027	96.4297	498.509	92.1208	498.027	81.8946		419.651	38122.7	419.651	30116.4	419.651	22909.1	417.162	15011.3	419.651	9282.62	419.651	754.402
	9.1	3348.33	9.1	2293.33	9.1	1301.67	9.1	998.333		7.1	5140	9.1	1080		498.509	116.835	498.509	107.266	498.509	100.886	498.509	96.4145	498.991	92.1078	498.509	81.8732		421.421	38119.5	421.421	30121.4	421.421	22905.6	418.958	15011	421.421	9283.93	421.421	754.829
	9.12	3395	9.12	2268.33	9.12	1428.33	9.12	1026.67		7.12	5283.33	9.12	1005		498.991	116.832	498.991	107.265	498.991	100.877	498.991	96.3986	499.473	92.0954	498.991	81.8518		423.19	38116.7	423.19	30127.9	423.19	22902.6	420.753	15010.3	423.19	9284.82	423.19	754.701
	9.14	3346.67	9.14	2200	9.14	1381.67	9.14	1020		7.14	5265	9.14	1080		499.473	116.829	499.473	107.263	499.473	100.866	499.473	96.3821	499.955	92.0832	499.473	81.8305		424.961	38112.8	424.961	30131	424.961	22900.3	422.548	15008.7	424.961	9285.35	424.961	754.165
	9.16	3360	9.16	2238.33	9.16	1403.33	9.16	1060		7.16	5286.67	9.16	1028.33		499.955	116.826	499.955	107.262	499.955	100.855	499.955	96.3649	500.437	92.0704	499.955	81.8094		426.73	38110.2	426.73	30132.6	426.73	22898.2	424.344	15005.9	426.73	9285.72	426.73	753.439
	9.18	3351.67	9.18	2283.33	9.18	1360	9.18	975		7.18	5258.33	9.18	1038.33		500.437	116.823	500.437	107.26	500.437	100.842	500.437	96.3469	500.919	92.0559	500.437	81.7884		428.498	38108.5	428.498	30133.8	428.498	22896.4	426.139	15001.7	428.498	9285.66	428.498	752.62
	9.2	3311.67	9.2	2290	9.2	1396.67	9.2	933.333		7.2	5426.67	9.2	1011.67		500.919	116.819	500.919	107.258	500.919	100.828	500.919	96.328	501.401	92.0406	500.919	81.7674		430.268	38106.8	430.268	30135.9	430.268	22894.9	427.934	14996.9	430.268	9284.95	430.268	751.972
	9.22	3318.33	9.22	2318.33	9.22	1396.67	9.22	1001.67		7.22	5440	9.22	1041.67		501.401	116.816	501.401	107.255	501.401	100.813	501.401	96.3081	501.884	92.0244	501.401	81.7465		432.036	38106.3	432.036	30134.8	432.036	22893.2	429.73	14992.2	432.036	9284.44	432.036	751.553
	9.24	3311.67	9.24	2345	9.24	1358.33	9.24	1011.67		7.24	5428.33	9.24	1066.67		501.884	116.813	501.884	107.253	501.884	100.797	501.884	96.2868	502.366	92.0092	501.884	81.7256		433.803	38102.8	433.803	30134.4	433.803	22891.1	431.525	14988	433.803	9283.81	433.803	751.385
	9.26	3348.33	9.26	2328.33	9.26	1375	9.26	1030		7.26	5473.33	9.26	1030		502.366	116.81	502.366	107.25	502.366	100.779	502.366	96.2645	502.848	91.9972	502.366	81.7047		435.572	38102.8	435.572	30136.4	435.572	22889.1	433.32	14984.3	435.572	9283.3	435.572	751.488
	9.28	3310	9.28	2320	9.28	1351.67	9.28	985		7.28	5545	9.28	1043.33		502.848	116.807	502.848	107.247	502.848	100.76	502.848	96.2413	503.33	91.9871	502.848	81.6839		437.338	38101	437.338	30138.1	437.338	22886.9	435.116	14980.4	437.338	9282.62	437.338	751.801
	9.3	3345	9.3	2305	9.3	1400	9.3	1023.33		7.3	5525	9.3	1058.33		503.33	116.804	503.33	107.244	503.33	100.74	503.33	96.2174	503.812	91.9792	503.33	81.6632		439.105	38096.1	439.105	30140	439.105	22884.6	436.911	14975.6	439.105	9281.91	439.105	752.112
	9.32	3380	9.32	2348.33	9.32	1455	9.32	953.333		7.32	5550	9.32	996.667		503.812	116.801	503.812	107.24	503.812	100.72	503.812	96.1928	504.294	91.9709	503.812	81.6425		440.872	38096.8	440.872	30142.4	440.872	22882.1	438.707	14969.9	440.872	9281.04	440.872	752.281
	9.34	3383.33	9.34	2303.33	9.34	1403.33	9.34	896.667		7.34	5668.33	9.34	1020		504.294	116.797	504.294	107.236	504.294	100.697	504.294	96.1677	504.776	91.9598	504.294	81.6219		442.638	38099.1	442.638	30143.6	442.638	22879	440.502	14964.4	442.638	9280.33	442.638	752.106
	9.36	3343.33	9.36	2283.33	9.36	1425	9.36	938.333		7.36	5688.33	9.36	1026.67		504.776	116.793	504.776	107.231	504.776	100.674	504.776	96.142	505.258	91.9456	504.776	81.6014		444.403	38102.6	444.403	30143.5	444.403	22875.6	442.297	14960.3	444.403	9279.85	444.403	751.397
	9.38	3283.33	9.38	2300	9.38	1348.33	9.38	955		7.38	5748.33	9.38	1068.33		505.258	116.79	505.258	107.226	505.258	100.649	505.258	96.1159	505.74	91.9267	505.258	81.581		446.17	38105.8	446.17	30142.2	446.17	22872	444.093	14957.9	446.17	9279.68	446.17	749.981
	9.4	3326.67	9.4	2216.67	9.4	1335	9.4	931.667		7.4	5818.33	9.4	1076.67		505.74	116.785	505.74	107.221	505.74	100.624	505.74	96.0899	506.223	91.9042	505.74	81.5607		447.935	38110.3	447.935	30142.2	447.935	22867.8	445.888	14956.2	447.935	9279.91	447.935	747.716
	9.42	3305	9.42	2303.33	9.42	1411.67	9.42	1025		7.42	5738.33	9.42	1055		506.223	116.781	506.223	107.215	506.223	100.597	506.223	96.0636	506.705	91.8776	506.223	81.5406		449.699	38116.2	449.699	30143.9	449.699	22863.6	447.683	14954.8	449.699	9280.7	449.699	744.787
	9.44	3336.67	9.44	2300	9.44	1385	9.44	1005		7.44	5895	9.44	1063.33		506.705	116.776	506.705	107.208	506.705	100.568	506.705	96.0367	507.187	91.8496	506.705	81.5205		451.463	38121.2	451.463	30146	451.463	22859.8	449.479	14954	451.463	9282.04	451.463	741.267
	9.46	3338.33	9.46	2293.33	9.46	1410	9.46	1001.67		7.46	6046.67	9.46	1008.33		507.187	116.772	507.187	107.202	507.187	100.539	507.187	96.0094	507.669	91.8223	507.187	81.5006		453.228	38125.1	453.228	30148.5	453.228	22856.6	451.274	14953.5	453.228	9283.3	453.228	737.531
	9.48	3333.33	9.48	2333.33	9.48	1408.33	9.48	1008.33		7.48	5991.67	9.48	1053.33		507.669	116.767	507.669	107.195	507.669	100.509	507.669	95.9814	508.151	91.7961	507.669	81.4808		454.991	38128.5	454.991	30154.8	454.991	22854.2	453.069	14952.5	454.991	9284.35	454.991	733.75
	9.5	3345	9.5	2293.33	9.5	1378.33	9.5	953.333		7.5	6128.33	9.5	1015		508.151	116.761	508.151	107.187	508.151	100.478	508.151	95.9528	508.633	91.7724	508.151	81.4612		456.754	38134.4	456.754	30159.8	456.754	22852.5	454.865	14950.5	456.754	9285.28	456.754	730.463
	9.52	3341.67	9.52	2270	9.52	1360	9.52	963.333		7.52	6111.67	9.52	1041.67		508.633	116.755	508.633	107.179	508.633	100.446	508.633	95.9235	509.115	91.7505	508.633	81.4415		458.519	38141.8	458.519	30162.7	458.519	22852	456.66	14948.7	458.519	9286.09	458.519	727.908
	9.54	3460	9.54	2301.67	9.54	1345	9.54	890		7.54	6250	9.54	996.667		509.115	116.749	509.115	107.171	509.115	100.413	509.115	95.8935	509.597	91.7308	509.115	81.4219		460.281	38150	460.281	30165.7	460.281	22853	458.456	14947.2	460.281	9286.42	460.281	726.112
	9.56	3290	9.56	2335	9.56	1343.33	9.56	926.667		7.56	6361.67	9.56	1015		509.597	116.742	509.597	107.162	509.597	100.379	509.597	95.8625	510.079	91.7125	509.597	81.4022		462.043	38158.2	462.043	30168.4	462.043	22855.2	460.251	14945.8	462.043	9286.81	462.043	725.07
	9.58	3361.67	9.58	2266.67	9.58	1401.67	9.58	983.333		7.58	6478.33	9.58	1058.33		510.079	116.734	510.079	107.153	510.079	100.344	510.079	95.8308	510.562	91.6954	510.079	81.3825		463.804	38164.1	463.804	30170.6	463.804	22858.6	462.046	14943.9	463.804	9287.04	463.804	724.486
	9.6	3400	9.6	2305	9.6	1386.67	9.6	1013.33		7.6	6505	9.6	1025		510.562	116.726	510.562	107.144	510.562	100.309	510.562	95.7984	511.044	91.6785	510.562	81.3628		465.565	38171.8	465.565	30173.8	465.565	22862.5	463.842	14941.1	465.565	9287.09	465.565	724.099
	9.62	3435	9.62	2206.67	9.62	1418.33	9.62	998.333		7.62	6690	9.62	998.333		511.044	116.718	511.044	107.134	511.044	100.273	511.044	95.7653	511.526	91.6602	511.044	81.3431		467.328	38175.3	467.328	30176.9	467.328	22867.3	465.637	14937.6	467.328	9286.84	467.328	723.476
	9.64	3435	9.64	2288.33	9.64	1448.33	9.64	986.667		7.64	6923.33	9.64	1028.33		511.526	116.709	511.526	107.125	511.526	100.236	511.526	95.7318	512.008	91.6414	511.526	81.3234		469.089	38177.7	469.089	30180	469.089	22872.1	467.432	14934.2	469.089	9286.34	469.089	722.47
	9.66	3383.33	9.66	2230	9.66	1471.67	9.66	1101.67		7.66	6836.67	9.66	1020		512.008	116.701	512.008	107.115	512.008	100.198	512.008	95.6975	512.49	91.6225	512.008	81.3037		470.849	38180.8	470.849	30182.3	470.849	22876	469.228	14932.1	470.849	9285.91	470.849	720.963
	9.68	3391.67	9.68	2330	9.68	1363.33	9.68	1033.33		7.68	7088.33	9.68	1033.33		512.49	116.692	512.49	107.104	512.49	100.16	512.49	95.6625	512.972	91.6032	512.49	81.2841		472.608	38180.7	472.608	30181	472.608	22878.9	471.023	14931.8	472.608	9285.53	472.608	719.023
	9.7	3330	9.7	2308.33	9.7	1406.67	9.7	950		7.7	7118.33	9.7	1006.67		512.972	116.684	512.972	107.094	512.972	100.122	512.972	95.6266	513.454	91.5837	512.972	81.2646		474.368	38181.2	474.368	30177.9	474.368	22880.5	472.818	14932.3	474.368	9285.24	474.368	716.746
	9.72	3420	9.72	2338.33	9.72	1481.67	9.72	1001.67		7.72	7435	9.72	1040		513.454	116.676	513.454	107.084	513.454	100.083	513.454	95.5893	513.936	91.5624	513.454	81.245		476.129	38182.4	476.129	30174.1	476.129	22880.8	474.614	14932.6	476.129	9285.25	476.129	714.381
	9.74	3356.67	9.74	2265	9.74	1373.33	9.74	970		7.74	7605	9.74	1003.33		513.936	116.668	513.936	107.073	513.936	100.045	513.936	95.5511	514.418	91.5378	513.936	81.2255		477.888	38182.3	477.888	30167.1	477.888	22880	476.409	14933.5	477.888	9285.27	477.888	711.984
	9.76	3395	9.76	2253.33	9.76	1410	9.76	1018.33		7.76	7555	9.76	985		514.418	116.66	514.418	107.062	514.418	100.005	514.418	95.5126	514.901	91.51	514.418	81.2064		479.646	38183.4	479.646	30162.1	479.646	22878.4	478.204	14935	479.646	9285.41	479.646	709.688
	9.78	3358.33	9.78	2283.33	9.78	1415	9.78	1011.67		7.78	7851.67	9.78	1065		514.901	116.652	514.901	107.051	514.901	99.9658	514.901	95.4737	515.383	91.479	514.901	81.1875		481.404	38180.1	481.404	30155.3	481.404	22876.8	480	14936.2	481.404	9285.12	481.404	707.69
	9.8	3328.33	9.8	2341.67	9.8	1465	9.8	1043.33		7.8	8041.67	9.8	998.333		515.383	116.645	515.383	107.04	515.383	99.9258	515.383	95.4347	515.865	91.4451	515.383	81.169		483.162	38175.2	483.162	30149.1	483.162	22875.5	481.795	14936.7	483.162	9285.02	483.162	706.05
	9.82	3341.67	9.82	2300	9.82	1380	9.82	940		7.82	8270	9.82	1028.33		515.865	116.637	515.865	107.029	515.865	99.8853	515.865	95.3957	516.347	91.4088	515.865	81.151		484.919	38171.7	484.919	30143	484.919	22874.6	483.591	14937.2	484.919	9285.46	484.919	704.83
	9.84	3425	9.84	2296.67	9.84	1406.67	9.84	933.333		7.84	8475	9.84	1005		516.347	116.629	516.347	107.019	516.347	99.8444	516.347	95.3571	516.829	91.3699	516.347	81.1335		486.678	38169.3	486.678	30137.5	486.678	22874.4	485.386	14938.5	486.678	9285.85	486.678	704.043
	9.86	3356.67	9.86	2345	9.86	1421.67	9.86	1040		7.86	8813.33	9.86	1040		516.829	116.621	516.829	107.008	516.829	99.803	516.829	95.3191	517.311	91.3287	516.829	81.1167		488.435	38165	488.435	30131.7	488.435	22875.2	487.181	14940.4	488.435	9286.06	488.435	703.652
	9.88	3435	9.88	2346.67	9.88	1411.67	9.88	1073.33		7.88	8901.67	9.88	1061.67		517.311	116.613	517.311	106.998	517.311	99.761	517.311	95.2827	517.793	91.285	517.311	81.1008		490.192	38161	490.192	30126.3	490.192	22876.6	488.977	14942	490.192	9285.95	490.192	703.462
	9.9	3371.67	9.9	2318.33	9.9	1415	9.9	985		7.9	9265	9.9	1011.67		517.793	116.604	517.793	106.989	517.793	99.7185	517.793	95.2472	518.275	91.2385	517.793	81.0856		491.948	38157.5	491.948	30121.5	491.948	22877.9	490.772	14943.3	491.948	9285.73	491.948	703.439
	9.92	3386.67	9.92	2346.67	9.92	1388.33	9.92	1050		7.92	9446.67	9.92	990		518.275	116.596	518.275	106.979	518.275	99.6757	518.275	95.212	518.758	91.1905	518.275	81.0711		493.703	38152.3	493.703	30117.1	493.703	22878.6	492.567	14944	493.703	9285.24	493.703	703.428
	9.94	3318.33	9.94	2273.33	9.94	1390	9.94	956.667		7.94	9915	9.94	1041.67		518.758	116.587	518.758	106.969	518.758	99.6325	518.758	95.1772	519.24	91.142	518.758	81.0576		495.459	38148.8	495.459	30116.7	495.459	22878.8	494.363	14944.5	495.459	9284.4	495.459	703.604
	9.96	3321.67	9.96	2393.33	9.96	1305	9.96	940		7.96	10135	9.96	978.333		519.24	116.579	519.24	106.959	519.24	99.5892	519.24	95.1424	519.722	91.0945	519.24	81.045		497.214	38143.6	497.214	30117.9	497.214	22878.8	496.158	14945	497.214	9283.47	497.214	703.859
	9.98	3406.67	9.98	2391.67	9.98	1423.33	9.98	1036.67		7.98	10558.3	9.98	1063.33		519.722	116.57	519.722	106.949	519.722	99.5456	519.722	95.1077	520.204	91.0495	519.722	81.0333		498.969	38134.5	498.969	30118.4	498.969	22878.4	497.953	14944.9	498.969	9282.55	498.969	704.079
	10	3335	10	2265	10	1435	10	955		8	10800	10	973.333		520.204	116.562	520.204	106.938	520.204	99.5019	520.204	95.073	520.686	91.0078	520.204	81.0223		500.723	38126.8	500.723	30120.3	500.723	22877.1	499.749	14943.6	500.723	9281.59	500.723	704.347
	10.02	3383.33	10.02	2336.67	10.02	1426.67	10.02	973.333		8.02	11218.3	10.02	963.333		520.686	116.553	520.686	106.926	520.686	99.458	520.686	95.0382	521.168	90.9715	520.686	81.0119		502.477	38114.2	502.477	30119.5	502.477	22875.3	501.544	14940.3	502.477	9280.98	502.477	704.534
	10.04	3390	10.04	2360	10.04	1488.33	10.04	901.667		8.04	11205	10.04	1016.67		521.168	116.545	521.168	106.913	521.168	99.4141	521.168	95.003	521.65	90.9385	521.168	81.0022		504.231	38105.1	504.231	30122.3	504.231	22873.9	503.34	14935.2	504.231	9280.08	504.231	704.719
	10.06	3393.33	10.06	2318.33	10.06	1485	10.06	938.333		8.06	11750	10.06	1023.33		521.65	116.537	521.65	106.898	521.65	99.3701	521.65	94.9676	522.132	90.9083	521.65	80.9929		505.986	38096.2	505.986	30124	505.986	22872.2	505.135	14929.4	505.986	9278.74	505.986	704.655
	10.08	3351.67	10.08	2326.67	10.08	1410	10.08	993.333		8.08	12031.7	10.08	973.333		522.132	116.529	522.132	106.883	522.132	99.3261	522.132	94.9321	522.615	90.8784	522.132	80.9842		507.739	38088.1	507.739	30125.4	507.739	22870.4	506.93	14923.3	507.739	9277.51	507.739	704.311
	10.1	3391.67	10.1	2356.67	10.1	1388.33	10.1	956.667		8.1	12173.3	10.1	961.667		522.615	116.521	522.615	106.867	522.615	99.2822	522.615	94.8966	523.097	90.8465	522.615	80.9758		509.492	38079.9	509.492	30125.8	509.492	22868.8	508.726	14917.4	509.492	9276.41	509.492	703.609
	10.12	3330	10.12	2346.67	10.12	1438.33	10.12	1003.33		8.12	12418.3	10.12	976.667		523.097	116.513	523.097	106.852	523.097	99.2381	523.097	94.8611	523.579	90.812	523.097	80.9675		511.244	38071.5	511.244	30126	511.244	22867.5	510.521	14912.4	511.244	9275.68	511.244	702.539
	10.14	3371.67	10.14	2386.67	10.14	1436.67	10.14	945		8.14	12540	10.14	1020		523.579	116.505	523.579	106.837	523.579	99.1942	523.579	94.8256	524.061	90.7734	523.579	80.9595		512.996	38067.1	512.996	30123.8	512.996	22867.1	512.316	14908.4	512.996	9275.25	512.996	701.182
	10.16	3346.67	10.16	2361.67	10.16	1440	10.16	991.667		8.16	12743.3	10.16	1031.67		524.061	116.497	524.061	106.822	524.061	99.1504	524.061	94.7899	524.543	90.7312	524.061	80.9519		514.748	38064.3	514.748	30120.7	514.748	22867.9	514.112	14905.1	514.748	9275.52	514.748	699.81
	10.18	3453.33	10.18	2375	10.18	1425	10.18	1013.33		8.18	12840	10.18	1020		524.543	116.49	524.543	106.807	524.543	99.1068	524.543	94.754	525.025	90.6853	524.543	80.9445		516.499	38062.8	516.499	30116.6	516.499	22868.6	515.907	14901.5	516.499	9275.81	516.499	698.547
	10.2	3393.33	10.2	2341.67	10.2	1448.33	10.2	976.667		8.2	12960	10.2	1056.67		525.025	116.483	525.025	106.795	525.025	99.0637	525.025	94.7176	525.507	90.6369	525.025	80.9374		518.25	38060.8	518.25	30111.5	518.25	22869.7	517.703	14898.1	518.25	9276.16	518.25	697.548
	10.22	3385	10.22	2278.33	10.22	1358.33	10.22	978.333		8.22	12821.7	10.22	1005		525.507	116.476	525.507	106.783	525.507	99.0209	525.507	94.6811	525.989	90.588	525.507	80.9306		520.001	38059.6	520.001	30105.1	520.001	22870.8	519.498	14895.4	520.001	9276.29	520.001	696.859
	10.24	3435	10.24	2323.33	10.24	1465	10.24	1018.33		8.24	13118.3	10.24	1013.33		525.989	116.469	525.989	106.772	525.989	98.9782	525.989	94.6445	526.471	90.5362	525.989	80.924		521.751	38060.9	521.751	30098.9	521.751	22870.9	521.293	14893.6	521.751	9276.45	521.751	696.395
	10.26	3351.67	10.26	2351.67	10.26	1345	10.26	963.333		8.26	13128.3	10.26	1053.33		526.471	116.462	526.471	106.762	526.471	98.9357	526.471	94.6081	526.954	90.4794	526.471	80.9177		523.501	38061.6	523.501	30093.5	523.501	22869.4	523.089	14892.9	523.501	9276.74	523.501	696.039
	10.28	3338.33	10.28	2350	10.28	1465	10.28	1046.67		8.28	12671.7	10.28	1053.33		526.954	116.455	526.954	106.751	526.954	98.8933	526.954	94.5717	527.436	90.4177	526.954	80.9116		525.251	38064.7	525.251	30090.6	525.251	22867.2	524.884	14892.7	525.251	9276.76	525.251	695.791
	10.3	3360	10.3	2355	10.3	1468.33	10.3	1010		8.3	12665	10.3	1003.33		527.436	116.448	527.436	106.741	527.436	98.8509	527.436	94.5355	527.918	90.3497	527.436	80.9056		527	38064.8	527	30085.7	527	22864.2	526.679	14892.2	527	9276.77	527	695.472
	10.32	3261.67	10.32	2323.33	10.32	1395	10.32	1073.33		8.32	12116.7	10.32	1011.67		527.918	116.441	527.918	106.731	527.918	98.8086	527.918	94.4997	528.4	90.2771	527.918	80.8997		528.749	38065.2	528.749	30080.6	528.749	22860.3	528.475	14891.6	528.749	9276.7	528.749	695.007
	10.34	3271.67	10.34	2371.67	10.34	1405	10.34	1048.33		8.34	12141.7	10.34	976.667		528.4	116.433	528.4	106.721	528.4	98.7661	528.4	94.4645	528.882	90.2004	528.4	80.8937		530.498	38066.5	530.498	30075.8	530.498	22856.7	530.27	14891.2	530.498	9276.27	530.498	694.285
	10.36	3395	10.36	2355	10.36	1451.67	10.36	1006.67		8.36	11623.3	10.36	1003.33		528.882	116.425	528.882	106.711	528.882	98.7233	528.882	94.4303	529.364	90.1216	528.882	80.8876		532.246	38067	532.246	30072	532.246	22853.3	532.065	14891.2	532.246	9275.98	532.246	693.274
	10.38	3390	10.38	2283.33	10.38	1458.33	10.38	995		8.38	11501.7	10.38	983.333		529.364	116.416	529.364	106.702	529.364	98.6803	529.364	94.3968	529.846	90.0426	529.364	80.8812		533.994	38068.6	533.994	30069.3	533.994	22850	533.861	14891.8	533.994	9275.65	533.994	692
	10.4	3393.33	10.4	2303.33	10.4	1430	10.4	1035		8.4	11051.7	10.4	1068.33		529.846	116.407	529.846	106.693	529.846	98.6374	529.846	94.3636	530.328	89.9646	529.846	80.8746		535.74	38067.5	535.74	30069.9	535.74	22847.2	535.656	14892.5	535.74	9275.78	535.74	690.319
	10.42	3316.67	10.42	2323.33	10.42	1525	10.42	986.667		8.42	11028.3	10.42	1041.67		530.328	116.398	530.328	106.684	530.328	98.5947	530.328	94.3307	530.811	89.8893	530.328	80.8675		537.487	38066.2	537.487	30071.6	537.487	22843.8	537.451	14893	537.487	9275.74	537.487	688.192
	10.44	3383.33	10.44	2300	10.44	1463.33	10.44	1073.33		8.44	10440	10.44	1053.33		530.811	116.389	530.811	106.674	530.811	98.5523	530.811	94.298	531.293	89.8166	530.811	80.86		539.234	38067	539.234	30073.5	539.234	22840.5	539.247	14892.8	539.234	9275.66	539.234	685.731
	10.46	3395	10.46	2331.67	10.46	1485	10.46	955		8.46	10320	10.46	1041.67		531.293	116.38	531.293	106.665	531.293	98.5102	531.293	94.2654	531.775	89.747	531.293	80.8521		540.981	38069.6	540.981	30074.8	540.981	22837.7	541.042	14891.2	540.981	9275.4	540.981	682.997
	10.48	3385	10.48	2405	10.48	1431.67	10.48	998.333		8.48	9890	10.48	973.333		531.775	116.37	531.775	106.655	531.775	98.4685	531.775	94.2327	532.257	89.6806	531.775	80.8436		542.727	38076	542.727	30077.3	542.727	22835.9	542.838	14887.9	542.727	9275.19	542.727	680.259
	10.5	3303.33	10.5	2293.33	10.5	1410	10.5	1030		8.5	9585	10.5	1023.33		532.257	116.36	532.257	106.644	532.257	98.4272	532.257	94.1997	532.739	89.618	532.257	80.8347		544.473	38083.7	544.473	30082.1	544.473	22834.8	544.633	14884	544.473	9275.28	544.473	677.693
	10.52	3401.67	10.52	2350	10.52	1403.33	10.52	1086.67		8.52	9245	10.52	1008.33		532.739	116.349	532.739	106.631	532.739	98.3864	532.739	94.1656	533.221	89.5591	532.739	80.8252		546.219	38092.3	546.219	30086.4	546.219	22835.2	546.428	14880.6	546.219	9275.49	546.219	675.578
	10.54	3390	10.54	2313.33	10.54	1430	10.54	978.333		8.54	9203.33	10.54	1003.33		533.221	116.338	533.221	106.617	533.221	98.3461	533.221	94.1312	533.703	89.5047	533.221	80.8152		547.964	38101.6	547.964	30089.5	547.964	22837.1	548.224	14878	547.964	9275.96	547.964	674.055
	10.56	3415	10.56	2360	10.56	1460	10.56	978.333		8.56	8783.33	10.56	1043.33		533.703	116.327	533.703	106.604	533.703	98.3063	533.703	94.097	534.185	89.4528	533.703	80.8046		549.709	38112.3	549.709	30094.3	549.709	22840.5	550.019	14875.8	549.709	9276.53	549.709	673.166
	10.58	3346.67	10.58	2378.33	10.58	1458.33	10.58	983.333		8.58	8465	10.58	1036.67		534.185	116.315	534.185	106.59	534.185	98.2672	534.185	94.0629	534.667	89.402	534.185	80.7936		551.454	38124.9	551.454	30100	551.454	22845.1	551.814	14873.9	551.454	9277.3	551.454	672.842
	10.6	3323.33	10.6	2361.67	10.6	1455	10.6	1033.33		8.6	8335	10.6	1035		534.668	116.304	534.668	106.576	534.668	98.2285	534.668	94.0293	535.149	89.3506	534.668	80.782		553.196	38134.3	553.196	30106.3	553.196	22850.9	553.61	14872.4	553.196	9277.98	553.196	672.968
	10.62	3315	10.62	2375	10.62	1518.33	10.62	1010		8.62	8141.67	10.62	1036.67		535.149	116.293	535.149	106.562	535.149	98.1905	535.149	93.9964	535.632	89.2961	535.149	80.7699		554.94	38143.2	554.94	30112.3	554.94	22857.3	555.405	14871.4	554.94	9278.6	554.94	673.35
	10.64	3345	10.64	2390	10.64	1423.33	10.64	986.667		8.64	7826.67	10.64	1010		535.632	116.283	535.632	106.548	535.632	98.1534	535.632	93.9643	536.114	89.2386	535.632	80.7574		556.684	38152.5	556.684	30117.5	556.684	22864.7	557.201	14871.6	556.684	9278.67	556.684	673.82
	10.66	3301.67	10.66	2328.33	10.66	1435	10.66	1025		8.66	7576.67	10.66	1015		536.114	116.274	536.114	106.536	536.114	98.1172	536.114	93.9335	536.596	89.1768	536.114	80.7443		558.427	38163.7	558.427	30121.7	558.427	22872.5	558.996	14873.5	558.427	9278.61	558.427	674.176
	10.68	3386.67	10.68	2360	10.68	1491.67	10.68	1046.67		8.68	7506.67	10.68	978.333		536.596	116.266	536.596	106.526	536.596	98.0824	536.596	93.9048	537.078	89.1121	536.596	80.7307		560.17	38176.7	560.17	30124.9	560.17	22880.6	560.791	14877.2	560.17	9278.56	560.17	674.425
	10.7	3296.67	10.7	2361.67	10.7	1433.33	10.7	1041.67		8.7	7290	10.7	1050		537.078	116.259	537.078	106.516	537.078	98.0487	537.078	93.8775	537.56	89.0451	537.078	80.7167		561.913	38189.3	561.913	30129.7	561.913	22888.9	562.587	14882.4	561.913	9278.29	561.913	674.509
	10.72	3350	10.72	2426.67	10.72	1488.33	10.72	1020		8.72	7201.67	10.72	991.667		537.56	116.252	537.56	106.507	537.56	98.0156	537.56	93.8511	538.042	88.9774	537.56	80.7022		563.655	38205.9	563.655	30135.4	563.655	22896.8	564.382	14888.9	563.655	9277.84	563.655	674.688
	10.74	3348.33	10.74	2375	10.74	1483.33	10.74	1031.67		8.74	7033.33	10.74	1013.33		538.042	116.246	538.042	106.498	538.042	97.9833	538.042	93.8255	538.524	88.9103	538.042	80.6872		565.395	38220.1	565.395	30141.2	565.395	22904	566.177	14896.2	565.395	9277.51	565.395	674.999
	10.76	3370	10.76	2333.33	10.76	1411.67	10.76	1033.33		8.76	6941.67	10.76	1028.33		538.524	116.24	538.524	106.49	538.524	97.9515	538.524	93.8003	539.006	88.8441	538.524	80.6716		567.137	38235.4	567.137	30146.3	567.137	22910.3	567.973	14903.8	567.137	9276.95	567.137	675.625
	10.78	3408.33	10.78	2361.67	10.78	1440	10.78	1001.67		8.78	6743.33	10.78	1053.33		539.006	116.234	539.006	106.481	539.006	97.9201	539.006	93.7757	539.489	88.7793	539.006	80.6557		568.878	38251.9	568.878	30151.4	568.878	22915.5	569.768	14911.7	568.878	9276.01	568.878	676.525
	10.8	3375	10.8	2345	10.8	1383.33	10.8	1055		8.8	6655	10.8	1033.33		539.489	116.229	539.489	106.472	539.489	97.8892	539.489	93.7515	539.971	88.7153	539.489	80.6393		570.619	38268	570.619	30158	570.619	22919.3	571.563	14921	570.619	9275.27	570.619	677.684
	10.82	3363.33	10.82	2305	10.82	1456.67	10.82	1033.33		8.82	6535	10.82	1041.67		539.971	116.223	539.971	106.463	539.971	97.8583	539.971	93.7276	540.453	88.6516	539.971	80.6224		572.36	38285.5	572.36	30163	572.36	22922	573.359	14932.7	572.36	9274.45	572.36	679.046
	10.84	3278.33	10.84	2455	10.84	1495	10.84	1063.33		8.84	6450	10.84	1095		540.453	116.216	540.453	106.453	540.453	97.8272	540.453	93.7035	540.935	88.5877	540.453	80.6051		574.098	38299.3	574.098	30167	574.098	22923.3	575.154	14946.4	574.098	9273.92	574.098	680.319
	10.86	3405	10.86	2385	10.86	1466.67	10.86	1050		8.86	6285	10.86	1010		540.935	116.209	540.935	106.443	540.935	97.7961	540.935	93.6794	541.417	88.5229	540.935	80.5874		575.838	38313.2	575.838	30170.9	575.838	22923.8	576.949	14960.6	575.838	9273.12	575.838	681.375
	10.88	3390	10.88	2388.33	10.88	1486.67	10.88	1036.67		8.88	6315	10.88	1026.67		541.417	116.202	541.417	106.432	541.417	97.7654	541.417	93.6557	541.899	88.457	541.417	80.5694		577.578	38327.7	577.578	30175.2	577.578	22923.3	578.745	14974.1	577.578	9272.39	577.578	682.076
	10.9	3365	10.9	2436.67	10.9	1410	10.9	1068.33		8.9	6233.33	10.9	1075		541.899	116.195	541.899	106.421	541.899	97.7351	541.899	93.6324	542.381	88.3895	541.899	80.5511		579.317	38342.5	579.317	30179.7	579.317	22921.7	580.54	14986.4	579.317	9271.73	579.317	682.317
	10.92	3423.33	10.92	2345	10.92	1496.67	10.92	1040		8.92	6206.67	10.92	1048.33		542.381	116.188	542.381	106.41	542.381	97.7055	542.381	93.6096	542.863	88.3203	542.381	80.5326		581.054	38355.8	581.054	30183.3	581.054	22920.1	582.336	14996.9	581.054	9270.85	581.054	681.958
	10.94	3411.67	10.94	2393.33	10.94	1388.33	10.94	960		8.94	6010	10.94	1048.33		542.863	116.181	542.863	106.399	542.863	97.6765	542.863	93.5872	543.346	88.249	542.863	80.5139		582.792	38365.9	582.792	30187.2	582.792	22919.4	584.131	15005.8	582.792	9269.94	582.792	681.109
	10.96	3365	10.96	2351.67	10.96	1463.33	10.96	1033.33		8.96	6015	10.96	988.333		543.346	116.174	543.346	106.387	543.346	97.6479	543.346	93.5651	543.828	88.1756	543.346	80.495		584.531	38375.1	584.531	30189.6	584.531	22918.7	585.926	15013.6	584.531	9269.3	584.531	679.83
	10.98	3406.67	10.98	2291.67	10.98	1483.33	10.98	966.667		8.98	5983.33	10.98	1040		543.828	116.167	543.828	106.375	543.828	97.6199	543.828	93.543	544.31	88.1001	543.828	80.476		586.269	38377.3	586.269	30190.4	586.269	22917.8	587.722	15020.3	586.269	9268.51	586.269	678.346
	11	3398.33	11	2380	11	1453.33	11	1086.67		9	5916.67	11	1006.67		544.31	116.159	544.31	106.362	544.31	97.5921	544.31	93.5203	544.792	88.0232	544.31	80.4569		588.004	38376.3	588.004	30190.4	588.004	22916.7	589.517	15025	588.004	9267.67	588.004	676.947
	11.02	3350	11.02	2380	11.02	1423.33	11.02	1038.33		9.02	5860	11.02	1033.33		544.792	116.151	544.792	106.348	544.792	97.565	544.792	93.4978	545.274	87.945	544.792	80.4377		589.742	38371.3	589.742	30189	589.742	22915.7	591.312	15027.4	589.742	9266.65	589.742	675.933
	11.04	3393.33	11.04	2373.33	11.04	1415	11.04	1105		9.04	5795	11.04	1040		545.274	116.143	545.274	106.335	545.274	97.5387	545.274	93.476	545.756	87.8664	545.274	80.4184		591.479	38361.3	591.479	30187.2	591.479	22914.8	593.108	15026.9	591.479	9265.92	591.479	675.519
	11.06	3328.33	11.06	2408.33	11.06	1425	11.06	1045		9.06	5806.67	11.06	1036.67		545.756	116.136	545.756	106.321	545.756	97.5134	545.756	93.4549	546.238	87.7885	545.756	80.3989		593.215	38350	593.215	30184.3	593.215	22913.2	594.903	15024	593.215	9264.95	593.215	675.866
	11.08	3425	11.08	2401.67	11.08	1486.67	11.08	1013.33		9.08	5770	11.08	1045		546.238	116.129	546.238	106.308	546.238	97.489	546.238	93.4347	546.72	87.7115	546.238	80.3795		594.95	38335.1	594.95	30181.9	594.95	22910.4	596.698	15019.4	594.95	9264.14	594.95	676.97
	11.1	3411.67	11.1	2353.33	11.1	1535	11.1	1058.33		9.1	5670	11.1	996.667		546.72	116.122	546.72	106.295	546.72	97.4658	546.72	93.4158	547.202	87.6359	546.72	80.3598		596.686	38322	596.686	30180.7	596.686	22906.9	598.494	15013.9	596.686	9263.55	596.686	678.753
	11.12	3308.33	11.12	2450	11.12	1511.67	11.12	1063.33		9.12	5790	11.12	996.667		547.202	116.115	547.202	106.283	547.202	97.4441	547.202	93.3984	547.685	87.5619	547.202	80.34		598.422	38312.5	598.422	30177.7	598.422	22904.2	600.289	15008.4	598.422	9262.74	598.422	681.331
	11.14	3390	11.14	2371.67	11.14	1498.33	11.14	988.333		9.14	5641.67	11.14	986.667		547.685	116.11	547.685	106.273	547.685	97.4244	547.685	93.3836	548.167	87.4895	547.685	80.3199		600.155	38304.6	600.155	30174	600.155	22902	602.085	15002.5	600.155	9261.75	600.155	684.36
	11.16	3383.33	11.16	2363.33	11.16	1476.67	11.16	975		9.16	5608.33	11.16	1013.33		548.167	116.106	548.167	106.265	548.167	97.4079	548.167	93.3728	548.649	87.4192	548.167	80.2996		601.89	38296.1	601.89	30169.1	601.89	22900.2	603.88	14995.3	601.89	9260.66	601.89	687.769
	11.18	3465	11.18	2305	11.18	1523.33	11.18	931.667		9.18	5526.67	11.18	1023.33		548.649	116.103	548.649	106.259	548.649	97.3934	548.649	93.3645	549.131	87.3511	548.649	80.2789		603.625	38288.7	603.625	30164.8	603.625	22899.1	605.675	14986.6	603.625	9259.56	603.625	691.211
	11.2	3385	11.2	2400	11.2	1420	11.2	981.667		9.2	5378.33	11.2	1021.67		549.131	116.1	549.131	106.253	549.131	97.3802	549.131	93.3576	549.613	87.2861	549.131	80.2578		605.357	38281.9	605.357	30160.5	605.357	22899.2	607.471	14977.3	605.357	9258.31	605.357	694.473
	11.22	3338.33	11.22	2351.67	11.22	1390	11.22	1036.67		9.22	5381.67	11.22	1033.33		549.613	116.098	549.613	106.248	549.613	97.3682	549.613	93.3518	550.095	87.2251	549.613	80.2361		607.091	38272.9	607.091	30156.8	607.091	22900.5	609.266	14968.4	607.091	9256.84	607.091	697.297
	11.24	3403.33	11.24	2350	11.24	1485	11.24	1040		9.24	5348.33	11.24	1025		550.095	116.096	550.095	106.243	550.095	97.357	550.095	93.3469	550.577	87.1686	550.095	80.2138		608.825	38263.2	608.825	30154.5	608.825	22903.1	611.061	14960	608.825	9255.4	608.825	699.593
	11.26	3366.67	11.26	2341.67	11.26	1506.67	11.26	1071.67		9.26	5466.67	11.26	1051.67		550.577	116.094	550.577	106.238	550.577	97.3465	550.577	93.3423	551.059	87.1175	550.577	80.1909		610.556	38253.6	610.556	30153.4	610.556	22906.3	612.857	14952.1	610.556	9254.16	610.556	701.386
	11.28	3395	11.28	2421.67	11.28	1468.33	11.28	1021.67		9.28	5400	11.28	981.667		551.059	116.092	551.059	106.233	551.059	97.3363	551.059	93.3379	551.542	87.0721	551.059	80.1672		612.289	38246.3	612.289	30152.6	612.289	22909.9	614.652	14945.4	612.289	9252.92	612.289	702.481
	11.3	3336.67	11.3	2388.33	11.3	1478.33	11.3	1048.33		9.3	5305	11.3	1016.67		551.542	116.089	551.542	106.227	551.542	97.3261	551.542	93.3329	552.024	87.0335	551.542	80.1427		614.02	38241.8	614.02	30150.4	614.02	22914.1	616.447	14938.9	614.02	9251.76	614.02	702.958
	11.32	3411.67	11.32	2311.67	11.32	1423.33	11.32	1013.33		9.32	5395	11.32	1021.67		552.024	116.085	552.024	106.22	552.024	97.3146	552.024	93.326	552.506	87.0009	552.024	80.1173		615.752	38237.3	615.752	30146.9	615.752	22918.7	618.243	14932.6	615.752	9250.84	615.752	702.835
	11.34	3423.33	11.34	2401.67	11.34	1463.33	11.34	1035		9.34	5425	11.34	1090		552.506	116.08	552.506	106.212	552.506	97.3029	552.506	93.3184	552.988	86.9746	552.506	80.0909		617.484	38235.1	617.484	30143.7	617.484	22922.3	620.038	14927.2	617.484	9250.38	617.484	702.212
	11.36	3395	11.36	2400	11.36	1470	11.36	1041.67		9.36	5258.33	11.36	1078.33		552.988	116.074	552.988	106.203	552.988	97.2915	552.988	93.3106	553.47	86.9535	552.988	80.0633		619.214	38233.7	619.214	30141.1	619.214	22924.3	621.834	14922.9	619.214	9250.19	619.214	701.239
	11.38	3361.67	11.38	2396.67	11.38	1505	11.38	1130		9.38	5368.33	11.38	993.333		553.47	116.069	553.47	106.195	553.47	97.2805	553.47	93.3029	553.952	86.9364	553.47	80.0346		620.945	38229	620.945	30140.4	620.945	22924.2	623.629	14919.8	620.945	9250.2	620.945	700.307
	11.4	3466.67	11.4	2321.67	11.4	1520	11.4	1036.67		9.4	5301.67	11.4	1018.33		553.952	116.064	553.952	106.186	553.952	97.2702	553.952	93.2956	554.434	86.9225	553.952	80.0046		622.674	38222.8	622.674	30139.9	622.674	22922.3	625.424	14917.8	622.674	9250.79	622.674	699.529
	11.42	3386.67	11.42	2288.33	11.42	1475	11.42	1060		9.42	5280	11.42	970		554.434	116.058	554.434	106.178	554.434	97.2606	554.434	93.2887	554.916	86.9104	554.434	79.9732		624.405	38216.5	624.405	30140.1	624.405	22918.6	627.22	14916.7	624.405	9251.32	624.405	699.117
	11.44	3376.67	11.44	2333.33	11.44	1433.33	11.44	1040		9.44	5273.33	11.44	1035		554.916	116.053	554.916	106.169	554.916	97.2518	554.916	93.2822	555.398	86.9002	554.916	79.9403		626.135	38209.7	626.135	30140.2	626.135	22913.7	629.015	14916.9	626.135	9251.97	626.135	699.006
	11.46	3446.67	11.46	2388.33	11.46	1436.67	11.46	1056.67		9.46	5190	11.46	988.333		555.398	116.048	555.398	106.161	555.398	97.244	555.398	93.2761	555.881	86.8914	555.398	79.9057		627.863	38203.3	627.863	30140.9	627.863	22908	630.81	14918.1	627.863	9252.66	627.863	699.212
	11.48	3321.67	11.48	2420	11.48	1460	11.48	960		9.48	5216.67	11.48	985		555.881	116.044	555.881	106.153	555.881	97.2375	555.881	93.2709	556.363	86.885	555.881	79.8693		629.593	38198	629.593	30141	629.593	22902.6	632.606	14920.1	629.593	9253.46	629.593	699.62
	11.5	3323.33	11.5	2448.33	11.5	1466.67	11.5	1043.33		9.5	5241.67	11.5	1048.33		556.363	116.039	556.363	106.146	556.363	97.2322	556.363	93.2663	556.845	86.882	556.363	79.8311		631.321	38197.1	631.321	30138.7	631.321	22898.3	634.401	14923.4	631.321	9254.2	631.321	700.075
	11.52	3393.33	11.52	2411.67	11.52	1436.67	11.52	1041.67		9.52	5188.33	11.52	1021.67		556.845	116.035	556.845	106.139	556.845	97.2277	556.845	93.2623	557.327	86.8829	556.845	79.7911		633.05	38200.2	633.05	30135.6	633.05	22895.1	636.196	14928.1	633.05	9254.79	633.05	700.297
	11.54	3450	11.54	2348.33	11.54	1518.33	11.54	1038.33		9.54	5178.33	11.54	1040		557.327	116.032	557.327	106.132	557.327	97.2242	557.327	93.2588	557.809	86.8893	557.327	79.7492		634.776	38204	634.776	30133.4	634.776	22892.5	637.992	14933.2	634.776	9255.34	634.776	700.178
	11.56	3325	11.56	2441.67	11.56	1493.33	11.56	1000		9.56	5221.67	11.56	956.667		557.809	116.028	557.809	106.125	557.809	97.2214	557.809	93.2559	558.291	86.9002	557.809	79.7053		636.505	38209.7	636.505	30133.1	636.505	22891	639.787	14937.5	636.505	9255.58	636.505	699.785
	11.58	3353.33	11.58	2406.67	11.58	1481.67	11.58	996.667		9.58	5055	11.58	1010		558.291	116.025	558.291	106.118	558.291	97.2196	558.291	93.2536	558.773	86.9159	558.291	79.6595		638.231	38216.7	638.231	30133.5	638.231	22890.4	641.583	14941.3	638.231	9255.41	638.231	698.805
	11.6	3445	11.6	2418.33	11.6	1405	11.6	996.667		9.6	5181.67	11.6	1043.33		558.773	116.022	558.773	106.112	558.773	97.2186	558.773	93.2519	559.255	86.9348	558.773	79.6117		639.959	38224	639.959	30134.9	639.959	22891.3	643.378	14945.7	639.959	9254.97	639.959	697.342
	11.62	3390	11.62	2403.33	11.62	1390	11.62	996.667		9.62	5046.67	11.62	1020		559.255	116.02	559.255	106.106	559.255	97.2188	559.255	93.2512	559.737	86.956	559.255	79.562		641.684	38231	641.684	30135	641.684	22893.3	645.173	14949.3	641.684	9254.19	641.684	695.489
	11.64	3365	11.64	2476.67	11.64	1401.67	11.64	1063.33		9.64	5078.33	11.64	1006.67		559.737	116.018	559.737	106.1	559.737	97.2202	559.737	93.2515	560.22	86.9783	559.737	79.5102		643.411	38239.2	643.411	30135.1	643.411	22896.8	646.969	14952.1	643.411	9253.25	643.411	693.327
	11.66	3375	11.66	2441.67	11.66	1430	11.66	980		9.66	5191.67	11.66	1013.33		560.22	116.017	560.22	106.094	560.22	97.2227	560.22	93.2526	560.702	87.0001	560.22	79.4566		645.136	38246.8	645.136	30135.9	645.136	22902.1	648.764	14954.5	645.136	9251.99	645.136	690.879
	11.68	3341.67	11.68	2465	11.68	1496.67	11.68	1056.67		9.68	5015	11.68	996.667		560.702	116.016	560.702	106.089	560.702	97.2259	560.702	93.2545	561.184	87.0212	560.702	79.401		646.862	38255.5	646.862	30136.7	646.862	22908.9	650.559	14956.2	646.862	9250.81	646.862	688.33
	11.7	3358.33	11.7	2385	11.7	1556.67	11.7	1055		9.7	5101.67	11.7	1005		561.184	116.016	561.184	106.084	561.184	97.2299	561.184	93.2569	561.666	87.041	561.184	79.3437		648.586	38262.4	648.586	30138	648.586	22916.3	652.355	14957	648.586	9249.61	648.586	685.992
	11.72	3413.33	11.72	2393.33	11.72	1460	11.72	1100		9.72	5068.33	11.72	1003.33		561.666	116.016	561.666	106.079	561.666	97.2345	561.666	93.2599	562.148	87.0598	561.666	79.2846		650.312	38267.2	650.312	30139.2	650.312	22923.4	654.15	14957.1	650.312	9248.3	650.312	684.056
	11.74	3425	11.74	2438.33	11.74	1405	11.74	1005		9.74	5118.33	11.74	988.333		562.148	116.016	562.148	106.074	562.148	97.2397	562.148	93.2633	562.63	87.0774	562.148	79.2238		652.036	38273	652.036	30141.8	652.036	22929.5	655.945	14957	652.036	9247.23	652.036	682.896
	11.76	3340	11.76	2450	11.76	1460	11.76	1070		9.76	5148.33	11.76	998.333		562.63	116.016	562.63	106.069	562.63	97.2453	562.63	93.2673	563.112	87.0944	562.63	79.1614		653.761	38274.5	653.761	30147.6	653.761	22935.2	657.741	14956.7	653.761	9246.72	653.761	682.634
	11.78	3320	11.78	2451.67	11.78	1488.33	11.78	1121.67		9.78	5048.33	11.78	986.667		563.112	116.015	563.112	106.064	563.112	97.2511	563.112	93.2717	563.594	87.1115	563.112	79.0974		655.484	38274.2	655.484	30153.2	655.484	22939.7	659.536	14955.4	655.484	9246.37	655.484	683.3
	11.8	3410	11.8	2373.33	11.8	1560	11.8	961.667		9.8	5016.67	11.8	961.667		563.595	116.014	563.595	106.058	563.595	97.2567	563.595	93.2765	564.077	87.1294	563.595	79.0319		657.208	38274.6	657.208	30158.7	657.208	22943.2	661.332	14952.3	657.208	9246.69	657.208	684.817
	11.82	3330	11.82	2458.33	11.82	1488.33	11.82	1128.33		9.82	5020	11.82	985		564.077	116.013	564.077	106.052	564.077	97.2624	564.077	93.2816	564.559	87.1492	564.077	78.965		658.93	38272.8	658.93	30164.1	658.93	22945.7	663.127	14947.6	658.93	9247.53	658.93	686.926
	11.84	3393.33	11.84	2373.33	11.84	1488.33	11.84	1021.67		9.84	5056.67	11.84	985		564.559	116.012	564.559	106.046	564.559	97.2685	564.559	93.2871	565.041	87.1711	564.559	78.8968		660.654	38272.3	660.654	30170.7	660.654	22948	664.922	14941.2	660.654	9249.19	660.654	689.331
	11.86	3283.33	11.86	2428.33	11.86	1458.33	11.86	1051.67		9.86	4995	11.86	1030		565.041	116.011	565.041	106.04	565.041	97.275	565.041	93.293	565.523	87.1959	565.041	78.8273		662.376	38269.6	662.376	30175.1	662.376	22949.9	666.718	14932.9	662.376	9251.02	662.376	691.923
	11.88	3403.33	11.88	2406.67	11.88	1485	11.88	1116.67		9.88	5018.33	11.88	1038.33		565.523	116.011	565.523	106.034	565.523	97.2821	565.523	93.2991	566.005	87.2225	565.523	78.7567		664.097	38266	664.097	30178.9	664.097	22951.2	668.513	14923.6	664.097	9252.99	664.097	694.374
	11.9	3363.33	11.9	2510	11.9	1490	11.9	1070		9.9	5010	11.9	1020		566.005	116.01	566.005	106.028	566.005	97.2897	566.005	93.3055	566.487	87.2507	566.005	78.6851		665.82	38260.8	665.82	30184.1	665.82	22951.5	670.308	14914.5	665.82	9255.19	665.82	696.696
	11.92	3385	11.92	2476.67	11.92	1496.67	11.92	1023.33		9.92	4988.33	11.92	1013.33		566.487	116.01	566.487	106.023	566.487	97.2979	566.487	93.3122	566.969	87.2793	566.487	78.6127		667.54	38254.7	667.54	30187.7	667.54	22950.8	672.104	14905.8	667.54	9257.3	667.54	698.931
	11.94	3383.33	11.94	2370	11.94	1508.33	11.94	1081.67		9.94	4920	11.94	1006.67		566.969	116.01	566.969	106.019	566.969	97.3069	566.969	93.319	567.451	87.3069	566.969	78.5397		669.262	38247.1	669.262	30192.2	669.262	22949.4	673.899	14896.9	669.262	9259.29	669.262	701.039
	11.96	3390	11.96	2468.33	11.96	1433.33	11.96	1010		9.96	4958.33	11.96	956.667		567.451	116.012	567.451	106.016	567.451	97.317	567.451	93.3258	567.933	87.3341	567.451	78.4661		670.982	38239.9	670.982	30197.1	670.982	22947.7	675.694	14888.3	670.982	9260.94	670.982	703.06
	11.98	3391.67	11.98	2495	11.98	1463.33	11.98	1065		9.98	4953.33	11.98	975		567.933	116.014	567.933	106.013	567.933	97.3278	567.933	93.3328	568.416	87.3602	567.933	78.3921		672.702	38234.3	672.702	30201	672.702	22945.5	677.49	14880.9	672.702	9261.82	672.702	705.151
	12	3356.67	12	2460	12	1468.33	12	1013.33		10	4976.67	12	1010		568.416	116.016	568.416	106.011	568.416	97.3393	568.416	93.3398	568.898	87.3868	568.416	78.3182		674.423	38226.1	674.423	30204.3	674.423	22943.4	679.285	14874.1	674.423	9262.52	674.423	707.45
	12.02	3333.33	12.02	2425	12.02	1453.33	12.02	1056.67		10.02	5011.67	12.02	995		568.898	116.018	568.898	106.009	568.898	97.3513	568.898	93.3471	569.38	87.4153	568.898	78.2445		676.142	38220	676.142	30205.1	676.142	22942	681.081	14867.4	676.142	9262.6	676.142	709.769
	12.04	3346.67	12.04	2420	12.04	1528.33	12.04	1043.33		10.04	4968.33	12.04	951.667		569.38	116.021	569.38	106.008	569.38	97.3637	569.38	93.3546	569.862	87.4461	569.38	78.1711		677.86	38214.3	677.86	30205.4	677.86	22941.6	682.876	14861.3	677.86	9262.57	677.86	712.216
	12.06	3398.33	12.06	2488.33	12.06	1496.67	12.06	1046.67		10.06	4998.33	12.06	1008.33		569.862	116.024	569.862	106.007	569.862	97.3765	569.862	93.3622	570.344	87.4808	569.862	78.0983		679.581	38205.3	679.581	30204.4	679.581	22942	684.671	14856.2	679.581	9262.36	679.581	714.85
	12.08	3408.33	12.08	2435	12.08	1386.67	12.08	1068.33		10.08	4940	12.08	1018.33		570.344	116.027	570.344	106.006	570.344	97.3896	570.344	93.37	570.826	87.5176	570.344	78.0264		681.299	38197.5	681.299	30203.2	681.299	22943.5	686.467	14851.1	681.299	9261.62	681.299	717.583
	12.1	3373.33	12.1	2470	12.1	1406.67	12.1	1090		10.1	4970	12.1	968.333		570.826	116.029	570.826	106.005	570.826	97.4029	570.826	93.3778	571.308	87.556	570.826	77.9556		683.016	38185.1	683.016	30201.6	683.016	22946	688.262	14845.4	683.016	9261.21	683.016	720.356
	12.12	3368.33	12.12	2421.67	12.12	1465	12.12	981.667		10.12	4950	12.12	980		571.308	116.032	571.308	106.005	571.308	97.4161	571.308	93.3854	571.79	87.5932	571.308	77.886		684.735	38176	684.735	30200.6	684.735	22949.6	690.057	14839.4	684.735	9260.82	684.735	723.134
	12.14	3376.67	12.14	2475	12.14	1441.67	12.14	1025		10.14	4910	12.14	1016.67		571.79	116.034	571.79	106.004	571.79	97.4295	571.79	93.3932	572.273	87.6266	571.79	77.8179		686.452	38167	686.452	30200.8	686.452	22954.1	691.853	14833.6	686.452	9260.49	686.452	725.915
	12.16	3425	12.16	2416.67	12.16	1468.33	12.16	1075		10.16	4910	12.16	1010		572.273	116.037	572.273	106.003	572.273	97.4431	572.273	93.4011	572.755	87.6552	572.273	77.7516		688.169	38160.2	688.169	30198.3	688.169	22959.1	693.648	14827.5	688.169	9260.39	688.169	728.476
	12.18	3413.33	12.18	2390	12.18	1431.67	12.18	1055		10.18	4911.67	12.18	996.667		572.755	116.039	572.755	106.003	572.755	97.457	572.755	93.4092	573.237	87.6765	572.755	77.6871		689.887	38157.1	689.887	30196.8	689.887	22964	695.443	14820.7	689.887	9260.82	689.887	730.748
	12.2	3403.33	12.2	2470	12.2	1436.67	12.2	1023.33		10.2	4921.67	12.2	1033.33		573.237	116.042	573.237	106.003	573.237	97.4713	573.237	93.4177	573.719	87.6918	573.237	77.6248		691.603	38155.3	691.603	30193.7	691.603	22968.6	697.239	14814.1	691.603	9261.39	691.603	732.55
	12.22	3355	12.22	2395	12.22	1435	12.22	1041.67		10.22	4926.67	12.22	986.667		573.719	116.045	573.719	106.003	573.719	97.486	573.719	93.4265	574.201	87.7006	573.719	77.5648		693.319	38153.4	693.319	30188.8	693.319	22972.2	699.034	14807	693.319	9262.22	693.319	733.776
	12.24	3468.33	12.24	2415	12.24	1481.67	12.24	1071.67		10.24	4931.67	12.24	1026.67		574.201	116.049	574.201	106.004	574.201	97.5009	574.201	93.4358	574.683	87.7052	574.201	77.5072		695.036	38153.5	695.036	30185	695.036	22974.1	700.83	14799.3	695.036	9263.4	695.036	734.349
	12.26	3418.33	12.26	2460	12.26	1510	12.26	945		10.26	4885	12.26	981.667		574.683	116.052	574.683	106.005	574.683	97.5162	574.683	93.4457	575.165	87.7069	574.683	77.4523		696.751	38156	696.751	30179.8	696.751	22974.3	702.625	14791.5	696.751	9264.68	696.751	734.116
	12.28	3331.67	12.28	2456.67	12.28	1485	12.28	976.667		10.28	4888.33	12.28	1011.67		575.165	116.057	575.165	106.006	575.165	97.5319	575.165	93.4564	575.647	87.7072	575.165	77.4002		698.466	38157.8	698.466	30175.4	698.466	22972.9	704.42	14784.6	698.466	9266.17	698.466	733.165
	12.3	3370	12.3	2415	12.3	1480	12.3	1043.33		10.3	4785	12.3	1033.33		575.647	116.062	575.647	106.007	575.647	97.5479	575.647	93.4677	576.13	87.7079	575.647	77.3511		700.18	38158.2	700.18	30171.6	700.18	22969.6	706.216	14779	700.18	9267.69	700.18	731.733
	12.32	3358.33	12.32	2413.33	12.32	1505	12.32	1036.67		10.32	4856.67	12.32	1001.67		576.13	116.067	576.13	106.009	576.13	97.5643	576.13	93.4796	576.612	87.7097	576.13	77.305		701.896	38161.1	701.896	30167.8	701.896	22965.1	708.011	14774.9	701.896	9269.16	701.896	729.971
	12.34	3386.67	12.34	2506.67	12.34	1501.67	12.34	1100		10.34	4876.67	12.34	996.667		576.612	116.073	576.612	106.012	576.612	97.5812	576.612	93.4919	577.094	87.7139	576.612	77.262		703.61	38163	703.61	30163.5	703.61	22959.5	709.806	14772.7	703.61	9270.43	703.61	728.151
	12.36	3411.67	12.36	2411.67	12.36	1451.67	12.36	1038.33		10.36	4808.33	12.36	958.333		577.094	116.079	577.094	106.015	577.094	97.5983	577.094	93.5045	577.576	87.7202	577.094	77.2223		705.323	38168.5	705.323	30156.9	705.323	22953.4	711.602	14772.9	705.323	9271.7	705.323	726.619
	12.38	3466.67	12.38	2420	12.38	1421.67	12.38	1108.33		10.38	4813.33	12.38	995		577.576	116.085	577.576	106.018	577.576	97.616	577.576	93.5175	578.058	87.7286	577.576	77.1861		707.036	38172	707.036	30150.2	707.036	22947.3	713.397	14774.5	707.036	9272.72	707.036	725.396
	12.4	3355	12.4	2380	12.4	1471.67	12.4	1058.33		10.4	4771.67	12.4	980		578.058	116.091	578.058	106.022	578.058	97.6342	578.058	93.5309	578.54	87.738	578.058	77.1532		708.751	38175.5	708.751	30141	708.751	22941.7	715.192	14776.4	708.751	9274.3	708.751	724.659
	12.42	3458.33	12.42	2400	12.42	1410	12.42	1090		10.42	4833.33	12.42	1021.67		578.54	116.098	578.54	106.028	578.54	97.6531	578.54	93.5447	579.022	87.7474	578.54	77.1239		710.463	38176.4	710.463	30132.6	710.463	22936.4	716.988	14778.9	710.463	9275.73	710.463	724.47
	12.44	3340	12.44	2508.33	12.44	1398.33	12.44	991.667		10.44	4778.33	12.44	975		579.022	116.105	579.022	106.034	579.022	97.673	579.022	93.5589	579.504	87.7558	579.022	77.0982		712.175	38173.7	712.175	30123.7	712.175	22931.9	718.783	14782.2	712.175	9277.22	712.175	724.925
	12.46	3365	12.46	2430	12.46	1518.33	12.46	996.667		10.46	4815	12.46	988.333		579.504	116.112	579.504	106.042	579.504	97.6935	579.504	93.5735	579.986	87.7618	579.504	77.0762		713.887	38168.7	713.887	30116.3	713.887	22927.9	720.579	14785.8	713.887	9278.24	713.887	725.73
	12.48	3388.33	12.48	2413.33	12.48	1438.33	12.48	990		10.48	4873.33	12.48	998.333		579.986	116.12	579.986	106.05	579.986	97.7145	579.986	93.5883	580.468	87.7655	579.986	77.0578		715.598	38166.1	715.598	30108.3	715.598	22924.7	722.374	14789.5	715.598	9279.03	715.598	726.847
	12.5	3410	12.5	2486.67	12.5	1420	12.5	1085		10.5	4821.67	12.5	988.333		580.468	116.127	580.468	106.058	580.468	97.7358	580.468	93.6034	580.951	87.7664	580.468	77.0433		717.311	38162.7	717.311	30099.1	717.311	22921.5	724.169	14793.6	717.311	9279.54	717.311	728.013
	12.52	3361.67	12.52	2505	12.52	1461.67	12.52	1065		10.52	4848.33	12.52	1028.33		580.951	116.135	580.951	106.067	580.951	97.7574	580.951	93.6188	581.433	87.7657	580.951	77.0328		719.022	38157.6	719.022	30091.5	719.022	22918.4	725.965	14797.8	719.022	9279.61	719.022	728.906
	12.54	3415	12.54	2425	12.54	1486.67	12.54	1031.67		10.54	4775	12.54	951.667		581.433	116.142	581.433	106.076	581.433	97.779	581.433	93.6343	581.915	87.7641	581.433	77.0261		720.732	38156	720.732	30084.6	720.732	22915.3	727.76	14800.8	720.732	9279.51	720.732	729.34
	12.56	3336.67	12.56	2521.67	12.56	1388.33	12.56	1063.33		10.56	4791.67	12.56	951.667		581.915	116.15	581.915	106.084	581.915	97.8008	581.915	93.65	582.397	87.763	581.915	77.0232		722.443	38155.3	722.443	30078.2	722.443	22912.4	729.555	14803.6	722.443	9279.05	722.443	729.224
	12.58	3423.33	12.58	2371.67	12.58	1503.33	12.58	1101.67		10.58	4760	12.58	978.333		582.397	116.158	582.397	106.093	582.397	97.8223	582.397	93.6657	582.879	87.7638	582.397	77.0242		724.152	38152.4	724.152	30072.8	724.152	22910.1	731.351	14807.6	724.152	9278.2	724.152	728.601
	12.6	3351.67	12.6	2466.67	12.6	1463.33	12.6	1041.67		10.6	4770	12.6	975		582.879	116.165	582.879	106.099	582.879	97.8431	582.879	93.6815	583.361	87.767	582.879	77.0289		725.862	38148.6	725.862	30067.3	725.862	22908.8	733.146	14812.8	725.862	9277.59	725.862	727.491
	12.62	3378.33	12.62	2450	12.62	1450	12.62	1093.33		10.62	4828.33	12.62	1016.67		583.361	116.172	583.361	106.106	583.361	97.8637	583.361	93.6972	583.843	87.7738	583.361	77.0374		727.571	38143.9	727.571	30063.6	727.571	22908.7	734.941	14818.4	727.571	9277.04	727.571	726.157
	12.64	3390	12.64	2426.67	12.64	1485	12.64	1006.67		10.64	4796.67	12.64	1003.33		583.843	116.179	583.843	106.111	583.843	97.8843	583.843	93.7131	584.325	87.7834	583.843	77.0495		729.282	38140.1	729.282	30061.1	729.282	22910.3	736.737	14823.3	729.282	9276.62	729.282	724.972
	12.66	3403.33	12.66	2476.67	12.66	1440	12.66	1061.67		10.66	4810	12.66	995		584.325	116.186	584.325	106.117	584.325	97.9048	584.325	93.729	584.808	87.796	584.325	77.0652		730.99	38135.7	730.99	30061.9	730.99	22913.1	738.532	14826.9	730.99	9276.31	730.99	724.347
	12.68	3425	12.68	2493.33	12.68	1446.67	12.68	1043.33		10.68	4743.33	12.68	980		584.808	116.193	584.808	106.123	584.808	97.9255	584.808	93.7451	585.29	87.8102	584.808	77.0843		732.698	38133.3	732.698	30062	732.698	22917.7	740.328	14828.8	732.698	9276.01	732.698	724.779
	12.7	3348.33	12.7	2400	12.7	1460	12.7	1008.33		10.7	4790	12.7	948.333		585.29	116.2	585.29	106.129	585.29	97.9464	585.29	93.7612	585.772	87.8251	585.29	77.1069		734.406	38131.5	734.406	30061.6	734.406	22923.3	742.123	14829.2	734.406	9276.36	734.406	726.527
	12.72	3440	12.72	2405	12.72	1463.33	12.72	1031.67		10.72	4786.67	12.72	1018.33		585.772	116.207	585.772	106.135	585.772	97.9673	585.772	93.7774	586.254	87.84	585.772	77.1328		736.114	38132	736.114	30060.1	736.114	22929.5	743.918	14829.2	736.114	9276.51	736.114	729.733
	12.74	3395	12.74	2460	12.74	1573.33	12.74	981.667		10.74	4735	12.74	1000		586.254	116.214	586.254	106.141	586.254	97.9885	586.254	93.7935	586.736	87.8536	586.254	77.162		737.821	38132.1	737.821	30061.2	737.821	22935.8	745.714	14829.5	737.821	9276.76	737.821	734.433
	12.76	3406.67	12.76	2513.33	12.76	1523.33	12.76	1030		10.76	4801.67	12.76	1088.33		586.736	116.22	586.736	106.147	586.736	98.01	586.736	93.8093	587.218	87.8666	586.736	77.1943		739.528	38130.6	739.528	30063.5	739.528	22941.4	747.509	14830.2	739.528	9277.51	739.528	740.356
	12.78	3411.67	12.78	2435	12.78	1461.67	12.78	1088.33		10.78	4753.33	12.78	1010		587.218	116.226	587.218	106.154	587.218	98.0316	587.218	93.825	587.7	87.8787	587.218	77.2296		741.234	38132.3	741.234	30064.5	741.234	22946	749.304	14831.5	741.234	9278.71	741.234	746.996
	12.8	3440	12.8	2448.33	12.8	1543.33	12.8	1021.67		10.8	4693.33	12.8	958.333		587.7	116.233	587.7	106.161	587.7	98.0536	587.7	93.8409	588.182	87.8911	587.7	77.268		742.941	38130.9	742.941	30065.2	742.941	22949.7	751.1	14833.6	742.941	9279.69	742.941	754.029
	12.82	3335	12.82	2578.33	12.82	1436.67	12.82	1118.33		10.82	4710	12.82	995		588.182	116.239	588.182	106.167	588.182	98.0757	588.182	93.8569	588.665	87.9048	588.182	77.3093		744.648	38127.9	744.648	30065.3	744.648	22951.9	752.895	14836.7	744.648	9281.03	744.648	760.836
	12.84	3365	12.84	2411.67	12.84	1471.67	12.84	1016.67		10.84	4725	12.84	993.333		588.665	116.245	588.665	106.175	588.665	98.098	588.665	93.873	589.147	87.9201	588.665	77.3535		746.354	38126.7	746.354	30065.3	746.354	22952.8	754.69	14840.4	746.354	9282.57	746.354	766.992
	12.86	3315	12.86	2508.33	12.86	1470	12.86	971.667		10.86	4748.33	12.86	1010		589.147	116.252	589.147	106.182	589.147	98.1205	589.147	93.8894	589.629	87.938	589.147	77.4005		748.059	38127.4	748.059	30065.6	748.059	22952.3	756.486	14844.8	748.059	9284.36	748.059	772.135
	12.88	3318.33	12.88	2420	12.88	1441.67	12.88	1066.67		10.88	4690	12.88	993.333		589.629	116.258	589.629	106.189	589.629	98.1433	589.629	93.9061	590.111	87.9574	589.629	77.4501		749.764	38130.3	749.764	30067	749.764	22951.4	758.281	14851	749.764	9286.04	749.764	776.156
	12.9	3395	12.9	2491.67	12.9	1451.67	12.9	1000		10.9	4723.33	12.9	978.333		590.111	116.265	590.111	106.197	590.111	98.1665	590.111	93.9234	590.593	87.978	590.111	77.5022		751.469	38131.6	751.469	30067.1	751.469	22949.9	760.077	14858.8	751.469	9287.48	751.469	778.83
	12.92	3408.33	12.92	2495	12.92	1568.33	12.92	983.333		10.92	4713.33	12.92	958.333		590.593	116.273	590.593	106.205	590.593	98.1903	590.593	93.9415	591.075	87.9985	590.593	77.5567		753.173	38133	753.173	30066.1	753.173	22947.9	761.872	14866.7	753.173	9288.52	753.173	780.443
	12.94	3325	12.94	2425	12.94	1580	12.94	1115		10.94	4793.33	12.94	1020		591.075	116.281	591.075	106.214	591.075	98.2145	591.075	93.96	591.557	88.0176	591.075	77.6136		754.877	38132.2	754.877	30067.4	754.877	22946.1	763.667	14873.2	754.877	9289.42	754.877	781.167
	12.96	3378.33	12.96	2430	12.96	1465	12.96	1028.33		10.96	4740	12.96	981.667		591.557	116.29	591.557	106.223	591.557	98.2389	591.557	93.9789	592.039	88.0354	591.557	77.6726		756.581	38133.3	756.581	30069.1	756.581	22944.2	765.463	14878.4	756.581	9290.6	756.581	781.259
	12.98	3383.33	12.98	2395	12.98	1415	12.98	986.667		10.98	4700	12.98	990		592.039	116.298	592.039	106.232	592.039	98.2634	592.039	93.9981	592.521	88.0513	592.039	77.7337		758.284	38132	758.284	30071.6	758.284	22943.3	767.258	14883.1	758.284	9291.44	758.284	781.143
	13	3318.33	13	2503.33	13	1556.67	13	1008.33		11	4781.67	13	981.667		592.521	116.307	592.521	106.241	592.521	98.2881	592.521	94.0175	593.004	88.0664	592.521	77.7967		759.987	38128	759.987	30072.9	759.987	22943.2	769.053	14888.5	759.987	9292.44	759.987	781.123
	13.02	3408.33	13.02	2420	13.02	1508.33	13.02	1065		11.02	4766.67	13.02	990		593.004	116.315	593.004	106.251	593.004	98.3127	593.004	94.037	593.486	88.0815	593.004	77.8615		761.69	38125.7	761.69	30072.5	761.69	22943.9	770.849	14895	761.69	9293.02	761.69	781.29
	13.04	3263.33	13.04	2455	13.04	1478.33	13.04	985		11.04	4676.67	13.04	973.333		593.486	116.323	593.486	106.26	593.486	98.3373	593.486	94.0565	593.968	88.0973	593.486	77.928		763.392	38120.9	763.392	30074.1	763.392	22945.5	772.644	14902	763.392	9293.56	763.392	781.759
	13.06	3421.67	13.06	2480	13.06	1460	13.06	1003.33		11.06	4693.33	13.06	1020		593.968	116.331	593.968	106.269	593.968	98.3615	593.968	94.076	594.45	88.1149	593.968	77.996		765.094	38115.5	765.094	30074.3	765.094	22947.8	774.439	14908.5	765.094	9293.66	765.094	782.471
	13.08	3356.67	13.08	2406.67	13.08	1488.33	13.08	1065		11.08	4721.67	13.08	991.667		594.45	116.337	594.45	106.278	594.45	98.3849	594.45	94.0952	594.932	88.1343	594.45	78.0654		766.796	38111.4	766.796	30074.4	766.796	22951.2	776.235	14913.7	766.796	9293.29	766.796	783.369
	13.1	3425	13.1	2465	13.1	1495	13.1	1110		11.1	4665	13.1	985		594.932	116.344	594.932	106.287	594.932	98.4081	594.932	94.1142	595.414	88.156	594.932	78.136		768.497	38108.4	768.497	30073.7	768.497	22954.9	778.03	14917.5	768.497	9292.75	768.497	784.278
	13.12	3370	13.12	2475	13.12	1538.33	13.12	1116.67		11.12	4735	13.12	1001.67		595.414	116.35	595.414	106.296	595.414	98.4312	595.414	94.1333	595.896	88.1799	595.414	78.2077		770.198	38106.2	770.198	30073.3	770.198	22958.3	779.826	14920	770.198	9291.97	770.198	785.126
	13.14	3453.33	13.14	2483.33	13.14	1500	13.14	1038.33		11.14	4771.67	13.14	970		595.896	116.356	595.896	106.305	595.896	98.4543	595.896	94.1526	596.378	88.2064	595.896	78.2803		771.899	38100.9	771.899	30071.3	771.899	22961.1	781.621	14922.1	771.899	9291.64	771.899	785.777
	13.16	3365	13.16	2421.67	13.16	1478.33	13.16	985		11.16	4685	13.16	998.333		596.378	116.361	596.378	106.314	596.378	98.4775	596.378	94.172	596.861	88.2353	596.378	78.3538		773.6	38097.8	773.6	30070.1	773.6	22963.5	783.416	14923.2	773.6	9291.54	773.6	786.134
	13.18	3396.67	13.18	2421.67	13.18	1528.33	13.18	1081.67		11.18	4680	13.18	940		596.861	116.367	596.861	106.323	596.861	98.501	596.861	94.1916	597.343	88.267	596.861	78.4279		775.3	38096.6	775.3	30069.1	775.3	22966.1	785.212	14923.8	775.3	9291.78	775.3	786.292
	13.2	3321.67	13.2	2500	13.2	1461.67	13.2	1036.67		11.2	4678.33	13.2	953.333		597.343	116.373	597.343	106.333	597.343	98.5248	597.343	94.2116	597.825	88.3	597.343	78.5027		776.998	38099.1	776.998	30066.3	776.998	22968.4	787.007	14923.9	776.998	9292.43	776.998	786.188
	13.22	3365	13.22	2501.67	13.22	1466.67	13.22	1076.67		11.22	4613.33	13.22	981.667		597.825	116.379	597.825	106.343	597.825	98.5491	597.825	94.2318	598.307	88.3337	597.825	78.5778		778.697	38100.6	778.697	30064.3	778.697	22970.3	788.802	14922.9	778.697	9293.12	778.697	785.688
	13.24	3421.67	13.24	2436.67	13.24	1496.67	13.24	1013.33		11.24	4660	13.24	1005		598.307	116.386	598.307	106.353	598.307	98.5743	598.307	94.2527	598.789	88.3656	598.307	78.6534		780.396	38102.3	780.396	30062.6	780.396	22972.2	790.598	14919.7	780.396	9293.78	780.396	785.036
	13.26	3375	13.26	2485	13.26	1435	13.26	1061.67		11.26	4661.67	13.26	976.667		598.789	116.393	598.789	106.363	598.789	98.6001	598.789	94.274	599.271	88.3936	598.789	78.7291		782.095	38105.9	782.095	30061.6	782.095	22974.3	792.393	14914.7	782.095	9294.63	782.095	784.263
	13.28	3393.33	13.28	2473.33	13.28	1478.33	13.28	1045		11.28	4731.67	13.28	1026.67		599.271	116.401	599.271	106.374	599.271	98.6262	599.271	94.2955	599.753	88.4168	599.271	78.805		783.794	38107.1	783.794	30063.3	783.794	22977	794.188	14908.7	783.794	9295.34	783.794	783.37
	13.3	3375	13.3	2526.67	13.3	1478.33	13.3	1031.67		11.3	4658.33	13.3	1001.67		599.753	116.408	599.753	106.385	599.753	98.6527	599.753	94.3173	600.235	88.433	599.753	78.8807		785.492	38109.5	785.492	30063.7	785.492	22979.1	795.984	14902.7	785.492	9296.42	785.492	782.47
	13.32	3376.67	13.32	2476.67	13.32	1508.33	13.32	1005		11.32	4648.33	13.32	960		600.235	116.415	600.235	106.396	600.235	98.6793	600.235	94.3392	600.717	88.4438	600.235	78.9563		787.19	38114.4	787.19	30065.9	787.19	22979.8	797.779	14896.7	787.19	9297.36	787.19	781.592
	13.34	3355	13.34	2480	13.34	1455	13.34	1008.33		11.34	4668.33	13.34	961.667		600.717	116.423	600.717	106.408	600.717	98.7062	600.717	94.3614	601.2	88.4492	600.717	79.0316		788.887	38121.8	788.887	30067.7	788.887	22979.6	799.575	14890.5	788.887	9298.31	788.887	780.694
	13.36	3446.67	13.36	2466.67	13.36	1461.67	13.36	993.333		11.36	4635	13.36	1010		601.2	116.43	601.2	106.419	601.2	98.7335	601.2	94.3838	601.682	88.4513	601.2	79.1065		790.584	38126.7	790.584	30070.9	790.584	22978.3	801.37	14883.6	790.584	9298.97	790.584	779.891
	13.38	3398.33	13.38	2498.33	13.38	1510	13.38	1011.67		11.38	4710	13.38	996.667		601.682	116.437	601.682	106.432	601.682	98.7612	601.682	94.4066	602.164	88.452	601.682	79.1808		792.279	38129.8	792.279	30075.7	792.279	22975.7	803.165	14876.3	792.279	9299.63	792.279	779.07
	13.4	3351.67	13.4	2473.33	13.4	1471.67	13.4	1015		11.4	4650	13.4	988.333		602.164	116.444	602.164	106.445	602.164	98.7895	602.164	94.4302	602.646	88.452	602.164	79.2543		793.976	38134.4	793.976	30081.1	793.976	22970.8	804.961	14869.5	793.976	9299.87	793.976	778.147
	13.42	3465	13.42	2536.67	13.42	1485	13.42	1026.67		11.42	4651.67	13.42	1016.67		602.646	116.452	602.646	106.459	602.646	98.8181	602.646	94.4541	603.128	88.4529	602.646	79.3271		795.672	38138	795.672	30085.6	795.672	22963.9	806.756	14864.1	795.672	9300.35	795.672	777.259
	13.44	3380	13.44	2518.33	13.44	1483.33	13.44	1003.33		11.44	4693.33	13.44	953.333		603.128	116.459	603.128	106.474	603.128	98.8468	603.128	94.478	603.61	88.4545	603.128	79.399		797.368	38139.4	797.368	30089.6	797.368	22956.1	808.551	14861.2	797.368	9300.65	797.368	776.324
	13.46	3405	13.46	2531.67	13.46	1450	13.46	1051.67		11.46	4633.33	13.46	1003.33		603.61	116.466	603.61	106.488	603.61	98.8755	603.61	94.5018	604.092	88.4574	603.61	79.4699		799.064	38138.1	799.064	30093.3	799.064	22947.9	810.347	14860.8	799.064	9300.43	799.064	775.292
	13.48	3391.67	13.48	2461.67	13.48	1490	13.48	1011.67		11.48	4671.67	13.48	993.333		604.092	116.472	604.092	106.502	604.092	98.9043	604.092	94.5255	604.574	88.462	604.092	79.5398		800.759	38135.9	800.759	30095.7	800.759	22939.9	812.142	14862	800.759	9300.03	800.759	774.275
	13.5	3463.33	13.5	2490	13.5	1513.33	13.5	1065		11.5	4663.33	13.5	948.333		604.574	116.479	604.574	106.517	604.574	98.9327	604.574	94.5486	605.057	88.4689	604.574	79.6086		802.454	38134.7	802.454	30098.1	802.454	22932.5	813.937	14864.7	802.454	9300.05	802.454	773.363
	13.52	3390	13.52	2491.67	13.52	1468.33	13.52	1043.33		11.52	4673.33	13.52	983.333		605.057	116.485	605.057	106.531	605.057	98.9608	605.057	94.5712	605.539	88.4788	605.057	79.6764		804.147	38134.4	804.147	30098.2	804.147	22926.3	815.733	14868.1	804.147	9300.22	804.147	772.676
	13.54	3373.33	13.54	2516.67	13.54	1490	13.54	966.667		11.54	4691.67	13.54	943.333		605.539	116.491	605.539	106.544	605.539	98.988	605.539	94.5924	606.021	88.4927	605.539	79.743		805.841	38135.8	805.841	30096.4	805.841	22922.4	817.528	14871.5	805.841	9301.14	805.841	772.366
	13.56	3400	13.56	2483.33	13.56	1456.67	13.56	988.333		11.56	4640	13.56	981.667		606.021	116.495	606.021	106.555	606.021	99.0136	606.021	94.6114	606.503	88.5103	606.021	79.8085		807.535	38137.4	807.535	30094	807.535	22920.6	819.323	14875	807.535	9302.26	807.535	772.411
	13.58	3371.67	13.58	2530	13.58	1493.33	13.58	1013.33		11.58	4696.67	13.58	976.667		606.503	116.499	606.503	106.566	606.503	99.0383	606.503	94.6292	606.985	88.5321	606.503	79.8728		809.229	38137.8	809.229	30089.2	809.229	22920.6	821.119	14879	809.229	9303.29	809.229	772.762
	13.6	3368.33	13.6	2520	13.6	1588.33	13.6	1043.33		11.6	4626.67	13.6	1021.67		606.985	116.503	606.985	106.576	606.985	99.0627	606.985	94.6464	607.467	88.5568	606.985	79.9359		810.92	38136.1	810.92	30086.6	810.92	22922.1	822.914	14883.6	810.92	9305.06	810.92	773.332
	13.62	3360	13.62	2423.33	13.62	1501.67	13.62	1031.67		11.62	4675	13.62	981.667		607.467	116.507	607.467	106.587	607.467	99.0868	607.467	94.6631	607.949	88.5839	607.467	79.998		812.613	38135.1	812.613	30081.9	812.613	22924.9	824.71	14889.2	812.613	9306.74	812.613	774.197
	13.64	3385	13.64	2466.67	13.64	1530	13.64	981.667		11.64	4568.33	13.64	1015		607.949	116.51	607.949	106.597	607.949	99.1109	607.949	94.6796	608.431	88.6125	607.949	80.0591		814.306	38134.2	814.306	30075.7	814.306	22928.7	826.505	14895.6	814.306	9308.4	814.306	775.285
	13.66	3303.33	13.66	2438.33	13.66	1456.67	13.66	995		11.66	4676.67	13.66	1016.67		608.431	116.514	608.431	106.607	608.431	99.135	608.431	94.6962	608.913	88.6415	608.431	80.119		815.999	38133.5	815.999	30069.9	815.999	22932.9	828.3	14902.6	815.999	9309.78	815.999	776.468
	13.68	3366.67	13.68	2470	13.68	1438.33	13.68	1018.33		11.68	4578.33	13.68	965		608.913	116.517	608.913	106.618	608.913	99.1593	608.913	94.7128	609.395	88.6705	608.913	80.1779		817.691	38133.1	817.691	30065.6	817.691	22937.1	830.096	14910.3	817.691	9310.65	817.691	777.99
	13.7	3390	13.7	2490	13.7	1478.33	13.7	1041.67		11.7	4630	13.7	1006.67		609.396	116.521	609.396	106.629	609.396	99.1842	609.396	94.7301	609.878	88.6989	609.396	80.2356		819.38	38135.3	819.38	30059.4	819.38	22940.9	831.891	14918.8	819.38	9311.45	819.38	779.778
	13.72	3355	13.72	2468.33	13.72	1485	13.72	995		11.72	4631.67	13.72	961.667		609.878	116.525	609.878	106.641	609.878	99.2103	609.878	94.7488	610.36	88.7259	609.878	80.2922		821.072	38138.2	821.072	30054.2	821.072	22944	833.686	14928.3	821.072	9312.02	821.072	781.735
	13.74	3386.67	13.74	2398.33	13.74	1460	13.74	936.667		11.74	4683.33	13.74	1046.67		610.36	116.53	610.36	106.654	610.36	99.237	610.36	94.7682	610.842	88.7506	610.36	80.3478		822.763	38141.2	822.763	30049.5	822.763	22946.2	835.482	14938	822.763	9313.01	822.763	783.702
	13.76	3375	13.76	2488.33	13.76	1475	13.76	1035		11.76	4658.33	13.76	956.667		610.842	116.536	610.842	106.668	610.842	99.2639	610.842	94.788	611.324	88.7722	610.842	80.4022		824.452	38143.4	824.452	30044.3	824.452	22947.4	837.277	14947.1	824.452	9313.41	824.452	785.319
	13.78	3338.33	13.78	2518.33	13.78	1538.33	13.78	1008.33		11.78	4633.33	13.78	976.667		611.324	116.541	611.324	106.681	611.324	99.291	611.324	94.8079	611.806	88.7895	611.324	80.4554		826.143	38144.4	826.143	30041.9	826.143	22947.8	839.073	14954.9	826.143	9313.42	826.143	786.34
	13.8	3321.67	13.8	2630	13.8	1536.67	13.8	1046.67		11.8	4553.33	13.8	966.667		611.806	116.546	611.806	106.695	611.806	99.3182	611.806	94.8278	612.288	88.8029	611.806	80.5075		827.833	38143.9	827.833	30041.6	827.833	22948	840.868	14961.3	827.833	9313.19	827.833	786.587
	13.82	3355	13.82	2476.67	13.82	1495	13.82	1040		11.82	4648.33	13.82	966.667		612.288	116.551	612.288	106.709	612.288	99.3452	612.288	94.8477	612.77	88.812	612.288	80.5585		829.523	38142.3	829.523	30043.9	829.523	22948	842.663	14966.5	829.523	9312.77	829.523	785.936
	13.84	3368.33	13.84	2500	13.84	1508.33	13.84	965		11.84	4673.33	13.84	966.667		612.77	116.556	612.77	106.723	612.77	99.3723	612.77	94.8676	613.252	88.8184	612.77	80.6085		831.21	38140.2	831.21	30049.3	831.21	22948.5	844.459	14970.1	831.21	9312.53	831.21	784.597
	13.86	3378.33	13.86	2425	13.86	1508.33	13.86	1053.33		11.86	4591.67	13.86	968.333		613.253	116.561	613.253	106.737	613.253	99.3992	613.253	94.8873	613.735	88.8233	613.253	80.6574		832.9	38135.9	832.9	30053	832.9	22949.4	846.254	14972.2	832.9	9312.19	832.9	782.981
	13.88	3390	13.88	2493.33	13.88	1436.67	13.88	983.333		11.88	4660	13.88	983.333		613.735	116.565	613.735	106.751	613.735	99.4256	613.735	94.9066	614.217	88.8276	613.735	80.7053		834.589	38133.4	834.589	30059.2	834.589	22950.8	848.049	14973.6	834.589	9311.88	834.589	781.337
	13.9	3395	13.9	2408.33	13.9	1471.67	13.9	1038.33		11.9	4700	13.9	1018.33		614.217	116.569	614.217	106.765	614.217	99.4518	614.217	94.9256	614.699	88.833	614.217	80.7524		836.275	38131.9	836.275	30065	836.275	22952.4	849.845	14974.2	836.275	9312.02	836.275	780.099
	13.92	3388.33	13.92	2450	13.92	1481.67	13.92	1058.33		11.92	4628.33	13.92	960		614.699	116.573	614.699	106.779	614.699	99.4778	614.699	94.9445	615.181	88.839	614.699	80.7985		837.963	38131	837.963	30070	837.963	22953.8	851.64	14974	837.963	9311.99	837.963	779.568
	13.94	3380	13.94	2541.67	13.94	1496.67	13.94	1020		11.94	4618.33	13.94	968.333		615.181	116.577	615.181	106.793	615.181	99.5036	615.181	94.9633	615.663	88.846	615.181	80.8437		839.651	38129.8	839.651	30074.2	839.651	22954.4	853.435	14973.8	839.651	9312.2	839.651	780.131
	13.96	3316.67	13.96	2468.33	13.96	1536.67	13.96	1055		11.96	4591.67	13.96	951.667		615.663	116.58	615.663	106.807	615.663	99.5294	615.663	94.982	616.145	88.8532	615.663	80.8882		841.337	38127.6	841.337	30081.9	841.337	22954.1	855.231	14973.6	841.337	9312.99	841.337	781.963
	13.98	3383.33	13.98	2551.67	13.98	1501.67	13.98	993.333		11.98	4585	13.98	985		616.145	116.583	616.145	106.821	616.145	99.555	616.145	95.0007	616.627	88.8599	616.145	80.9318		843.025	38124.3	843.025	30090.8	843.025	22953.4	857.026	14973	843.025	9314.66	843.025	785.103
	14	3431.67	14	2436.67	14	1451.67	14	1013.33		12	4690	14	961.667		616.627	116.586	616.627	106.835	616.627	99.5804	616.627	95.0192	617.109	88.8661	616.627	80.9746		844.712	38121.9	844.712	30101.9	844.712	22952.3	858.822	14971.9	844.712	9316.23	844.712	789.212
	14.02	3316.67	14.02	2465	14.02	1470	14.02	1068.33		12.02	4606.67	14.02	958.333		617.109	116.589	617.109	106.849	617.109	99.6056	617.109	95.0377	617.592	88.8712	617.109	81.0166		846.396	38120.7	846.396	30113	846.396	22950.8	860.617	14970.2	846.396	9318	846.396	793.879
	14.04	3410	14.04	2490	14.04	1475	14.04	1090		12.04	4571.67	14.04	1018.33		617.592	116.591	617.592	106.863	617.592	99.6304	617.592	95.0561	618.074	88.8754	617.592	81.0579		848.083	38118.9	848.083	30123.6	848.083	22949.2	862.412	14967.8	848.083	9319.68	848.083	798.673
	14.06	3385	14.06	2466.67	14.06	1481.67	14.06	1068.33		12.06	4621.67	14.06	963.333		618.074	116.593	618.074	106.876	618.074	99.6551	618.074	95.0743	618.556	88.8787	618.074	81.0983		849.767	38118.2	849.767	30130	849.767	22947.5	864.208	14964.4	849.767	9321.29	849.767	803.174
	14.08	3378.33	14.08	2441.67	14.08	1516.67	14.08	1030		12.08	4628.33	14.08	968.333		618.556	116.594	618.556	106.89	618.556	99.6796	618.556	95.0925	619.038	88.8805	618.556	81.138		851.453	38119.1	851.453	30133.5	851.453	22946.4	866.003	14961	851.453	9323.55	851.453	806.89
	14.1	3393.33	14.1	2500	14.1	1525	14.1	1003.33		12.1	4605	14.1	966.667		619.038	116.596	619.038	106.903	619.038	99.704	619.038	95.1106	619.52	88.8805	619.038	81.1769		853.138	38120.9	853.138	30135.4	853.138	22945.6	867.798	14958.7	853.138	9325.42	853.138	809.377
	14.12	3408.33	14.12	2496.67	14.12	1491.67	14.12	990		12.12	4631.67	14.12	973.333		619.52	116.597	619.52	106.917	619.52	99.7283	619.52	95.1287	620.002	88.8781	619.52	81.2149		854.821	38125.8	854.821	30137.8	854.821	22944.7	869.594	14958	854.821	9326.7	854.821	810.618
	14.14	3438.33	14.14	2513.33	14.14	1500	14.14	1033.33		12.14	4610	14.14	990		620.002	116.598	620.002	106.931	620.002	99.7526	620.002	95.1468	620.484	88.8727	620.002	81.2521		856.506	38129.2	856.506	30140.1	856.506	22943.6	871.389	14958.5	856.506	9328.49	856.506	810.571
	14.16	3475	14.16	2426.67	14.16	1508.33	14.16	1055		12.16	4636.67	14.16	983.333		620.484	116.599	620.484	106.945	620.484	99.7769	620.484	95.1649	620.966	88.8648	620.484	81.2886		858.189	38132.2	858.189	30142.1	858.189	22943.4	873.184	14959.4	858.189	9329.78	858.189	809.564
	14.18	3335	14.18	2456.67	14.18	1515	14.18	986.667		12.18	4523.33	14.18	920		620.966	116.601	620.966	106.959	620.966	99.8012	620.966	95.1829	621.448	88.8542	620.966	81.3242		859.873	38133	859.873	30145	859.873	22944.4	874.98	14960.8	859.873	9331.23	859.873	807.964
	14.2	3385	14.2	2450	14.2	1495	14.2	986.667		12.2	4528.33	14.2	966.667		621.448	116.602	621.448	106.974	621.448	99.8255	621.448	95.2007	621.931	88.842	621.448	81.3589		861.555	38132.9	861.555	30147.4	861.555	22946.5	876.775	14963.1	861.555	9333.21	861.555	806.411
	14.22	3401.67	14.22	2503.33	14.22	1540	14.22	1081.67		12.22	4643.33	14.22	1005		621.931	116.604	621.931	106.989	621.931	99.8499	621.931	95.2186	622.413	88.829	621.931	81.3929		863.238	38131	863.238	30150.2	863.238	22949.5	878.57	14965.8	863.238	9334.83	863.238	805.56
	14.24	3368.33	14.24	2583.33	14.24	1495	14.24	1040		12.24	4608.33	14.24	978.333		622.413	116.606	622.413	107.004	622.413	99.8743	622.413	95.2365	622.895	88.8157	622.413	81.4261		864.922	38129.6	864.922	30150.4	864.922	22953.7	880.366	14969.4	864.922	9336.38	864.922	805.831
	14.26	3410	14.26	2455	14.26	1515	14.26	995		12.26	4610	14.26	970		622.895	116.608	622.895	107.02	622.895	99.8989	622.895	95.2545	623.377	88.8029	622.895	81.4585		866.602	38127.6	866.602	30148.3	866.602	22959	882.161	14974.3	866.602	9337.52	866.602	807.425
	14.28	3380	14.28	2430	14.28	1515	14.28	941.667		12.28	4616.67	14.28	991.667		623.377	116.61	623.377	107.036	623.377	99.9235	623.377	95.2725	623.859	88.7903	623.377	81.4901		868.285	38125.1	868.285	30147.1	868.285	22966	883.957	14979.9	868.285	9338.27	868.285	810.467
	14.3	3335	14.3	2453.33	14.3	1560	14.3	1058.33		12.3	4573.33	14.3	970		623.859	116.612	623.859	107.051	623.859	99.9482	623.859	95.2907	624.341	88.778	623.859	81.5209		869.965	38123.7	869.965	30145.1	869.965	22973.2	885.752	14986	869.965	9339.27	869.965	814.744
	14.32	3385	14.32	2486.67	14.32	1465	14.32	960		12.32	4583.33	14.32	951.667		624.341	116.615	624.341	107.067	624.341	99.973	624.341	95.3091	624.823	88.766	624.341	81.551		871.647	38124.3	871.647	30146.7	871.647	22980.1	887.547	14992.2	871.647	9340.39	871.647	819.808
	14.34	3433.33	14.34	2443.33	14.34	1536.67	14.34	1005		12.34	4573.33	14.34	985		624.823	116.617	624.823	107.083	624.823	99.9981	624.823	95.3276	625.305	88.7543	624.823	81.5804		873.327	38123.8	873.327	30149.8	873.327	22987	889.343	14997.8	873.327	9341.63	873.327	825.291
	14.36	3371.67	14.36	2490	14.36	1501.67	14.36	1025		12.36	4616.67	14.36	1013.33		625.305	116.62	625.305	107.099	625.305	100.023	625.305	95.3464	625.788	88.7433	625.305	81.6092		875.008	38123.1	875.008	30153.8	875.008	22993.8	891.138	15002.8	875.008	9342.21	875.008	830.721
	14.38	3326.67	14.38	2523.33	14.38	1501.67	14.38	1013.33		12.38	4585	14.38	920		625.788	116.622	625.788	107.116	625.788	100.049	625.788	95.3653	626.27	88.7332	625.788	81.6373		876.688	38122.1	876.688	30157.9	876.688	22999.9	892.933	15007.8	876.688	9343.08	876.688	835.76
	14.4	3385	14.4	2530	14.4	1463.33	14.4	1018.33		12.4	4618.33	14.4	970		626.27	116.625	626.27	107.132	626.27	100.074	626.27	95.3845	626.752	88.7241	626.27	81.6647		878.368	38120.8	878.368	30160.8	878.368	23004.7	894.729	15013	878.368	9344.44	878.368	840.079
	14.42	3391.67	14.42	2440	14.42	1558.33	14.42	1071.67		12.42	4611.67	14.42	978.333		626.752	116.628	626.752	107.148	626.752	100.1	626.752	95.404	627.234	88.716	626.752	81.6915		880.047	38118.6	880.047	30165	880.047	23008	896.524	15018	880.047	9345.51	880.047	843.477
	14.44	3381.67	14.44	2448.33	14.44	1448.33	14.44	1050		12.44	4576.67	14.44	920		627.234	116.631	627.234	107.165	627.234	100.126	627.234	95.4237	627.716	88.7082	627.234	81.7175		881.727	38118.8	881.727	30168.6	881.727	23010.2	898.32	15022.3	881.727	9346.61	881.727	845.873
	14.46	3395	14.46	2536.67	14.46	1423.33	14.46	1025		12.46	4541.67	14.46	956.667		627.716	116.635	627.716	107.182	627.716	100.152	627.716	95.4438	628.198	88.6998	627.716	81.7428		883.405	38122.1	883.405	30173.8	883.405	23011.5	900.115	15024.9	883.405	9347.29	883.405	847.431
	14.48	3448.33	14.48	2560	14.48	1511.67	14.48	1051.67		12.48	4571.67	14.48	970		628.198	116.638	628.198	107.199	628.198	100.179	628.198	95.4643	628.68	88.6904	628.198	81.7674		885.082	38125.7	885.082	30176.5	885.082	23011.7	901.91	15025.8	885.082	9348.03	885.082	848.384
	14.5	3413.33	14.5	2526.67	14.5	1518.33	14.5	1008.33		12.5	4568.33	14.5	973.333		628.68	116.641	628.68	107.216	628.68	100.206	628.68	95.4854	629.162	88.6787	628.68	81.7913		886.761	38129.9	886.761	30180	886.761	23010.6	903.706	15026.2	886.761	9348.67	886.761	849.125
	14.52	3406.67	14.52	2425	14.52	1511.67	14.52	978.333		12.52	4576.67	14.52	945		629.162	116.645	629.162	107.234	629.162	100.233	629.162	95.5073	629.644	88.6653	629.162	81.8144		888.438	38133.4	888.438	30185.4	888.438	23009.1	905.501	15027	888.438	9348.91	888.438	849.995
	14.54	3385	14.54	2528.33	14.54	1478.33	14.54	1040		12.54	4610	14.54	978.333		629.644	116.648	629.644	107.252	629.644	100.261	629.644	95.5298	630.127	88.6498	629.644	81.8368		890.117	38137.4	890.117	30189.3	890.117	23008.1	907.296	15028.3	890.117	9349.6	890.117	851.063
	14.56	3368.33	14.56	2498.33	14.56	1498.33	14.56	1035		12.56	4578.33	14.56	956.667		630.127	116.652	630.127	107.27	630.127	100.289	630.127	95.5527	630.609	88.6334	630.127	81.8585		891.793	38139.2	891.793	30193.4	891.793	23007.4	909.092	15030.2	891.793	9350.52	891.793	852.524
	14.58	3351.67	14.58	2505	14.58	1483.33	14.58	1023.33		12.58	4595	14.58	981.667		630.609	116.656	630.609	107.288	630.609	100.317	630.609	95.5759	631.091	88.6166	630.609	81.8796		893.471	38138.8	893.471	30196.4	893.471	23007.3	910.887	15033.2	893.471	9351.26	893.471	854.458
	14.6	3273.33	14.6	2445	14.6	1453.33	14.6	1041.67		12.6	4668.33	14.6	955		631.091	116.66	631.091	107.306	631.091	100.345	631.091	95.5994	631.573	88.6006	631.091	81.9		895.146	38137.4	895.146	30198.9	895.146	23007.9	912.682	15036.9	895.146	9351.74	895.146	856.822
	14.62	3368.33	14.62	2515	14.62	1500	14.62	1033.33		12.62	4578.33	14.62	948.333		631.573	116.663	631.573	107.324	631.573	100.373	631.573	95.623	632.055	88.5863	631.573	81.9197		896.822	38136	896.822	30200.7	896.822	23009.2	914.478	15041.2	896.822	9352.32	896.822	859.482
	14.64	3421.67	14.64	2480	14.64	1535	14.64	996.667		12.64	4551.67	14.64	981.667		632.055	116.667	632.055	107.342	632.055	100.402	632.055	95.6467	632.537	88.5744	632.055	81.939		898.499	38134.5	898.499	30202.6	898.499	23011.4	916.273	15044.7	898.499	9353.15	898.499	862.516
	14.66	3330	14.66	2475	14.66	1526.67	14.66	998.333		12.66	4560	14.66	981.667		632.537	116.67	632.537	107.36	632.537	100.43	632.537	95.6705	633.019	88.5658	632.537	81.9576		900.173	38135.3	900.173	30205.5	900.173	23014.2	918.068	15047.7	900.173	9354.2	900.173	865.905
	14.68	3353.33	14.68	2525	14.68	1511.67	14.68	971.667		12.68	4623.33	14.68	948.333		633.019	116.673	633.019	107.377	633.019	100.458	633.019	95.6942	633.501	88.5611	633.019	81.9758		901.85	38140.2	901.85	30207.6	901.85	23017.3	919.864	15051.1	901.85	9355.45	901.85	869.492
	14.7	3363.33	14.7	2528.33	14.7	1456.67	14.7	1068.33		12.7	4570	14.7	960		633.501	116.675	633.501	107.395	633.501	100.486	633.501	95.7179	633.984	88.5614	633.501	81.9935		903.524	38145.7	903.524	30209.5	903.524	23020.9	921.659	15054.4	903.524	9356.11	903.524	873.177
	14.72	3391.67	14.72	2501.67	14.72	1503.33	14.72	963.333		12.72	4530	14.72	968.333		633.984	116.677	633.984	107.412	633.984	100.514	633.984	95.7416	634.466	88.567	633.984	82.0107		905.197	38148.6	905.197	30209	905.197	23024.9	923.455	15056.9	905.197	9357.21	905.197	876.977
	14.74	3413.33	14.74	2448.33	14.74	1478.33	14.74	1086.67		12.74	4561.67	14.74	965		634.466	116.68	634.466	107.429	634.466	100.542	634.466	95.7653	634.948	88.579	634.466	82.0276		906.873	38152.9	906.873	30208.2	906.873	23029.6	925.25	15058.4	906.873	9359.17	906.873	880.746
	14.76	3376.67	14.76	2518.33	14.76	1475	14.76	1045		12.76	4681.67	14.76	980		634.948	116.682	634.948	107.446	634.948	100.57	634.948	95.7892	635.43	88.5971	634.948	82.0442		908.546	38157.6	908.546	30207.7	908.546	23034.5	927.045	15059.4	908.546	9360.39	908.546	884.266
	14.78	3403.33	14.78	2560	14.78	1456.67	14.78	975		12.78	4598.33	14.78	1001.67		635.43	116.684	635.43	107.463	635.43	100.598	635.43	95.813	635.912	88.6217	635.43	82.0605		910.219	38164	910.219	30204.1	910.219	23039.7	928.841	15060.3	910.219	9361.58	910.219	887.474
	14.8	3353.33	14.8	2505	14.8	1521.67	14.8	1021.67		12.8	4606.67	14.8	1025		635.912	116.686	635.912	107.479	635.912	100.626	635.912	95.8368	636.394	88.6512	635.912	82.0764		911.893	38167.1	911.893	30202.8	911.893	23044.6	930.636	15062.2	911.893	9362.65	911.893	890.302
	14.82	3383.33	14.82	2486.67	14.82	1505	14.82	993.333		12.82	4531.67	14.82	913.333		636.394	116.689	636.394	107.496	636.394	100.654	636.394	95.8605	636.876	88.6851	636.394	82.092		913.565	38171.7	913.565	30202	913.565	23049.3	932.431	15065.5	913.565	9363.17	913.565	892.722
	14.84	3306.67	14.84	2491.67	14.84	1460	14.84	1006.67		12.84	4586.67	14.84	980		636.876	116.691	636.876	107.512	636.876	100.682	636.876	95.8838	637.358	88.7213	636.876	82.1073		915.237	38175.8	915.237	30201	915.237	23053.9	934.227	15070.3	915.237	9363.35	915.237	894.769
	14.86	3390	14.86	2430	14.86	1438.33	14.86	950		12.86	4631.67	14.86	981.667		637.358	116.694	637.358	107.527	637.358	100.711	637.358	95.9071	637.841	88.7581	637.358	82.1223		916.911	38180.3	916.911	30200.8	916.911	23058.8	936.022	15076	916.911	9363.33	916.911	896.547
	14.88	3415	14.88	2500	14.88	1530	14.88	991.667		12.88	4586.67	14.88	973.333		637.841	116.696	637.841	107.543	637.841	100.739	637.841	95.9304	638.322	88.7941	637.841	82.1369		918.582	38184.2	918.582	30199.4	918.582	23063.4	937.818	15082.8	918.582	9363.4	918.582	898.035
	14.9	3428.33	14.9	2501.67	14.9	1501.67	14.9	1028.33		12.9	4600	14.9	948.333		638.323	116.699	638.323	107.559	638.323	100.768	638.323	95.9537	638.805	88.8274	638.323	82.1512		920.253	38188.1	920.253	30198.1	920.253	23067.9	939.613	15091	920.253	9363.78	920.253	899.487
	14.92	3420	14.92	2485	14.92	1493.33	14.92	1040		12.92	4510	14.92	1005		638.805	116.701	638.805	107.574	638.805	100.796	638.805	95.9771	639.287	88.8578	638.805	82.1651		921.923	38192	921.923	30194.5	921.923	23071.6	941.408	15100.3	921.923	9364.56	921.923	900.918
	14.94	3388.33	14.94	2548.33	14.94	1520	14.94	1010		12.94	4560	14.94	965		639.287	116.704	639.287	107.59	639.287	100.825	639.287	96.0006	639.769	88.884	639.287	82.1786		923.596	38192.6	923.596	30191.4	923.596	23075	943.204	15109.6	923.596	9365.89	923.596	902.514
	14.96	3396.67	14.96	2435	14.96	1465	14.96	1068.33		12.96	4621.67	14.96	953.333		639.769	116.707	639.769	107.606	639.769	100.854	639.769	96.0244	640.251	88.9071	639.769	82.1917		925.266	38192.9	925.266	30188.9	925.266	23077.3	944.999	15118.3	925.266	9367.72	925.266	904.464
	14.98	3420	14.98	2461.67	14.98	1516.67	14.98	978.333		12.98	4543.33	14.98	986.667		640.251	116.71	640.251	107.621	640.251	100.884	640.251	96.0485	640.733	88.927	640.251	82.2045		926.935	38194.5	926.935	30189.6	926.935	23078.2	946.794	15127.1	926.935	9370.61	926.935	906.454
	15	3350	15	2546.67	15	1573.33	15	1063.33		13	4560	15	981.667		640.733	116.713	640.733	107.637	640.733	100.914	640.733	96.0732	641.215	88.9454	640.733	82.2169		928.605	38197.6	928.605	30192.8	928.605	23077.6	948.59	15135.7	928.605	9373.63	928.605	908.615
	15.02	3398.33	15.02	2590	15.02	1516.67	15.02	1030		13.02	4566.67	15.02	1015		641.215	116.716	641.215	107.653	641.215	100.944	641.215	96.0983	641.697	88.9635	641.215	82.2289		930.276	38200.4	930.276	30196	930.276	23076	950.385	15143.4	930.276	9376.67	930.276	910.936
	15.04	3353.33	15.04	2516.67	15.04	1471.67	15.04	1055		13.04	4555	15.04	961.667		641.697	116.72	641.697	107.67	641.697	100.975	641.697	96.1235	642.179	88.9827	641.697	82.2405		931.944	38202.4	931.944	30202.1	931.944	23074.2	952.18	15150.6	931.944	9380.59	931.944	913.275
	15.06	3398.33	15.06	2450	15.06	1501.67	15.06	1065		13.06	4561.67	15.06	938.333		642.179	116.724	642.179	107.686	642.179	101.005	642.179	96.149	642.662	89.0047	642.179	82.2517		933.613	38206.7	933.613	30205.9	933.613	23072.7	953.976	15157.7	933.613	9385.15	933.613	915.576
	15.08	3360	15.08	2451.67	15.08	1483.33	15.08	1031.67		13.08	4523.33	15.08	990		642.662	116.727	642.662	107.702	642.662	101.036	642.662	96.1745	643.144	89.0297	642.662	82.2625		935.281	38211.8	935.281	30208.5	935.281	23071	955.771	15165	935.281	9390.07	935.281	917.758
	15.1	3406.67	15.1	2530	15.1	1531.67	15.1	1070		13.1	4576.67	15.1	990		643.144	116.731	643.144	107.718	643.144	101.066	643.144	96.2001	643.626	89.0589	643.144	82.2728		936.951	38216.5	936.951	30212.8	936.951	23069.3	957.566	15171.6	936.951	9394.93	936.951	919.8
	15.12	3301.67	15.12	2443.33	15.12	1451.67	15.12	1021.67		13.12	4608.33	15.12	983.333		643.626	116.734	643.626	107.734	643.626	101.097	643.626	96.2258	644.108	89.0921	643.626	82.2828		938.618	38219.5	938.618	30217.5	938.618	23067.7	959.362	15176.9	938.618	9399.33	938.618	921.58
	15.14	3443.33	15.14	2528.33	15.14	1518.33	15.14	1001.67		13.14	4570	15.14	975		644.108	116.738	644.108	107.75	644.108	101.127	644.108	96.2515	644.59	89.1293	644.108	82.2923		940.285	38222.4	940.285	30224.5	940.285	23066.8	961.157	15180.4	940.285	9403.92	940.285	923.267
	15.16	3363.33	15.16	2578.33	15.16	1545	15.16	1018.33		13.16	4515	15.16	1001.67		644.59	116.741	644.59	107.766	644.59	101.157	644.59	96.2772	645.072	89.1702	644.59	82.3015		941.952	38225.4	941.952	30230.5	941.952	23066.4	962.953	15182.1	941.952	9408.1	941.952	925.122
	15.18	3310	15.18	2500	15.18	1493.33	15.18	975		13.18	4535	15.18	973.333		645.072	116.744	645.072	107.783	645.072	101.187	645.072	96.3029	645.554	89.2144	645.072	82.3103		943.619	38227.9	943.619	30239.8	943.619	23066.9	964.748	15182.3	943.619	9411.71	943.619	927.214
	15.2	3451.67	15.2	2570	15.2	1561.67	15.2	1036.67		13.2	4575	15.2	976.667		645.554	116.747	645.554	107.799	645.554	101.217	645.554	96.3285	646.036	89.2618	645.554	82.3188		945.287	38231.5	945.287	30249.5	945.287	23068.6	966.543	15181.7	945.287	9414.87	945.287	929.7
	15.22	3368.33	15.22	2523.33	15.22	1560	15.22	1048.33		13.22	4561.67	15.22	1000		646.036	116.75	646.036	107.814	646.036	101.246	646.036	96.3541	646.519	89.3119	646.036	82.3271		946.953	38234	946.953	30260.1	946.953	23072.3	968.339	15180.8	946.953	9416.9	946.953	932.707
	15.24	3408.33	15.24	2483.33	15.24	1563.33	15.24	988.333		13.24	4573.33	15.24	941.667		646.519	116.753	646.519	107.83	646.519	101.275	646.519	96.3795	647.001	89.3642	646.519	82.3351		948.618	38236.6	948.618	30267.7	948.618	23078.2	970.134	15179.1	948.618	9418.24	948.618	936.299
	15.26	3418.33	15.26	2458.33	15.26	1541.67	15.26	1008.33		13.26	4571.67	15.26	941.667		647.001	116.755	647.001	107.846	647.001	101.305	647.001	96.4049	647.483	89.4183	647.001	82.343		950.284	38237.1	950.284	30274.1	950.284	23085.8	971.929	15176.1	950.284	9418.62	950.284	940.471
	15.28	3378.33	15.28	2511.67	15.28	1571.67	15.28	1050		13.28	4566.67	15.28	923.333		647.483	116.758	647.483	107.862	647.483	101.334	647.483	96.43	647.965	89.4728	647.483	82.3508		951.949	38238.2	951.949	30280.4	951.949	23094	973.725	15172.8	951.949	9419.11	951.949	945.16
	15.3	3305	15.3	2453.33	15.3	1588.33	15.3	1001.67		13.3	4541.67	15.3	985		647.965	116.761	647.965	107.878	647.965	101.363	647.965	96.4548	648.447	89.5266	647.965	82.3585		953.613	38239.9	953.613	30286.3	953.613	23102.2	975.52	15170.7	953.613	9419.12	953.613	950.277
	15.32	3401.67	15.32	2533.33	15.32	1486.67	15.32	1045		13.32	4578.33	15.32	1018.33		648.447	116.764	648.447	107.894	648.447	101.392	648.447	96.4792	648.929	89.5787	648.447	82.3662		955.278	38241.9	955.278	30293.1	955.278	23110.4	977.315	15170.8	955.278	9420.04	955.278	955.467
	15.34	3385	15.34	2541.67	15.34	1505	15.34	1051.67		13.34	4563.33	15.34	975		648.929	116.766	648.929	107.91	648.929	101.421	648.929	96.5032	649.411	89.6277	648.929	82.3739		956.944	38243.1	956.944	30302.3	956.944	23118.2	979.111	15173.9	956.944	9420.97	956.944	960.802
	15.36	3473.33	15.36	2446.67	15.36	1476.67	15.36	1085		13.36	4556.67	15.36	980		649.411	116.769	649.411	107.925	649.411	101.45	649.411	96.5269	649.893	89.6731	649.411	82.3817		958.608	38244.3	958.608	30309.7	958.608	23125.1	980.906	15180.1	958.608	9421.15	958.608	966.064
	15.38	3410	15.38	2525	15.38	1501.67	15.38	998.333		13.38	4576.67	15.38	951.667		649.893	116.772	649.893	107.941	649.893	101.479	649.893	96.5505	650.375	89.714	649.893	82.3896		960.271	38248.2	960.271	30315.5	960.271	23130.9	982.702	15189.1	960.271	9421.99	960.271	971.238
	15.4	3451.67	15.4	2513.33	15.4	1538.33	15.4	1051.67		13.4	4600	15.4	938.333		650.375	116.774	650.375	107.957	650.375	101.507	650.375	96.5738	650.857	89.7513	650.375	82.3976		961.934	38256.3	961.934	30321.1	961.934	23135.8	984.497	15200.2	961.934	9423.22	961.934	976.475
	15.42	3393.33	15.42	2548.33	15.42	1511.67	15.42	1050		13.42	4541.67	15.42	951.667		650.858	116.777	650.858	107.972	650.858	101.536	650.858	96.5971	651.34	89.7848	650.858	82.4057		963.597	38264.7	963.597	30328.2	963.597	23139.6	986.292	15212.4	963.597	9424.82	963.597	981.572
	15.44	3383.33	15.44	2425	15.44	1511.67	15.44	1035		13.44	4580	15.44	996.667		651.34	116.78	651.34	107.988	651.34	101.564	651.34	96.6202	651.822	89.8159	651.34	82.414		965.259	38272.2	965.259	30334	965.259	23142.5	988.088	15225.4	965.259	9426.78	965.259	986.938
	15.46	3343.33	15.46	2540	15.46	1486.67	15.46	976.667		13.46	4533.33	15.46	981.667		651.822	116.783	651.822	108.003	651.822	101.593	651.822	96.6432	652.304	89.8455	651.822	82.4224		966.922	38278.3	966.922	30338.1	966.922	23143.9	989.883	15239.7	966.922	9429.56	966.922	992.651
	15.48	3418.33	15.48	2503.33	15.48	1448.33	15.48	963.333		13.48	4533.33	15.48	976.667		652.304	116.785	652.304	108.017	652.304	101.621	652.304	96.6664	652.786	89.8749	652.304	82.4312		968.583	38285.6	968.583	30341.4	968.583	23143.8	991.678	15255	968.583	9432.4	968.583	998.809
	15.5	3323.33	15.5	2476.67	15.5	1523.33	15.5	1070		13.5	4558.33	15.5	980		652.786	116.788	652.786	108.032	652.786	101.649	652.786	96.6895	653.268	89.9055	652.786	82.4402		970.245	38292.7	970.245	30344.7	970.245	23143.2	993.474	15270.4	970.245	9435.63	970.245	1005.39
	15.52	3435	15.52	2480	15.52	1478.33	15.52	1020		13.52	4553.33	15.52	986.667		653.268	116.791	653.268	108.046	653.268	101.676	653.268	96.7125	653.75	89.9381	653.268	82.4494		971.906	38302.3	971.906	30349.2	971.906	23142.7	995.269	15285.6	971.906	9438.98	971.906	1012.05
	15.54	3418.33	15.54	2473.33	15.54	1521.67	15.54	1045		13.54	4520	15.54	908.333		653.75	116.794	653.75	108.06	653.75	101.704	653.75	96.7352	654.232	89.9741	653.75	82.4588		973.567	38311.2	973.567	30353.7	973.567	23142.8	997.064	15299.7	973.567	9442.23	973.567	1018.49
	15.56	3365	15.56	2510	15.56	1491.67	15.56	975		13.56	4555	15.56	996.667		654.232	116.797	654.232	108.074	654.232	101.731	654.232	96.7578	654.715	90.0132	654.232	82.4685		975.228	38319.4	975.228	30357.3	975.228	23144.2	998.86	15312.1	975.228	9445.09	975.228	1024.29
	15.58	3416.67	15.58	2490	15.58	1523.33	15.58	951.667		13.58	4566.67	15.58	1015		654.715	116.8	654.715	108.088	654.715	101.758	654.715	96.78	655.197	90.0562	654.715	82.4785		976.888	38328	976.888	30362.7	976.888	23147.1	1000.66	15322.9	976.888	9447.57	976.888	1029.23
	15.6	3313.33	15.6	2445	15.6	1485	15.6	1023.33		13.6	4548.33	15.6	943.333		655.197	116.803	655.197	108.103	655.197	101.785	655.197	96.802	655.679	90.1018	655.197	82.4886		978.548	38337.6	978.548	30365.9	978.548	23151.3	1002.45	15333	978.548	9449.37	978.548	1033.26
	15.62	3376.67	15.62	2491.67	15.62	1486.67	15.62	1003.33		13.62	4561.67	15.62	935		655.679	116.806	655.679	108.117	655.679	101.812	655.679	96.8235	656.161	90.1498	655.679	82.499		980.208	38349.1	980.208	30369.7	980.208	23156.8	1004.25	15342.6	980.208	9451.52	980.208	1036.38
	15.64	3331.67	15.64	2460	15.64	1498.33	15.64	1005		13.64	4491.67	15.64	976.667		656.161	116.809	656.161	108.132	656.161	101.839	656.161	96.8443	656.643	90.1988	656.161	82.5095		981.867	38360.9	981.867	30375.6	981.867	23163.3	1006.04	15351.6	981.867	9453.94	981.867	1038.94
	15.66	3328.33	15.66	2463.33	15.66	1491.67	15.66	963.333		13.66	4470	15.66	990		656.643	116.812	656.643	108.148	656.643	101.865	656.643	96.8646	657.125	90.2477	656.643	82.5202		983.527	38367.3	983.527	30380.5	983.527	23170.1	1007.84	15359.9	983.527	9456.02	983.527	1041.27
	15.68	3366.67	15.68	2506.67	15.68	1596.67	15.68	978.333		13.68	4505	15.68	928.333		657.125	116.815	657.125	108.163	657.125	101.891	657.125	96.8847	657.607	90.2958	657.125	82.5311		985.185	38369.9	985.185	30384.8	985.185	23177.2	1009.63	15367.2	985.185	9457	985.185	1043.73
	15.7	3385	15.7	2490	15.7	1486.67	15.7	1026.67		13.7	4600	15.7	946.667		657.607	116.818	657.607	108.178	657.607	101.917	657.607	96.9044	658.089	90.3422	657.607	82.542		986.844	38371.5	986.844	30389.5	986.844	23184.7	1011.43	15373.9	986.844	9457.11	986.844	1046.71
	15.72	3433.33	15.72	2570	15.72	1490	15.72	995		13.72	4621.67	15.72	970		658.089	116.821	658.089	108.194	658.089	101.943	658.089	96.924	658.571	90.3871	658.089	82.553		988.502	38375.1	988.502	30394.8	988.502	23192.7	1013.22	15380.5	988.502	9457.03	988.502	1050.38
	15.74	3370	15.74	2513.33	15.74	1470	15.74	1010		13.74	4453.33	15.74	950		658.572	116.824	658.572	108.209	658.572	101.968	658.572	96.9433	659.054	90.4301	658.572	82.564		990.16	38378.9	990.16	30399.3	990.16	23201.9	1015.02	15386.5	990.16	9457.28	990.16	1054.81
	15.76	3405	15.76	2558.33	15.76	1470	15.76	941.667		13.76	4463.33	15.76	881.667		659.054	116.826	659.054	108.225	659.054	101.994	659.054	96.9625	659.536	90.4717	659.054	82.5751		991.818	38383.6	991.818	30407.5	991.818	23211.6	1016.81	15392.1	991.818	9457.06	991.818	1059.77
	15.78	3396.67	15.78	2538.33	15.78	1510	15.78	1003.33		13.78	4490	15.78	988.333		659.536	116.829	659.536	108.24	659.536	102.018	659.536	96.9818	660.018	90.5125	659.536	82.5863		993.475	38386.7	993.475	30414.5	993.475	23221.6	1018.61	15398	993.475	9456.88	993.475	1065.37
	15.8	3438.33	15.8	2543.33	15.8	1433.33	15.8	1010		13.8	4568.33	15.8	960		660.018	116.833	660.018	108.255	660.018	102.043	660.018	97.0014	660.5	90.5515	660.018	82.5974		995.132	38391.8	995.132	30422.8	995.132	23231.6	1020.4	15403.9	995.132	9456.94	995.132	1071.38
	15.82	3340	15.82	2491.67	15.82	1465	15.82	1020		13.82	4470	15.82	915		660.5	116.836	660.5	108.27	660.5	102.067	660.5	97.0209	660.982	90.5882	660.5	82.6084		996.788	38398.2	996.788	30431	996.788	23241.7	1022.2	15409.5	996.788	9457.04	996.788	1077.68
	15.84	3403.33	15.84	2500	15.84	1535	15.84	961.667		13.84	4528.33	15.84	991.667		660.982	116.839	660.982	108.285	660.982	102.091	660.982	97.0403	661.464	90.6211	660.982	82.6195		998.445	38404.3	998.445	30437.1	998.445	23251.6	1023.99	15415.8	998.445	9458.14	998.445	1084.24
	15.86	3355	15.86	2588.33	15.86	1471.67	15.86	1043.33		13.86	4588.33	15.86	931.667		661.464	116.843	661.464	108.299	661.464	102.115	661.464	97.0596	661.946	90.6481	661.464	82.6305		1000.1	38409.5	1000.1	30444.7	1000.1	23260.3	1025.79	15423.4	1000.1	9459.81	1000.1	1090.86
	15.88	3335	15.88	2553.33	15.88	1495	15.88	1025		13.88	4588.33	15.88	1015		661.946	116.846	661.946	108.314	661.946	102.138	661.946	97.0785	662.428	90.6704	661.946	82.6415		1001.76	38413.7	1001.76	30453.5	1001.76	23267.2	1027.59	15432.1	1001.76	9463.14	1001.76	1097.6
	15.9	3323.33	15.9	2483.33	15.9	1438.33	15.9	1056.67		13.9	4560	15.9	931.667		662.428	116.849	662.428	108.328	662.428	102.161	662.428	97.0972	662.91	90.6881	662.428	82.6525		1003.41	38415.3	1003.41	30460.5	1003.41	23273	1029.38	15442	1003.41	9466.58	1003.41	1104.14
	15.92	3323.33	15.92	2460	15.92	1536.67	15.92	930		13.92	4555	15.92	956.667		662.91	116.852	662.91	108.342	662.91	102.183	662.91	97.1155	663.393	90.7029	662.91	82.6633		1005.07	38417	1005.07	30467.8	1005.07	23277.6	1031.18	15452.9	1005.07	9470.43	1005.07	1110.62
	15.94	3363.33	15.94	2506.67	15.94	1500	15.94	988.333		13.94	4450	15.94	890		663.393	116.855	663.393	108.356	663.393	102.205	663.393	97.1335	663.875	90.7164	663.393	82.6741		1006.72	38422.4	1006.72	30474.2	1006.72	23281.3	1032.97	15464.6	1006.72	9474.31	1006.72	1117.11
	15.96	3446.67	15.96	2526.67	15.96	1578.33	15.96	1003.33		13.96	4490	15.96	1015		663.875	116.857	663.875	108.369	663.875	102.226	663.875	97.151	664.357	90.7295	663.875	82.6849		1008.37	38431.1	1008.37	30480	1008.37	23283.3	1034.77	15476.9	1008.37	9478.43	1008.37	1123.65
	15.98	3410	15.98	2520	15.98	1565	15.98	986.667		13.98	4550	15.98	973.333		664.357	116.859	664.357	108.382	664.357	102.247	664.357	97.168	664.839	90.7435	664.357	82.6956		1010.03	38437	1010.03	30487.3	1010.03	23284.4	1036.56	15489.5	1010.03	9483.18	1010.03	1130.46
	16	3370	16	2583.33	16	1540	16	1081.67		14	4428.33	16	970		664.839	116.86	664.839	108.394	664.839	102.267	664.839	97.1846	665.321	90.7584	664.839	82.7061		1011.68	38442.4	1011.68	30496.8	1011.68	23285.8	1038.36	15501.5	1011.68	9487.87	1011.68	1137.63
	16.02	3461.67	16.02	2488.33	16.02	1511.67	16.02	986.667		14.02	4560	16.02	1028.33		665.321	116.862	665.321	108.407	665.321	102.287	665.321	97.2009	665.803	90.7748	665.321	82.7165		1013.34	38446.5	1013.34	30503	1013.34	23288.3	1040.15	15512.2	1013.34	9492.39	1013.34	1145.38
	16.04	3331.67	16.04	2555	16.04	1548.33	16.04	1006.67		14.04	4553.33	16.04	956.667		665.803	116.863	665.803	108.419	665.803	102.306	665.803	97.2167	666.285	90.7918	665.803	82.7268		1014.99	38451	1014.99	30510.6	1014.99	23291.6	1041.95	15521.3	1014.99	9496.69	1014.99	1153.71
	16.06	3353.33	16.06	2538.33	16.06	1446.67	16.06	1018.33		14.06	4508.33	16.06	960		666.285	116.864	666.285	108.43	666.285	102.325	666.285	97.232	666.768	90.8092	666.285	82.7369		1016.64	38452.1	1016.64	30515.6	1016.64	23295.7	1043.74	15528.5	1016.64	9501.16	1016.64	1162.51
	16.08	3416.67	16.08	2505	16.08	1536.67	16.08	976.667		14.08	4520	16.08	1006.67		666.768	116.865	666.768	108.442	666.768	102.344	666.768	97.2469	667.25	90.8259	666.768	82.7469		1018.29	38451.6	1018.29	30521	1018.29	23301.1	1045.54	15535.4	1018.29	9505.41	1018.29	1171.5
	16.1	3401.67	16.1	2498.33	16.1	1538.33	16.1	976.667		14.1	4523.33	16.1	933.333		667.25	116.866	667.25	108.453	667.25	102.362	667.25	97.2612	667.732	90.8407	667.25	82.7566		1019.95	38450.3	1019.95	30527.7	1019.95	23308.5	1047.33	15542.4	1019.95	9509.69	1019.95	1180.37
	16.12	3366.67	16.12	2460	16.12	1486.67	16.12	940		14.12	4461.67	16.12	938.333		667.732	116.866	667.732	108.463	667.732	102.38	667.732	97.2748	668.214	90.8532	667.732	82.7663		1021.6	38450.4	1021.6	30534.5	1021.6	23316.9	1049.13	15549.9	1021.6	9513.75	1021.6	1188.7
	16.14	3328.33	16.14	2523.33	16.14	1440	16.14	980		14.14	4556.67	16.14	996.667		668.214	116.867	668.214	108.474	668.214	102.398	668.214	97.2879	668.696	90.8624	668.214	82.7757		1023.25	38450	1023.25	30539.1	1023.25	23325.8	1050.93	15557.8	1023.25	9517.33	1023.25	1196.47
	16.16	3406.67	16.16	2481.67	16.16	1566.67	16.16	986.667		14.16	4520	16.16	981.667		668.696	116.867	668.696	108.484	668.696	102.415	668.696	97.3004	669.178	90.8689	668.696	82.785		1024.9	38453.5	1024.9	30543.2	1024.9	23334.5	1052.72	15567.1	1024.9	9520.65	1024.9	1203.65
	16.18	3360	16.18	2473.33	16.18	1490	16.18	991.667		14.18	4551.67	16.18	996.667		669.178	116.867	669.178	108.494	669.178	102.432	669.178	97.3125	669.66	90.8723	669.178	82.794		1026.55	38460.2	1026.55	30548	1026.55	23343.3	1054.52	15577.3	1026.55	9524.43	1026.55	1210.3
	16.2	3360	16.2	2531.67	16.2	1483.33	16.2	986.667		14.2	4496.67	16.2	963.333		669.66	116.867	669.66	108.503	669.66	102.449	669.66	97.3242	670.142	90.8741	669.66	82.8029		1028.2	38467.9	1028.2	30554.1	1028.2	23352.3	1056.31	15587.8	1028.2	9528.67	1028.2	1216.37
	16.22	3423.33	16.22	2521.67	16.22	1481.67	16.22	1006.67		14.22	4541.67	16.22	971.667		670.142	116.867	670.142	108.512	670.142	102.465	670.142	97.3355	670.624	90.8751	670.142	82.8115		1029.85	38471	1029.85	30559.4	1029.85	23360.9	1058.11	15598.9	1029.85	9533.89	1029.85	1222.07
	16.24	3398.33	16.24	2498.33	16.24	1483.33	16.24	1033.33		14.24	4520	16.24	1000		670.624	116.866	670.624	108.521	670.624	102.481	670.624	97.3463	671.106	90.8767	670.624	82.82		1031.5	38476.9	1031.5	30565.2	1031.5	23368.9	1059.9	15610.6	1031.5	9539.59	1031.5	1227.45
	16.26	3381.67	16.26	2463.33	16.26	1531.67	16.26	1023.33		14.26	4500	16.26	1053.33		671.106	116.866	671.106	108.529	671.106	102.496	671.106	97.3568	671.589	90.8803	671.106	82.8285		1033.15	38481.7	1033.15	30568.5	1033.15	23376.6	1061.7	15623	1033.15	9545.35	1033.15	1232.53
	16.28	3361.67	16.28	2455	16.28	1538.33	16.28	1018.33		14.28	4513.33	16.28	985		671.589	116.865	671.589	108.537	671.589	102.51	671.589	97.3667	672.071	90.8869	671.589	82.8368		1034.8	38488	1034.8	30571.8	1034.8	23384.5	1063.49	15635.7	1034.8	9551.08	1034.8	1237.47
	16.3	3430	16.3	2520	16.3	1485	16.3	1040		14.3	4530	16.3	983.333		672.071	116.863	672.071	108.544	672.071	102.524	672.071	97.3763	672.553	90.8979	672.071	82.8452		1036.45	38492.9	1036.45	30573	1036.45	23393.3	1065.29	15648.2	1036.45	9557.99	1036.45	1242.46
	16.32	3365	16.32	2593.33	16.32	1565	16.32	945		14.32	4576.67	16.32	940		672.553	116.862	672.553	108.551	672.553	102.538	672.553	97.3856	673.035	90.9129	672.553	82.8534		1038.1	38500.5	1038.1	30576.8	1038.1	23402.5	1067.08	15659.5	1038.1	9566.35	1038.1	1247.63
	16.34	3358.33	16.34	2515	16.34	1511.67	16.34	988.333		14.34	4526.67	16.34	961.667		673.035	116.86	673.035	108.558	673.035	102.551	673.035	97.3946	673.517	90.9323	673.035	82.8616		1039.75	38507.8	1039.75	30582.4	1039.75	23412.2	1068.88	15669.8	1039.75	9575.14	1039.75	1252.87
	16.36	3395	16.36	2501.67	16.36	1550	16.36	970		14.36	4485	16.36	980		673.517	116.859	673.517	108.565	673.517	102.564	673.517	97.4034	673.999	90.9539	673.517	82.8698		1041.39	38517.7	1041.39	30587.3	1041.39	23422.2	1070.67	15680.4	1041.39	9584.21	1041.39	1258.2
	16.38	3361.67	16.38	2510	16.38	1595	16.38	970		14.38	4546.67	16.38	963.333		673.999	116.857	673.999	108.571	673.999	102.576	673.999	97.412	674.481	90.9761	673.999	82.878		1043.04	38527	1043.04	30589.7	1043.04	23432.1	1072.47	15692.4	1043.04	9594.14	1043.04	1263.83
	16.4	3348.33	16.4	2516.67	16.4	1493.33	16.4	940		14.4	4543.33	16.4	971.667		674.481	116.856	674.481	108.577	674.481	102.589	674.481	97.4204	674.963	90.9971	674.481	82.8862		1044.69	38538.3	1044.69	30593.8	1044.69	23441.5	1074.27	15705.6	1044.69	9604.44	1044.69	1269.57
	16.42	3413.33	16.42	2583.33	16.42	1521.67	16.42	963.333		14.42	4506.67	16.42	988.333		674.963	116.855	674.963	108.584	674.963	102.601	674.963	97.4289	675.446	91.0145	674.963	82.8943		1046.33	38546.3	1046.33	30600.3	1046.33	23449.8	1076.06	15719.5	1046.33	9614.22	1046.33	1275.4
	16.44	3386.67	16.44	2475	16.44	1508.33	16.44	1018.33		14.44	4561.67	16.44	975		675.446	116.854	675.446	108.59	675.446	102.613	675.446	97.4377	675.928	91.0289	675.446	82.9024		1047.98	38552.9	1047.98	30606.4	1047.98	23457.3	1077.86	15734.4	1047.98	9623.98	1047.98	1281.47
	16.46	3400	16.46	2485	16.46	1455	16.46	956.667		14.46	4476.67	16.46	981.667		675.928	116.853	675.928	108.597	675.928	102.625	675.928	97.4465	676.41	91.0401	675.928	82.9105		1049.63	38556.1	1049.63	30612	1049.63	23463.6	1079.65	15749.2	1049.63	9633.61	1049.63	1287.74
	16.48	3428.33	16.48	2460	16.48	1523.33	16.48	966.667		14.48	4500	16.48	995		676.41	116.853	676.41	108.604	676.41	102.637	676.41	97.4552	676.892	91.0477	676.41	82.9185		1051.27	38561.7	1051.27	30618.8	1051.27	23469.1	1081.45	15764.9	1051.27	9643.22	1051.27	1294.39
	16.5	3495	16.5	2473.33	16.5	1516.67	16.5	981.667		14.5	4518.33	16.5	978.333		676.892	116.852	676.892	108.61	676.892	102.648	676.892	97.4638	677.374	91.0514	676.892	82.9265		1052.92	38565.2	1052.92	30625.5	1052.92	23474.2	1083.24	15780.5	1052.92	9651.85	1052.92	1301.47
	16.52	3436.67	16.52	2468.33	16.52	1478.33	16.52	1015		14.52	4498.33	16.52	995		677.374	116.851	677.374	108.617	677.374	102.66	677.374	97.4722	677.856	91.0502	677.374	82.9344		1054.56	38572.1	1054.56	30634	1054.56	23479.8	1085.04	15795.8	1054.56	9659.89	1054.56	1308.91
	16.54	3363.33	16.54	2451.67	16.54	1520	16.54	910		14.54	4450	16.54	1053.33		677.856	116.851	677.856	108.623	677.856	102.672	677.856	97.4804	678.338	91.043	677.856	82.9421		1056.21	38577.5	1056.21	30645.2	1056.21	23486.7	1086.83	15810.5	1056.21	9669.05	1056.21	1316.75
	16.56	3380	16.56	2536.67	16.56	1555	16.56	923.333		14.56	4456.67	16.56	1008.33		678.338	116.85	678.338	108.63	678.338	102.683	678.338	97.4883	678.82	91.03	678.338	82.9499		1057.85	38585.5	1057.85	30656.1	1057.85	23494.5	1088.63	15825	1057.85	9677.95	1057.85	1324.84
	16.58	3363.33	16.58	2553.33	16.58	1546.67	16.58	966.667		14.58	4441.67	16.58	983.333		678.82	116.85	678.82	108.636	678.82	102.695	678.82	97.496	679.303	91.0106	678.82	82.9575		1059.5	38594.9	1059.5	30667.8	1059.5	23503.1	1090.42	15839.1	1059.5	9686.67	1059.5	1333.12
	16.6	3351.67	16.6	2430	16.6	1560	16.6	998.333		14.6	4603.33	16.6	1000		679.303	116.85	679.303	108.643	679.303	102.708	679.303	97.5031	679.784	90.9861	679.303	82.9652		1061.14	38607.2	1061.14	30678.6	1061.14	23513	1092.22	15852.5	1061.14	9695.27	1061.14	1341.26
	16.62	3330	16.62	2528.33	16.62	1495	16.62	1000		14.62	4533.33	16.62	966.667		679.785	116.849	679.785	108.649	679.785	102.72	679.785	97.51	680.267	90.9567	679.785	82.9729		1062.78	38617.2	1062.78	30690.8	1062.78	23524	1094.01	15865.4	1062.78	9703.95	1062.78	1349.24
	16.64	3386.67	16.64	2506.67	16.64	1483.33	16.64	990		14.64	4593.33	16.64	958.333		680.267	116.849	680.267	108.656	680.267	102.732	680.267	97.5166	680.749	90.9243	680.267	82.9805		1064.43	38628.4	1064.43	30704.9	1064.43	23535.7	1095.81	15879.2	1064.43	9712.95	1064.43	1356.95
	16.66	3330	16.66	2453.33	16.66	1543.33	16.66	1010		14.66	4490	16.66	986.667		680.749	116.848	680.749	108.662	680.749	102.745	680.749	97.523	681.231	90.8902	680.749	82.9881		1066.07	38637.9	1066.07	30719.1	1066.07	23547.1	1097.6	15895.1	1066.07	9722.42	1066.07	1364.57
	16.68	3383.33	16.68	2536.67	16.68	1441.67	16.68	921.667		14.68	4501.67	16.68	913.333		681.231	116.847	681.231	108.668	681.231	102.757	681.231	97.5292	681.713	90.8555	681.231	82.9957		1067.71	38648.5	1067.71	30731.8	1067.71	23558.1	1099.4	15913.4	1067.71	9731.42	1067.71	1372.38
	16.7	3415	16.7	2436.67	16.7	1538.33	16.7	970		14.7	4511.67	16.7	970		681.713	116.847	681.713	108.674	681.713	102.77	681.713	97.5352	682.195	90.8216	681.713	83.0033		1069.36	38659.4	1069.36	30745	1069.36	23569.3	1101.2	15932.6	1069.36	9740.18	1069.36	1380.64
	16.72	3380	16.72	2503.33	16.72	1551.67	16.72	1018.33		14.72	4481.67	16.72	948.333		682.195	116.846	682.195	108.68	682.195	102.782	682.195	97.5411	682.677	90.7891	682.195	83.0109		1071	38670.6	1071	30758.9	1071	23580.9	1102.99	15951	1071	9749.23	1071	1389.49
	16.74	3380	16.74	2510	16.74	1525	16.74	961.667		14.74	4471.67	16.74	1021.67		682.677	116.844	682.677	108.686	682.677	102.795	682.677	97.5468	683.159	90.7586	682.677	83.0185		1072.64	38681.7	1072.64	30774.5	1072.64	23592.1	1104.79	15968.6	1072.64	9757.99	1072.64	1399.22
	16.76	3336.67	16.76	2480	16.76	1543.33	16.76	1023.33		14.76	4556.67	16.76	970		683.159	116.843	683.159	108.691	683.159	102.807	683.159	97.5525	683.641	90.7306	683.159	83.0261		1074.28	38694.1	1074.28	30789.8	1074.28	23602.3	1106.58	15985.3	1074.28	9767.34	1074.28	1409.77
	16.78	3381.67	16.78	2478.33	16.78	1493.33	16.78	1015		14.78	4520	16.78	946.667		683.641	116.841	683.641	108.696	683.641	102.819	683.641	97.5581	684.124	90.7056	683.641	83.0337		1075.92	38704	1075.92	30803.4	1075.92	23612.5	1108.38	16001.2	1075.92	9776.83	1075.92	1420.96
	16.8	3360	16.8	2556.67	16.8	1556.67	16.8	995		14.8	4526.67	16.8	986.667		684.124	116.839	684.124	108.701	684.124	102.83	684.124	97.5636	684.606	90.6837	684.124	83.0412		1077.56	38713.6	1077.56	30813.8	1077.56	23622.9	1110.17	16016.4	1077.56	9786.11	1077.56	1432.81
	16.82	3448.33	16.82	2521.67	16.82	1481.67	16.82	1005		14.82	4515	16.82	1010		684.606	116.836	684.606	108.706	684.606	102.842	684.606	97.5689	685.088	90.6655	684.606	83.0486		1079.2	38722.3	1079.2	30828.1	1079.2	23633	1111.97	16029.8	1079.2	9794.83	1079.2	1445.29
	16.84	3325	16.84	2491.67	16.84	1496.67	16.84	961.667		14.84	4446.67	16.84	1033.33		685.088	116.834	685.088	108.711	685.088	102.854	685.088	97.5741	685.57	90.6507	685.088	83.056		1080.84	38729.1	1080.84	30841.3	1080.84	23642.5	1113.76	16040.7	1080.84	9802.45	1080.84	1458.07
	16.86	3386.67	16.86	2498.33	16.86	1503.33	16.86	1011.67		14.86	4513.33	16.86	1018.33		685.57	116.831	685.57	108.715	685.57	102.866	685.57	97.5791	686.052	90.6394	685.57	83.0632		1082.48	38734.1	1082.48	30852.2	1082.48	23651.4	1115.56	16050	1082.48	9808.82	1082.48	1470.95
	16.88	3348.33	16.88	2570	16.88	1461.67	16.88	941.667		14.88	4500	16.88	975		686.052	116.829	686.052	108.719	686.052	102.877	686.052	97.584	686.534	90.6306	686.052	83.0703		1084.12	38741.6	1084.12	30862.1	1084.12	23660.9	1117.35	16058.5	1084.12	9814.27	1084.12	1483.78
	16.9	3358.33	16.9	2486.67	16.9	1541.67	16.9	1020		14.9	4541.67	16.9	985		686.534	116.827	686.534	108.723	686.534	102.888	686.534	97.5887	687.016	90.6239	686.534	83.0774		1085.76	38749.9	1085.76	30873.2	1085.76	23671.2	1119.15	16066.3	1085.76	9819.86	1085.76	1496.25
	16.92	3330	16.92	2456.67	16.92	1510	16.92	1058.33		14.92	4506.67	16.92	1008.33		687.016	116.824	687.016	108.726	687.016	102.899	687.016	97.5932	687.498	90.6181	687.016	83.0843		1087.4	38760	1087.4	30885.7	1087.4	23681.6	1120.94	16074.4	1087.4	9825.04	1087.4	1508.36
	16.94	3400	16.94	2421.67	16.94	1550	16.94	970		14.94	4508.33	16.94	1006.67		687.499	116.822	687.499	108.729	687.499	102.91	687.499	97.5976	687.981	90.6124	687.499	83.0911		1089.04	38770.6	1089.04	30899.9	1089.04	23691	1122.74	16084.5	1089.04	9829.69	1089.04	1519.79
	16.96	3361.67	16.96	2505	16.96	1508.33	16.96	913.333		14.96	4580	16.96	1035		687.981	116.82	687.981	108.732	687.981	102.921	687.981	97.6018	688.463	90.6065	687.981	83.0979		1090.68	38778.4	1090.68	30913	1090.68	23700	1124.54	16096.5	1090.68	9834.41	1090.68	1530.56
	16.98	3401.67	16.98	2568.33	16.98	1536.67	16.98	931.667		14.98	4560	16.98	976.667		688.463	116.818	688.463	108.735	688.463	102.932	688.463	97.6059	688.945	90.5998	688.463	83.1046		1092.32	38786.3	1092.32	30926.1	1092.32	23709.1	1126.33	16109.2	1092.32	9839.88	1092.32	1540.74
	17	3468.33	17	2526.67	17	1536.67	17	988.333		15	4573.33	17	958.333		688.945	116.815	688.945	108.737	688.945	102.942	688.945	97.6098	689.427	90.5924	688.945	83.1114		1093.95	38793.4	1093.95	30937.1	1093.95	23717.7	1128.13	16121.8	1093.95	9846	1093.95	1550.53
	17.02	3341.67	17.02	2476.67	17.02	1483.33	17.02	970		15.02	4556.67	17.02	1036.67		689.427	116.813	689.427	108.739	689.427	102.953	689.427	97.6136	689.909	90.5843	689.427	83.1182		1095.59	38799.6	1095.59	30947.1	1095.59	23725.7	1129.92	16134	1095.59	9851.84	1095.59	1560.21
	17.04	3361.67	17.04	2538.33	17.04	1521.67	17.04	1020		15.04	4538.33	17.04	986.667		689.909	116.811	689.909	108.741	689.909	102.964	689.909	97.6173	690.391	90.5758	689.909	83.125		1097.23	38803.2	1097.23	30960.9	1097.23	23734	1131.72	16145.9	1097.23	9858.23	1097.23	1569.91
	17.06	3346.67	17.06	2451.67	17.06	1505	17.06	1023.33		15.06	4531.67	17.06	1008.33		690.391	116.809	690.391	108.743	690.391	102.975	690.391	97.6207	690.873	90.5671	690.391	83.1319		1098.86	38808.8	1098.86	30979.3	1098.86	23742.8	1133.51	16158	1098.86	9865.2	1098.86	1580.01
	17.08	3393.33	17.08	2360	17.08	1576.67	17.08	976.667		15.08	4600	17.08	1013.33		690.873	116.808	690.873	108.744	690.873	102.987	690.873	97.6239	691.355	90.559	690.873	83.139		1100.5	38815.1	1100.5	30996.2	1100.5	23753.3	1135.31	16170.4	1100.5	9871.83	1100.5	1590.63
	17.1	3383.33	17.1	2520	17.1	1525	17.1	971.667		15.1	4605	17.1	973.333		691.355	116.806	691.355	108.746	691.355	102.999	691.355	97.6269	691.837	90.552	691.355	83.1463		1102.14	38819.5	1102.14	31012.7	1102.14	23764.6	1137.1	16182.2	1102.14	9878.43	1102.14	1602.02
	17.12	3373.33	17.12	2475	17.12	1565	17.12	986.667		15.12	4566.67	17.12	996.667		691.837	116.805	691.837	108.747	691.837	103.011	691.837	97.6298	692.32	90.5473	691.837	83.1536		1103.77	38826.9	1103.77	31032.3	1103.77	23775.9	1138.9	16193	1103.77	9885.44	1103.77	1613.94
	17.14	3375	17.14	2496.67	17.14	1525	17.14	1031.67		15.14	4480	17.14	1001.67		692.32	116.804	692.32	108.748	692.32	103.023	692.32	97.6326	692.802	90.5461	692.32	83.1612		1105.41	38833.3	1105.41	31052.9	1105.41	23787.2	1140.69	16202.7	1105.41	9892.44	1105.41	1626.34
	17.16	3383.33	17.16	2498.33	17.16	1530	17.16	1020		15.16	4555	17.16	933.333		692.802	116.802	692.802	108.749	692.802	103.035	692.802	97.6353	693.284	90.549	692.802	83.1689		1107.04	38840.8	1107.04	31072.2	1107.04	23798.3	1142.49	16213.3	1107.04	9898.66	1107.04	1638.65
	17.18	3398.33	17.18	2486.67	17.18	1580	17.18	1028.33		15.18	4581.67	17.18	986.667		693.284	116.801	693.284	108.75	693.284	103.047	693.284	97.6381	693.766	90.5571	693.284	83.1768		1108.68	38845.6	1108.68	31089.1	1108.68	23808.8	1144.28	16226.3	1108.68	9905.21	1108.68	1650.76
	17.2	3426.67	17.2	2540	17.2	1566.67	17.2	996.667		15.2	4545	17.2	991.667		693.766	116.799	693.766	108.751	693.766	103.059	693.766	97.6409	694.248	90.5699	693.766	83.1848		1110.31	38849.4	1110.31	31104	1110.31	23818.2	1146.08	16242.5	1110.31	9912.06	1110.31	1661.86
	17.22	3385	17.22	2495	17.22	1471.67	17.22	985		15.22	4513.33	17.22	996.667		694.248	116.798	694.248	108.751	694.248	103.071	694.248	97.6437	694.73	90.5874	694.248	83.1931		1111.95	38855.3	1111.95	31122.7	1111.95	23826.8	1147.88	16261.8	1111.95	9919.84	1111.95	1671.72
	17.24	3300	17.24	2548.33	17.24	1508.33	17.24	1010		15.24	4455	17.24	1000		694.73	116.796	694.73	108.753	694.73	103.082	694.73	97.6467	695.212	90.6084	694.73	83.2016		1113.58	38863.4	1113.58	31140.5	1113.58	23835	1149.67	16284.1	1113.58	9927.43	1113.58	1680.15
	17.26	3381.67	17.26	2420	17.26	1488.33	17.26	1046.67		15.26	4471.67	17.26	998.333		695.212	116.794	695.212	108.754	695.212	103.094	695.212	97.6499	695.694	90.6321	695.212	83.2103		1115.21	38873.6	1115.21	31159.7	1115.21	23843.2	1151.47	16308.6	1115.21	9935.93	1115.21	1687.09
	17.28	3385	17.28	2431.67	17.28	1566.67	17.28	1033.33		15.28	4493.33	17.28	1015		695.694	116.792	695.694	108.755	695.694	103.105	695.694	97.6531	696.177	90.6575	695.694	83.2191		1116.85	38885.1	1116.85	31180.1	1116.85	23851.8	1153.26	16333.9	1116.85	9943.3	1116.85	1692.7
	17.3	3406.67	17.3	2510	17.3	1481.67	17.3	1041.67		15.3	4511.67	17.3	993.333		696.177	116.79	696.177	108.756	696.177	103.117	696.177	97.6564	696.659	90.6836	696.177	83.2282		1118.48	38900.8	1118.48	31197.3	1118.48	23860.7	1155.06	16360.7	1118.48	9951.78	1118.48	1697.19
	17.32	3396.67	17.32	2466.67	17.32	1480	17.32	931.667		15.32	4563.33	17.32	1000		696.659	116.787	696.659	108.757	696.659	103.128	696.659	97.6597	697.141	90.7101	696.659	83.2374		1120.11	38914.9	1120.11	31210.1	1120.11	23870.1	1156.85	16390.1	1120.11	9961.13	1120.11	1701.08
	17.34	3378.33	17.34	2485	17.34	1490	17.34	986.667		15.34	4480	17.34	1038.33		697.141	116.785	697.141	108.758	697.141	103.139	697.141	97.663	697.623	90.7362	697.141	83.2468		1121.74	38925.8	1121.74	31221.7	1121.74	23880.3	1158.65	16421.4	1121.74	9970.82	1121.74	1705.01
	17.36	3298.33	17.36	2430	17.36	1458.33	17.36	1005		15.36	4538.33	17.36	1016.67		697.623	116.783	697.623	108.76	697.623	103.15	697.623	97.6664	698.105	90.7617	697.623	83.2563		1123.38	38941.3	1123.38	31233.3	1123.38	23891.6	1160.44	16453.1	1123.38	9981.52	1123.38	1709.72
	17.38	3368.33	17.38	2518.33	17.38	1516.67	17.38	996.667		15.38	4548.33	17.38	1013.33		698.105	116.781	698.105	108.761	698.105	103.162	698.105	97.67	698.587	90.786	698.105	83.266		1125.01	38954.3	1125.01	31244.1	1125.01	23904	1162.24	16485.7	1125.01	9991.96	1125.01	1715.46
	17.4	3383.33	17.4	2441.67	17.4	1503.33	17.4	966.667		15.4	4568.33	17.4	1008.33		698.587	116.778	698.587	108.763	698.587	103.173	698.587	97.6738	699.069	90.8087	698.587	83.2758		1126.64	38969.4	1126.64	31256.1	1126.64	23917.1	1164.03	16518.3	1126.64	10003.1	1126.64	1722.58
	17.42	3378.33	17.42	2421.67	17.42	1548.33	17.42	993.333		15.42	4561.67	17.42	978.333		699.069	116.776	699.069	108.764	699.069	103.184	699.069	97.6777	699.551	90.8294	699.069	83.2858		1128.27	38980.9	1128.27	31268.2	1128.27	23930.9	1165.83	16551.2	1128.27	10014.1	1128.27	1731.09
	17.44	3403.33	17.44	2481.67	17.44	1496.67	17.44	956.667		15.44	4598.33	17.44	993.333		699.551	116.774	699.551	108.766	699.551	103.195	699.551	97.6816	700.033	90.8485	699.551	83.2957		1129.9	38995.6	1129.9	31282.6	1129.9	23945.2	1167.62	16584.5	1129.9	10025.7	1129.9	1740.85
	17.46	3413.33	17.46	2558.33	17.46	1501.67	17.46	1055		15.46	4546.67	17.46	978.333		700.034	116.772	700.034	108.768	700.034	103.206	700.034	97.6856	700.516	90.8658	700.034	83.3058		1131.53	39011.1	1131.53	31298	1131.53	23959.5	1169.42	16618.2	1131.53	10037.7	1131.53	1751.52
	17.48	3393.33	17.48	2458.33	17.48	1550	17.48	1001.67		15.48	4501.67	17.48	971.667		700.516	116.769	700.516	108.77	700.516	103.217	700.516	97.6895	700.998	90.8821	700.516	83.3157		1133.16	39028.3	1133.16	31310.7	1133.16	23973.5	1171.21	16651.5	1133.16	10050.2	1133.16	1762.62
	17.5	3471.67	17.5	2460	17.5	1420	17.5	918.333		15.5	4573.33	17.5	971.667		700.998	116.767	700.998	108.772	700.998	103.228	700.998	97.6934	701.48	90.8981	700.998	83.3256		1134.79	39043.9	1134.79	31325.3	1134.79	23987.4	1173.01	16684.3	1134.79	10062.6	1134.79	1773.66
	17.52	3418.33	17.52	2473.33	17.52	1580	17.52	1026.67		15.52	4488.33	17.52	988.333		701.48	116.765	701.48	108.773	701.48	103.239	701.48	97.6971	701.962	90.9142	701.48	83.3354		1136.42	39058.4	1136.42	31338.9	1136.42	24000.7	1174.81	16716.2	1136.42	10074.7	1136.42	1784.02
	17.54	3331.67	17.54	2553.33	17.54	1523.33	17.54	970		15.54	4565	17.54	993.333		701.962	116.764	701.962	108.775	701.962	103.249	701.962	97.7005	702.444	90.931	701.962	83.3451		1138.05	39072.2	1138.05	31352.2	1138.05	24013.7	1176.6	16747.3	1138.05	10086.7	1138.05	1793.51
	17.56	3366.67	17.56	2528.33	17.56	1490	17.56	1116.67		15.56	4545	17.56	1028.33		702.444	116.762	702.444	108.777	702.444	103.26	702.444	97.7032	702.926	90.9488	702.444	83.3547		1139.68	39081.8	1139.68	31367.2	1139.68	24027.2	1178.4	16777.8	1139.68	10098.5	1139.68	1801.88
	17.58	3328.33	17.58	2461.67	17.58	1466.67	17.58	998.333		15.58	4606.67	17.58	1008.33		702.926	116.761	702.926	108.779	702.926	103.27	702.926	97.7057	703.408	90.9676	702.926	83.3641		1141.31	39089.9	1141.31	31383.5	1141.31	24041.2	1180.19	16807.1	1141.31	10111.5	1141.31	1809.36
	17.6	3463.33	17.6	2503.33	17.6	1486.67	17.6	985		15.6	4548.33	17.6	961.667		703.408	116.76	703.408	108.78	703.408	103.28	703.408	97.708	703.89	90.9875	703.408	83.3735		1142.93	39100.3	1142.93	31402	1142.93	24056.1	1181.99	16835.9	1142.93	10124.1	1142.93	1816.19
	17.62	3388.33	17.62	2523.33	17.62	1465	17.62	1033.33		15.62	4545	17.62	940		703.89	116.759	703.89	108.782	703.89	103.29	703.89	97.7104	704.373	91.0086	703.89	83.3827		1144.56	39107.6	1144.56	31420.8	1144.56	24072.9	1183.78	16864.5	1144.56	10136.6	1144.56	1823.21
	17.64	3390	17.64	2550	17.64	1506.67	17.64	1018.33		15.64	4493.33	17.64	1033.33		704.373	116.758	704.373	108.784	704.373	103.301	704.373	97.7127	704.855	91.0304	704.373	83.3917		1146.19	39115.7	1146.19	31439.4	1146.19	24091.7	1185.58	16891.8	1146.19	10149.1	1146.19	1830.79
	17.66	3356.67	17.66	2513.33	17.66	1546.67	17.66	1010		15.66	4593.33	17.66	980		704.855	116.757	704.855	108.786	704.855	103.311	704.855	97.7152	705.337	91.0531	704.855	83.4006		1147.82	39124	1147.82	31455.9	1147.82	24111.8	1187.37	16915.7	1147.82	10161.7	1147.82	1839.55
	17.68	3383.33	17.68	2566.67	17.68	1498.33	17.68	968.333		15.68	4563.33	17.68	995		705.337	116.757	705.337	108.788	705.337	103.321	705.337	97.7179	705.819	91.076	705.337	83.4095		1149.44	39135.3	1149.44	31472.8	1149.44	24132.9	1189.17	16938	1149.44	10174	1149.44	1849.7
	17.7	3326.67	17.7	2451.67	17.7	1536.67	17.7	970		15.7	4555	17.7	1040		705.819	116.756	705.819	108.791	705.819	103.331	705.819	97.721	706.301	91.0986	705.819	83.4183		1151.07	39146.4	1151.07	31490.2	1151.07	24154.8	1190.96	16960.1	1151.07	10187.5	1151.07	1861.21
	17.72	3385	17.72	2565	17.72	1533.33	17.72	1010		15.72	4555	17.72	981.667		706.301	116.756	706.301	108.793	706.301	103.341	706.301	97.725	706.783	91.1203	706.301	83.427		1152.69	39159	1152.69	31506.8	1152.69	24176.8	1192.76	16983	1152.69	10201.9	1152.69	1874.05
	17.74	3353.33	17.74	2456.67	17.74	1561.67	17.74	991.667		15.74	4551.67	17.74	1026.67		706.783	116.755	706.783	108.796	706.783	103.352	706.783	97.7293	707.265	91.1402	706.783	83.4357		1154.32	39171.3	1154.32	31524.1	1154.32	24198.3	1194.55	17006.7	1154.32	10216.9	1154.32	1888.04
	17.76	3365	17.76	2588.33	17.76	1583.33	17.76	1006.67		15.76	4551.67	17.76	973.333		707.265	116.755	707.265	108.8	707.265	103.362	707.265	97.7339	707.747	91.1583	707.265	83.4444		1155.95	39185.3	1155.95	31539.9	1155.95	24218.9	1196.35	17030.8	1155.95	10232.7	1155.95	1902.9
	17.78	3418.33	17.78	2518.33	17.78	1545	17.78	965		15.78	4551.67	17.78	1026.67		707.747	116.754	707.747	108.803	707.747	103.372	707.747	97.7386	708.23	91.1742	707.747	83.453		1157.57	39198.6	1157.57	31558.8	1157.57	24237.7	1198.15	17054.7	1157.57	10248.8	1157.57	1918.38
	17.8	3385	17.8	2581.67	17.8	1566.67	17.8	926.667		15.8	4618.33	17.8	996.667		708.23	116.754	708.23	108.807	708.23	103.382	708.23	97.7434	708.712	91.1886	708.23	83.4618		1159.2	39211.2	1159.2	31578.6	1159.2	24256.3	1199.94	17079.2	1159.2	10265	1159.2	1934.46
	17.82	3398.33	17.82	2435	17.82	1533.33	17.82	975		15.82	4580	17.82	991.667		708.712	116.753	708.712	108.81	708.712	103.392	708.712	97.7483	709.194	91.2018	708.712	83.4705		1160.82	39226.2	1160.82	31596.8	1160.82	24273.9	1201.74	17105.8	1160.82	10280.9	1160.82	1950.73
	17.84	3405	17.84	2520	17.84	1545	17.84	958.333		15.84	4493.33	17.84	958.333		709.194	116.753	709.194	108.814	709.194	103.403	709.194	97.7531	709.676	91.2147	709.194	83.4793		1162.45	39242.3	1162.45	31617.3	1162.45	24291.2	1203.53	17135.1	1162.45	10295.9	1162.45	1967.24
	17.86	3381.67	17.86	2506.67	17.86	1546.67	17.86	965		15.86	4493.33	17.86	1026.67		709.676	116.752	709.676	108.817	709.676	103.413	709.676	97.7576	710.158	91.2278	709.676	83.4881		1164.07	39260.5	1164.07	31634.9	1164.07	24308.2	1205.33	17167	1164.07	10311.1	1164.07	1983.6
	17.88	3430	17.88	2438.33	17.88	1483.33	17.88	935		15.88	4495	17.88	1013.33		710.158	116.752	710.158	108.821	710.158	103.422	710.158	97.7618	710.64	91.2413	710.158	83.497		1165.69	39280	1165.69	31654.2	1165.69	24326	1207.12	17200.6	1165.69	10324.5	1165.69	1999.78
	17.9	3405	17.9	2570	17.9	1538.33	17.9	1033.33		15.9	4485	17.9	1033.33		710.64	116.751	710.64	108.824	710.64	103.432	710.64	97.7657	711.122	91.2555	710.64	83.5059		1167.32	39299.8	1167.32	31672.1	1167.32	24344.9	1208.92	17236.4	1167.32	10339.3	1167.32	2015.86
	17.92	3393.33	17.92	2533.33	17.92	1510	17.92	916.667		15.92	4590	17.92	1003.33		711.122	116.751	711.122	108.828	711.122	103.442	711.122	97.7695	711.604	91.2703	711.122	83.5148		1168.94	39316.8	1168.94	31689	1168.94	24364.5	1210.71	17274.1	1168.94	10353.2	1168.94	2031.65
	17.94	3406.67	17.94	2465	17.94	1523.33	17.94	976.667		15.94	4498.33	17.94	991.667		711.604	116.75	711.604	108.832	711.604	103.451	711.604	97.7734	712.086	91.2855	711.604	83.5236		1170.56	39333.4	1170.56	31706.2	1170.56	24384.3	1212.51	17313.8	1170.56	10365.9	1170.56	2047.27
	17.96	3398.33	17.96	2541.67	17.96	1585	17.96	986.667		15.96	4600	17.96	1060		712.086	116.749	712.086	108.835	712.086	103.461	712.086	97.7773	712.568	91.3011	712.086	83.5324		1172.19	39349.9	1172.19	31722.1	1172.19	24405.1	1214.3	17353.8	1172.19	10378.4	1172.19	2063.14
	17.98	3398.33	17.98	2570	17.98	1553.33	17.98	953.333		15.98	4561.67	17.98	1026.67		712.568	116.749	712.568	108.839	712.568	103.47	712.568	97.7812	713.051	91.3168	712.568	83.5412		1173.81	39366.2	1173.81	31738.6	1173.81	24425.8	1216.1	17394.6	1173.81	10389.9	1173.81	2079.41
	18	3440	18	2485	18	1605	18	941.667		16	4563.33	18	1025		713.051	116.748	713.051	108.843	713.051	103.479	713.051	97.7853	713.533	91.3325	713.051	83.5499		1175.43	39381.3	1175.43	31754.8	1175.43	24446.9	1217.89	17437	1175.43	10401.6	1175.43	2096.52
	18.02	3378.33	18.02	2506.67	18.02	1481.67	18.02	960		16.02	4565	18.02	1031.67		713.533	116.747	713.533	108.847	713.533	103.488	713.533	97.7896	714.015	91.3482	713.533	83.5585		1177.05	39398	1177.05	31770.9	1177.05	24467	1219.69	17480.8	1177.05	10412.5	1177.05	2114.54
	18.04	3363.33	18.04	2520	18.04	1503.33	18.04	1026.67		16.04	4503.33	18.04	1035		714.015	116.746	714.015	108.852	714.015	103.498	714.015	97.7943	714.497	91.3633	714.015	83.5672		1178.67	39416.1	1178.67	31783.7	1178.67	24486	1221.48	17524.3	1178.67	10423.9	1178.67	2133.47
	18.06	3290	18.06	2531.67	18.06	1485	18.06	1005		16.06	4603.33	18.06	993.333		714.497	116.746	714.497	108.857	714.497	103.507	714.497	97.7993	714.979	91.3776	714.497	83.5758		1180.29	39434.8	1180.29	31797.3	1180.29	24504	1223.28	17567.3	1180.29	10434.8	1180.29	2153.28
	18.08	3390	18.08	2493.33	18.08	1545	18.08	988.333		16.08	4573.33	18.08	991.667		714.979	116.745	714.979	108.861	714.979	103.516	714.979	97.8044	715.461	91.3905	714.979	83.5844		1181.91	39454.7	1181.91	31811.4	1181.91	24521.3	1225.08	17610.1	1181.91	10445.6	1181.91	2173.82
	18.1	3388.33	18.1	2403.33	18.1	1525	18.1	991.667		16.1	4566.67	18.1	1018.33		715.461	116.744	715.461	108.866	715.461	103.525	715.461	97.8096	715.943	91.4017	715.461	83.593		1183.53	39475.7	1183.53	31824.2	1183.53	24537.7	1226.87	17653.5	1183.53	10456	1183.53	2195.04
	18.12	3391.67	18.12	2405	18.12	1555	18.12	911.667		16.12	4571.67	18.12	1003.33		715.943	116.743	715.943	108.871	715.943	103.533	715.943	97.8148	716.425	91.4108	715.943	83.6016		1185.15	39492.7	1185.15	31840.2	1185.15	24553.2	1228.67	17698.9	1185.15	10467.8	1185.15	2216.7
	18.14	3361.67	18.14	2418.33	18.14	1541.67	18.14	996.667		16.14	4546.67	18.14	1020		716.426	116.742	716.426	108.876	716.426	103.542	716.426	97.82	716.908	91.4175	716.426	83.6102		1186.77	39509.8	1186.77	31856	1186.77	24568.5	1230.46	17746.1	1186.77	10480.4	1186.77	2238.67
	18.16	3383.33	18.16	2578.33	18.16	1493.33	18.16	991.667		16.16	4556.67	18.16	1060		716.908	116.741	716.908	108.881	716.908	103.551	716.908	97.8251	717.39	91.4217	716.908	83.6189		1188.39	39527.7	1188.39	31875.8	1188.39	24585.3	1232.26	17794.8	1188.39	10493.5	1188.39	2260.92
	18.18	3393.33	18.18	2433.33	18.18	1530	18.18	990		16.18	4521.67	18.18	1058.33		717.39	116.741	717.39	108.886	717.39	103.559	717.39	97.8303	717.872	91.4233	717.39	83.6276		1190.01	39547.4	1190.01	31899.7	1190.01	24603.5	1234.05	17844.1	1190.01	10507.2	1190.01	2283.02
	18.2	3408.33	18.2	2471.67	18.2	1475	18.2	1001.67		16.2	4588.33	18.2	1026.67		717.872	116.74	717.872	108.89	717.872	103.568	717.872	97.8353	718.354	91.4224	717.872	83.6364		1191.63	39566.9	1191.63	31923.6	1191.63	24624.7	1235.85	17895.3	1191.63	10520.4	1191.63	2304.83
	18.22	3451.67	18.22	2520	18.22	1491.67	18.22	945		16.22	4521.67	18.22	1008.33		718.354	116.739	718.354	108.895	718.354	103.576	718.354	97.8402	718.836	91.4191	718.354	83.6453		1193.25	39588.2	1193.25	31948.6	1193.25	24648	1237.64	17949.1	1193.25	10533.9	1193.25	2326.14
	18.24	3426.67	18.24	2510	18.24	1573.33	18.24	1030		16.24	4513.33	18.24	968.333		718.836	116.738	718.836	108.899	718.836	103.584	718.836	97.8451	719.318	91.4139	718.836	83.6542		1194.87	39609.9	1194.87	31974	1194.87	24674.1	1239.44	18006.5	1194.87	10547.4	1194.87	2346.57
	18.26	3525	18.26	2508.33	18.26	1498.33	18.26	976.667		16.26	4611.67	18.26	1016.67		719.318	116.737	719.318	108.904	719.318	103.592	719.318	97.8499	719.8	91.4072	719.318	83.6632		1196.48	39635.8	1196.48	32000	1196.48	24703.2	1241.23	18066.5	1196.48	10561.1	1196.48	2366.14
	18.28	3421.67	18.28	2475	18.28	1466.67	18.28	1015		16.28	4580	18.28	961.667		719.8	116.736	719.8	108.909	719.8	103.6	719.8	97.8546	720.282	91.3997	719.8	83.6723		1198.1	39659	1198.1	32027.7	1198.1	24734.6	1243.03	18129.4	1198.1	10574.5	1198.1	2385.12
	18.3	3356.67	18.3	2506.67	18.3	1566.67	18.3	986.667		16.3	4576.67	18.3	1043.33		720.282	116.735	720.282	108.913	720.282	103.608	720.282	97.8593	720.764	91.3923	720.282	83.6816		1199.72	39682.9	1199.72	32055.9	1199.72	24767.6	1244.82	18195.8	1199.72	10588.9	1199.72	2403.78
	18.32	3358.33	18.32	2480	18.32	1555	18.32	1018.33		16.32	4568.33	18.32	1013.33		720.764	116.734	720.764	108.918	720.764	103.616	720.764	97.8638	721.247	91.3858	720.764	83.6909		1201.33	39709.1	1201.33	32082.6	1201.33	24800.8	1246.62	18266.8	1201.33	10603.3	1201.33	2422.46
	18.34	3416.67	18.34	2473.33	18.34	1518.33	18.34	1035		16.34	4558.33	18.34	1048.33		721.247	116.733	721.247	108.923	721.247	103.624	721.247	97.8682	721.729	91.381	721.247	83.7003		1202.95	39733.9	1202.95	32110.8	1202.95	24834.2	1248.42	18339.6	1202.95	10617.3	1202.95	2441.94
	18.36	3420	18.36	2540	18.36	1620	18.36	963.333		16.36	4621.67	18.36	1053.33		721.729	116.732	721.729	108.927	721.729	103.631	721.729	97.8723	722.211	91.3783	721.729	83.7099		1204.57	39760.6	1204.57	32138.6	1204.57	24868	1250.21	18412.9	1204.57	10630.4	1204.57	2462.48
	18.38	3453.33	18.38	2540	18.38	1521.67	18.38	1010		16.38	4638.33	18.38	1061.67		722.211	116.732	722.211	108.932	722.211	103.639	722.211	97.8762	722.693	91.3784	722.211	83.7195		1206.18	39790.3	1206.18	32166.3	1206.18	24901	1252.01	18488.5	1206.18	10643.4	1206.18	2484.34
	18.4	3386.67	18.4	2473.33	18.4	1508.33	18.4	946.667		16.4	4581.67	18.4	990		722.693	116.731	722.693	108.937	722.693	103.647	722.693	97.88	723.175	91.3809	722.693	83.7292		1207.8	39820.8	1207.8	32196	1207.8	24933.2	1253.8	18566.6	1207.8	10656.6	1207.8	2508.2
	18.42	3478.33	18.42	2526.67	18.42	1586.67	18.42	1043.33		16.42	4598.33	18.42	1000		723.175	116.731	723.175	108.942	723.175	103.654	723.175	97.8837	723.657	91.3859	723.175	83.7389		1209.41	39849.6	1209.41	32224.4	1209.41	24963.9	1255.6	18649.1	1209.41	10669.6	1209.41	2533.92
	18.44	3390	18.44	2455	18.44	1563.33	18.44	965		16.44	4596.67	18.44	990		723.657	116.73	723.657	108.947	723.657	103.661	723.657	97.8873	724.139	91.3931	723.657	83.7486		1211.03	39878	1211.03	32253.1	1211.03	24993.9	1257.39	18735.5	1211.03	10683.4	1211.03	2561.86
	18.46	3481.67	18.46	2573.33	18.46	1645	18.46	980		16.46	4573.33	18.46	1011.67		724.139	116.729	724.139	108.952	724.139	103.669	724.139	97.891	724.621	91.4021	724.139	83.7583		1212.64	39905.9	1212.64	32282.5	1212.64	25024	1259.19	18827.1	1212.64	10697.2	1212.64	2591.31
	18.48	3490	18.48	2548.33	18.48	1513.33	18.48	986.667		16.48	4606.67	18.48	995		724.621	116.728	724.621	108.957	724.621	103.676	724.621	97.8945	725.104	91.4124	724.621	83.768		1214.26	39934.4	1214.26	32311.9	1214.26	25053.7	1260.98	18922.5	1214.26	10711.1	1214.26	2622.4
	18.5	3443.33	18.5	2515	18.5	1573.33	18.5	978.333		16.5	4640	18.5	1026.67		725.104	116.727	725.104	108.962	725.104	103.683	725.104	97.8982	725.586	91.4236	725.104	83.7777		1215.87	39963.8	1215.87	32342.2	1215.87	25082.5	1262.78	19023.1	1215.87	10726.9	1215.87	2654.42
	18.52	3460	18.52	2496.67	18.52	1508.33	18.52	1033.33		16.52	4600	18.52	1033.33		725.586	116.726	725.586	108.967	725.586	103.69	725.586	97.902	726.068	91.4349	725.586	83.7872		1217.49	39992.9	1217.49	32373.8	1217.49	25111.7	1264.57	19127.9	1217.49	10743.3	1217.49	2687.5
	18.54	3408.33	18.54	2443.33	18.54	1548.33	18.54	1015		16.54	4603.33	18.54	1053.33		726.068	116.725	726.068	108.972	726.068	103.697	726.068	97.9058	726.55	91.4458	726.068	83.7967		1219.1	40026	1219.1	32408.1	1219.1	25142.2	1266.37	19238	1219.1	10761	1219.1	2720.84
	18.56	3470	18.56	2571.67	18.56	1521.67	18.56	966.667		16.56	4693.33	18.56	1011.67		726.55	116.723	726.55	108.977	726.55	103.704	726.55	97.9096	727.032	91.4559	726.55	83.806		1220.71	40061.5	1220.71	32445.3	1220.71	25174.5	1268.16	19351	1220.71	10781.2	1220.71	2754.1
	18.58	3453.33	18.58	2463.33	18.58	1511.67	18.58	950		16.58	4606.67	18.58	1046.67		727.032	116.722	727.032	108.981	727.032	103.71	727.032	97.9134	727.514	91.4645	727.032	83.8152		1222.33	40097	1222.33	32486.2	1222.33	25207.8	1269.96	19466.5	1222.33	10803.2	1222.33	2787.57
	18.6	3415	18.6	2480	18.6	1518.33	18.6	981.667		16.6	4640	18.6	1018.33		727.514	116.72	727.514	108.986	727.514	103.717	727.514	97.9171	727.996	91.4721	727.514	83.8241		1223.94	40137.1	1223.94	32527.8	1223.94	25241.8	1271.76	19582.7	1223.94	10826.9	1223.94	2820.91
	18.62	3408.33	18.62	2495	18.62	1513.33	18.62	988.333		16.62	4588.33	18.62	1076.67		727.996	116.718	727.996	108.991	727.996	103.724	727.996	97.9207	728.478	91.4784	727.996	83.8328		1225.55	40176.4	1225.55	32571.6	1225.55	25277.3	1273.55	19699.4	1225.55	10851.9	1225.55	2854.66
	18.64	3345	18.64	2476.67	18.64	1573.33	18.64	1005		16.64	4660	18.64	990		728.478	116.716	728.478	108.996	728.478	103.731	728.478	97.9243	728.96	91.4843	728.478	83.8413		1227.16	40218.7	1227.16	32615.1	1227.16	25314.5	1275.35	19815.8	1227.16	10878.5	1227.16	2889.77
	18.66	3440	18.66	2508.33	18.66	1628.33	18.66	940		16.66	4615	18.66	991.667		728.961	116.715	728.961	109.001	728.961	103.738	728.961	97.9276	729.443	91.4903	728.961	83.8496		1228.77	40260.7	1228.77	32655.5	1228.77	25353.7	1277.14	19928.6	1228.77	10905.5	1228.77	2927
	18.68	3341.67	18.68	2591.67	18.68	1501.67	18.68	1033.33		16.68	4618.33	18.68	1016.67		729.443	116.713	729.443	109.006	729.443	103.745	729.443	97.9307	729.925	91.4969	729.443	83.8576		1230.38	40303.9	1230.38	32696.1	1230.38	25393.2	1278.94	20041.9	1230.38	10934.1	1230.38	2966.87
	18.7	3381.67	18.7	2436.67	18.7	1606.67	18.7	1006.67		16.7	4683.33	18.7	990		729.925	116.711	729.925	109.012	729.925	103.752	729.925	97.9337	730.407	91.5048	729.925	83.8654		1231.99	40345.2	1231.99	32735.7	1231.99	25434.3	1280.73	20156.8	1231.99	10964	1231.99	3009.93
	18.72	3373.33	18.72	2465	18.72	1590	18.72	946.667		16.72	4630	18.72	1055		730.407	116.709	730.407	109.017	730.407	103.759	730.407	97.9365	730.889	91.5142	730.407	83.8729		1233.6	40390.5	1233.6	32775.6	1233.6	25478.2	1282.53	20275.2	1233.6	10995.6	1233.6	3056.03
	18.74	3433.33	18.74	2395	18.74	1570	18.74	1035		16.74	4671.67	18.74	1036.67		730.889	116.707	730.889	109.023	730.889	103.766	730.889	97.9393	731.371	91.5251	730.889	83.8801		1235.22	40436	1235.22	32818.2	1235.22	25525.3	1284.32	20396.4	1235.22	11027.7	1235.22	3105.43
	18.76	3351.67	18.76	2491.67	18.76	1471.67	18.76	983.333		16.76	4598.33	18.76	1030		731.371	116.705	731.371	109.029	731.371	103.773	731.371	97.942	731.853	91.5374	731.371	83.8871		1236.83	40483.3	1236.83	32862.1	1236.83	25574.5	1286.12	20521.6	1236.83	11059.9	1236.83	3157.23
	18.78	3423.33	18.78	2540	18.78	1540	18.78	946.667		16.78	4630	18.78	990		731.853	116.703	731.853	109.034	731.853	103.78	731.853	97.9447	732.335	91.5508	731.853	83.8937		1238.44	40531	1238.44	32909.6	1238.44	25626.6	1287.91	20649.4	1238.44	11092.7	1238.44	3211.22
	18.8	3366.67	18.8	2486.67	18.8	1583.33	18.8	1063.33		16.8	4618.33	18.8	1020		732.335	116.701	732.335	109.04	732.335	103.787	732.335	97.9473	732.817	91.5652	732.335	83.9001		1240.04	40576.9	1240.04	32956	1240.04	25680.9	1289.71	20780.6	1240.04	11125.7	1240.04	3266.24
	18.82	3441.67	18.82	2501.67	18.82	1551.67	18.82	998.333		16.82	4633.33	18.82	1073.33		732.817	116.699	732.817	109.046	732.817	103.794	732.817	97.9499	733.3	91.5802	732.817	83.9063		1241.65	40622.1	1241.65	33003.4	1241.65	25738.3	1291.5	20912.8	1241.65	11159.8	1241.65	3322.45
	18.84	3481.67	18.84	2510	18.84	1505	18.84	1065		16.84	4641.67	18.84	1050		733.3	116.697	733.3	109.052	733.3	103.801	733.3	97.9525	733.782	91.5958	733.3	83.9122		1243.26	40669	1243.26	33051.2	1243.26	25797.5	1293.3	21047	1243.26	11194.2	1243.26	3379.19
	18.86	3393.33	18.86	2515	18.86	1536.67	18.86	955		16.86	4696.67	18.86	1016.67		733.782	116.695	733.782	109.057	733.782	103.809	733.782	97.955	734.264	91.6117	733.782	83.9178		1244.87	40713.9	1244.87	33103.4	1244.87	25857.5	1295.09	21180.4	1244.87	11229.4	1244.87	3436.62
	18.88	3415	18.88	2560	18.88	1573.33	18.88	1000		16.88	4616.67	18.88	953.333		734.264	116.693	734.264	109.063	734.264	103.816	734.264	97.9575	734.746	91.6278	734.264	83.9232		1246.48	40762.5	1246.48	33159	1246.48	25917.3	1296.89	21312.9	1246.48	11265.6	1246.48	3495.02
	18.9	3413.33	18.9	2530	18.9	1526.67	18.9	975		16.9	4658.33	18.9	1050		734.746	116.691	734.746	109.068	734.746	103.824	734.746	97.9601	735.228	91.6438	734.746	83.9284		1248.09	40807.2	1248.09	33216.4	1248.09	25977.5	1298.69	21442	1248.09	11304	1248.09	3554.84
	18.92	3425	18.92	2413.33	18.92	1545	18.92	1033.33		16.92	4730	18.92	988.333		735.228	116.689	735.228	109.074	735.228	103.831	735.228	97.9626	735.71	91.6596	735.228	83.9334		1249.69	40855.2	1249.69	33279.9	1249.69	26037.2	1300.48	21567.1	1249.69	11343.8	1249.69	3615.98
	18.94	3365	18.94	2508.33	18.94	1551.67	18.94	938.333		16.94	4670	18.94	1061.67		735.71	116.687	735.71	109.079	735.71	103.838	735.71	97.9651	736.192	91.6748	735.71	83.9382		1251.3	40907.2	1251.3	33346.4	1251.3	26096.7	1302.28	21689.7	1251.3	11384.1	1251.3	3679.92
	18.96	3340	18.96	2491.67	18.96	1588.33	18.96	1001.67		16.96	4640	18.96	1031.67		736.192	116.685	736.192	109.084	736.192	103.846	736.192	97.9677	736.674	91.6892	736.192	83.9427		1252.91	40968.8	1252.91	33415.8	1252.91	26157.4	1304.07	21807.2	1252.91	11425.7	1252.91	3746.72
	18.98	3355	18.98	2518.33	18.98	1500	18.98	970		16.98	4701.67	18.98	1030		736.674	116.683	736.674	109.089	736.674	103.853	736.674	97.9704	737.157	91.7026	736.674	83.9471		1254.51	41034	1254.51	33489.1	1254.51	26219.6	1305.87	21922.9	1254.51	11469.4	1254.51	3816.06
	19	3408.33	19	2461.67	19	1506.67	19	971.667		17	4648.33	19	1043.33		737.157	116.681	737.157	109.094	737.157	103.86	737.157	97.9734	737.639	91.715	737.157	83.9512		1256.12	41101.4	1256.12	33565.9	1256.12	26284.5	1307.66	22037.5	1256.12	11515.7	1256.12	3888.63
	19.02	3338.33	19.02	2463.33	19.02	1595	19.02	1016.67		17.02	4613.33	19.02	1015		737.639	116.678	737.639	109.099	737.639	103.867	737.639	97.9764	738.121	91.7262	737.639	83.9552		1257.73	41167.9	1257.73	33644.1	1257.73	26352.7	1309.46	22151.3	1257.73	11563.9	1257.73	3964.12
	19.04	3330	19.04	2431.67	19.04	1576.67	19.04	1053.33		17.04	4678.33	19.04	1031.67		738.121	116.676	738.121	109.104	738.121	103.874	738.121	97.9795	738.603	91.7365	738.121	83.9589		1259.33	41233.6	1259.33	33720.7	1259.33	26424.3	1311.25	22261.3	1259.33	11614.7	1259.33	4041.23
	19.06	3351.67	19.06	2441.67	19.06	1526.67	19.06	988.333		17.06	4680	19.06	990		738.603	116.673	738.603	109.108	738.603	103.881	738.603	97.9826	739.085	91.746	738.603	83.9625		1260.94	41302.4	1260.94	33798.7	1260.94	26500.3	1313.05	22368.6	1260.94	11667.5	1260.94	4120.52
	19.08	3408.33	19.08	2540	19.08	1505	19.08	986.667		17.08	4635	19.08	1035		739.085	116.67	739.085	109.112	739.085	103.888	739.085	97.9856	739.567	91.7552	739.085	83.9659		1262.54	41370.2	1262.54	33878.6	1262.54	26580.2	1314.84	22471.3	1262.54	11724	1262.54	4200.4
	19.1	3323.33	19.1	2503.33	19.1	1501.67	19.1	1008.33		17.1	4675	19.1	1113.33		739.567	116.668	739.567	109.116	739.567	103.894	739.567	97.9886	740.049	91.7645	739.567	83.9691		1264.15	41437.2	1264.15	33960.2	1264.15	26664.4	1316.64	22569.3	1264.15	11783	1264.15	4281.29
	19.12	3361.67	19.12	2425	19.12	1613.33	19.12	975		17.12	4630	19.12	1088.33		740.049	116.665	740.049	109.12	740.049	103.901	740.049	97.9914	740.531	91.7743	740.049	83.9723		1265.75	41506.3	1265.75	34038.1	1265.75	26751.6	1318.43	22661.2	1265.75	11843.2	1265.75	4362.14
	19.14	3413.33	19.14	2501.67	19.14	1580	19.14	983.333		17.14	4678.33	19.14	1071.67		740.531	116.663	740.531	109.123	740.531	103.908	740.531	97.994	741.013	91.7855	740.531	83.9754		1267.36	41575.7	1267.36	34114.9	1267.36	26842.5	1320.23	22748.6	1267.36	11906.5	1267.36	4444.18
	19.16	3361.67	19.16	2510	19.16	1503.33	19.16	1013.33		17.16	4635	19.16	1031.67		741.013	116.661	741.013	109.126	741.013	103.914	741.013	97.9963	741.495	91.7981	741.013	83.9784		1268.96	41650	1268.96	34195	1268.96	26936.1	1322.03	22832	1268.96	11970.4	1268.96	4526.59
	19.18	3361.67	19.18	2536.67	19.18	1461.67	19.18	1046.67		17.18	4648.33	19.18	1050		741.495	116.659	741.495	109.129	741.495	103.92	741.495	97.9984	741.978	91.8128	741.495	83.9813		1270.56	41724.4	1270.56	34273.3	1270.56	27030.7	1323.82	22909.5	1270.56	12037.1	1270.56	4610.42
	19.2	3361.67	19.2	2496.67	19.2	1515	19.2	980		17.2	4591.67	19.2	1060		741.978	116.657	741.978	109.132	741.978	103.926	741.978	98.0003	742.46	91.829	741.978	83.9843		1272.17	41801.6	1272.17	34352	1272.17	27126.6	1325.62	22981.8	1272.17	12106.1	1272.17	4697.1
	19.22	3423.33	19.22	2570	19.22	1575	19.22	960		17.22	4641.67	19.22	1040		742.46	116.655	742.46	109.134	742.46	103.932	742.46	98.0021	742.942	91.8469	742.46	83.9872		1273.77	41880.2	1273.77	34433.2	1273.77	27221.8	1327.41	23049	1273.77	12176.7	1273.77	4786.14
	19.24	3393.33	19.24	2515	19.24	1498.33	19.24	975		17.24	4620	19.24	1053.33		742.942	116.653	742.942	109.136	742.942	103.938	742.942	98.0038	743.424	91.8652	742.942	83.9902		1275.37	41958.3	1275.37	34515	1275.37	27316.9	1329.21	23111.8	1275.37	12249.4	1275.37	4878.52
	19.26	3406.67	19.26	2423.33	19.26	1470	19.26	1108.33		17.26	4645	19.26	1055		743.424	116.651	743.424	109.138	743.424	103.944	743.424	98.0054	743.906	91.8832	743.424	83.9933		1276.97	42038.9	1276.97	34596.1	1276.97	27411.7	1331	23168.7	1276.97	12324.5	1276.97	4974.26
	19.28	3375	19.28	2433.33	19.28	1543.33	19.28	1013.33		17.28	4621.67	19.28	1043.33		743.906	116.649	743.906	109.14	743.906	103.95	743.906	98.007	744.388	91.9	743.906	83.9964		1278.57	42124.3	1278.57	34680.2	1278.57	27507.4	1332.8	23218.7	1278.57	12402.9	1278.57	5073.14
	19.3	3441.67	19.3	2505	19.3	1565	19.3	1008.33		17.3	4626.67	19.3	1068.33		744.388	116.647	744.388	109.141	744.388	103.955	744.388	98.0084	744.87	91.9143	744.388	83.9995		1280.18	42212.2	1280.18	34765.4	1280.18	27605	1334.59	23260.4	1280.18	12484.1	1280.18	5175.86
	19.32	3443.33	19.32	2505	19.32	1631.67	19.32	935		17.32	4671.67	19.32	1055		744.87	116.645	744.87	109.143	744.87	103.961	744.87	98.0098	745.352	91.9259	744.87	84.0028		1281.78	42300.3	1281.78	34853.4	1281.78	27704.8	1336.39	23293.3	1281.78	12566.7	1281.78	5280.68
	19.34	3365	19.34	2453.33	19.34	1501.67	19.34	978.333		17.34	4628.33	19.34	1068.33		745.352	116.642	745.352	109.144	745.352	103.966	745.352	98.0111	745.835	91.934	745.352	84.0061		1283.38	42392.3	1283.38	34939.2	1283.38	27806.7	1338.18	23316.5	1283.38	12652.6	1283.38	5388.13
	19.36	3306.67	19.36	2531.67	19.36	1583.33	19.36	965		17.36	4621.67	19.36	1040		745.835	116.64	745.835	109.145	745.835	103.971	745.835	98.0123	746.317	91.9389	745.835	84.0096		1284.98	42490.5	1284.98	35027.2	1284.98	27911.8	1339.98	23332	1284.98	12742.2	1284.98	5497.68
	19.38	3410	19.38	2471.67	19.38	1551.67	19.38	1090		17.38	4596.67	19.38	1050		746.317	116.638	746.317	109.146	746.317	103.976	746.317	98.0135	746.799	91.9407	746.317	84.0131		1286.58	42586.8	1286.58	35121.6	1286.58	28018.1	1341.77	23340.3	1286.58	12834.4	1286.58	5609.43
	19.4	3371.67	19.4	2480	19.4	1493.33	19.4	970		17.4	4655	19.4	1021.67		746.799	116.635	746.799	109.147	746.799	103.981	746.799	98.0146	747.281	91.9399	746.799	84.0169		1288.18	42681.3	1288.18	35222.8	1288.18	28126.5	1343.57	23340	1288.18	12929	1288.18	5723.08
	19.42	3378.33	19.42	2460	19.42	1546.67	19.42	1033.33		17.42	4585	19.42	1083.33		747.281	116.632	747.281	109.147	747.281	103.986	747.281	98.0156	747.763	91.9372	747.281	84.0207		1289.78	42777.3	1289.78	35324.7	1289.78	28236	1345.36	23329.3	1289.78	13025.3	1289.78	5838.21
	19.44	3358.33	19.44	2433.33	19.44	1568.33	19.44	950		17.44	4543.33	19.44	1018.33		747.763	116.63	747.763	109.148	747.763	103.991	747.763	98.0166	748.245	91.9332	747.763	84.0246		1291.38	42878.2	1291.38	35432.1	1291.38	28346.6	1347.16	23309.2	1291.38	13124.9	1291.38	5954.9
	19.46	3418.33	19.46	2461.67	19.46	1535	19.46	1011.67		17.46	4666.67	19.46	1018.33		748.245	116.627	748.245	109.149	748.245	103.996	748.245	98.0177	748.727	91.9288	748.245	84.0287		1292.98	42980.3	1292.98	35543.2	1292.98	28458.8	1348.96	23280.7	1292.98	13228.7	1292.98	6073.26
	19.48	3371.67	19.48	2496.67	19.48	1558.33	19.48	985		17.48	4668.33	19.48	1051.67		748.727	116.624	748.727	109.151	748.727	104	748.727	98.0188	749.209	91.9245	748.727	84.0329		1294.58	43080.1	1294.58	35654.3	1294.58	28574.3	1350.75	23243.4	1294.58	13335.6	1294.58	6192.95
	19.5	3336.67	19.5	2480	19.5	1515	19.5	996.667		17.5	4561.67	19.5	1063.33		749.209	116.622	749.209	109.152	749.209	104.004	749.209	98.02	749.692	91.9212	749.209	84.0371		1296.17	43176.9	1296.17	35763.8	1296.17	28691.2	1352.55	23195.9	1296.17	13444.4	1296.17	6313.61
	19.52	3391.67	19.52	2505	19.52	1583.33	19.52	945		17.52	4603.33	19.52	1018.33		749.692	116.619	749.692	109.153	749.692	104.009	749.692	98.0211	750.174	91.919	749.692	84.0414		1297.77	43276.3	1297.77	35877.2	1297.77	28810.8	1354.34	23140.2	1297.77	13557.5	1297.77	6436.43
	19.54	3303.33	19.54	2470	19.54	1461.67	19.54	950		17.54	4590	19.54	1020		750.174	116.616	750.174	109.155	750.174	104.013	750.174	98.0221	750.656	91.9187	750.174	84.0458		1299.37	43373.2	1299.37	35992.7	1299.37	28932.4	1356.14	23076.6	1299.37	13671.3	1299.37	6560.41
	19.56	3466.67	19.56	2495	19.56	1490	19.56	1090		17.56	4666.67	19.56	1095		750.656	116.613	750.656	109.156	750.656	104.017	750.656	98.023	751.138	91.92	750.656	84.0501		1300.97	43473.6	1300.97	36113.9	1300.97	29055.8	1357.93	23003.4	1300.97	13787.2	1300.97	6685.38
	19.58	3360	19.58	2496.67	19.58	1548.33	19.58	1036.67		17.58	4663.33	19.58	1093.33		751.138	116.61	751.138	109.157	751.138	104.02	751.138	98.0238	751.62	91.9232	751.138	84.0544		1302.57	43573.9	1302.57	36237.8	1302.57	29180.4	1359.73	22917.8	1302.57	13906.3	1302.57	6810.71
	19.6	3430	19.6	2441.67	19.6	1501.67	19.6	943.333		17.6	4561.67	19.6	1066.67		751.62	116.608	751.62	109.158	751.62	104.024	751.62	98.0244	752.102	91.928	751.62	84.0586		1304.16	43672.2	1304.16	36366.1	1304.16	29305.6	1361.52	22820.9	1304.16	14025.8	1304.16	6935.07
	19.62	3383.33	19.62	2503.33	19.62	1516.67	19.62	985		17.62	4563.33	19.62	1060		752.102	116.605	752.102	109.159	752.102	104.027	752.102	98.0249	752.584	91.9343	752.102	84.0627		1305.76	43768.9	1305.76	36498.3	1305.76	29432	1363.32	22715.2	1305.76	14146.9	1305.76	7059.27
	19.64	3366.67	19.64	2445	19.64	1508.33	19.64	971.667		17.64	4595	19.64	1108.33		752.584	116.603	752.584	109.16	752.584	104.031	752.584	98.025	753.066	91.9417	752.584	84.0666		1307.35	43869.2	1307.35	36624.9	1307.35	29558.7	1365.11	22605.9	1307.35	14270	1307.35	7181.65
	19.66	3325	19.66	2566.67	19.66	1505	19.66	1021.67		17.66	4591.67	19.66	1028.33		753.066	116.601	753.066	109.16	753.066	104.034	753.066	98.025	753.548	91.95	753.066	84.0702		1308.95	43971.1	1308.95	36750.4	1308.95	29687.4	1366.91	22493.8	1308.95	14396.6	1308.95	7303.04
	19.68	3421.67	19.68	2493.33	19.68	1443.33	19.68	1045		17.68	4570	19.68	1078.33		753.548	116.599	753.548	109.161	753.548	104.037	753.548	98.0248	754.03	91.958	753.548	84.0736		1310.55	44068.4	1310.55	36874.7	1310.55	29815.4	1368.7	22381.8	1310.55	14527.3	1310.55	7422.64
	19.7	3326.67	19.7	2465	19.7	1511.67	19.7	933.333		17.7	4546.67	19.7	1051.67		754.031	116.597	754.031	109.161	754.031	104.04	754.031	98.0243	754.513	91.9652	754.031	84.0767		1312.14	44158.7	1312.14	36992.4	1312.14	29940.1	1370.5	22266.6	1312.14	14658	1312.14	7539.32
	19.72	3345	19.72	2481.67	19.72	1555	19.72	1033.33		17.72	4593.33	19.72	1063.33		754.513	116.595	754.513	109.161	754.513	104.043	754.513	98.0238	754.995	91.9705	754.513	84.0795		1313.74	44245.7	1313.74	37109.2	1313.74	30062.6	1372.3	22148.1	1313.74	14792.1	1313.74	7654.49
	19.74	3340	19.74	2456.67	19.74	1516.67	19.74	1011.67		17.74	4498.33	19.74	1053.33		754.995	116.593	754.995	109.161	754.995	104.045	754.995	98.0229	755.477	91.9726	754.995	84.0818		1315.33	44328.6	1315.33	37225.8	1315.33	30180.3	1374.09	22027.7	1315.33	14925.6	1315.33	7766.93
	19.76	3345	19.76	2451.67	19.76	1595	19.76	980		17.76	4610	19.76	1065		755.477	116.591	755.477	109.16	755.477	104.047	755.477	98.0219	755.959	91.9711	755.477	84.0837		1316.93	44410.3	1316.93	37341.9	1316.93	30293.3	1375.89	21905.1	1316.93	15059.2	1316.93	7877.65
	19.78	3395	19.78	2448.33	19.78	1546.67	19.78	1018.33		17.78	4535	19.78	1068.33		755.959	116.589	755.959	109.16	755.959	104.049	755.959	98.0206	756.441	91.9652	755.959	84.0852		1318.52	44484.5	1318.52	37456.3	1318.52	30401	1377.68	21782.5	1318.52	15193.1	1318.52	7984.97
	19.8	3408.33	19.8	2548.33	19.8	1480	19.8	1000		17.8	4551.67	19.8	1058.33		756.441	116.587	756.441	109.159	756.441	104.051	756.441	98.0188	756.923	91.9554	756.441	84.0862		1320.11	44555.2	1320.11	37564.1	1320.11	30503.6	1379.48	21658.5	1320.11	15323.4	1320.11	8089.25
	19.82	3386.67	19.82	2455	19.82	1500	19.82	936.667		17.82	4521.67	19.82	1123.33		756.923	116.585	756.923	109.158	756.923	104.052	756.923	98.0168	757.405	91.9418	756.923	84.0867		1321.71	44619.7	1321.71	37667.3	1321.71	30603.2	1381.27	21534.2	1321.71	15450.5	1321.71	8191.17
	19.84	3480	19.84	2473.33	19.84	1561.67	19.84	970		17.84	4595	19.84	1041.67		757.405	116.583	757.405	109.157	757.405	104.053	757.405	98.0146	757.888	91.9254	757.405	84.0867		1323.3	44684.1	1323.3	37760.1	1323.3	30699	1383.07	21409.2	1323.3	15574.7	1323.3	8289.48
	19.86	3385	19.86	2421.67	19.86	1541.67	19.86	1036.67		17.86	4451.67	19.86	1061.67		757.888	116.581	757.888	109.156	757.888	104.053	757.888	98.0122	758.37	91.907	757.888	84.0862		1324.89	44752.1	1324.89	37851.7	1324.89	30790.1	1384.86	21285.2	1324.89	15695.9	1324.89	8384.54
	19.88	3461.67	19.88	2530	19.88	1501.67	19.88	976.667		17.88	4605	19.88	1111.67		758.37	116.579	758.37	109.155	758.37	104.054	758.37	98.0096	758.852	91.8874	758.37	84.0851		1326.49	44816.8	1326.49	37934	1326.49	30875.3	1386.66	21159	1326.49	15814.2	1326.49	8477.24
	19.9	3366.67	19.9	2523.33	19.9	1480	19.9	993.333		17.9	4566.67	19.9	1036.67		758.852	116.577	758.852	109.154	758.852	104.054	758.852	98.007	759.334	91.8672	758.852	84.0834		1328.08	44872.3	1328.08	38014	1328.08	30953.7	1388.45	21035.2	1328.08	15926.4	1328.08	8566.26
	19.92	3415	19.92	2455	19.92	1568.33	19.92	985		17.92	4595	19.92	1045		759.334	116.574	759.334	109.153	759.334	104.055	759.334	98.0042	759.816	91.847	759.334	84.0811		1329.67	44925.8	1329.67	38085.8	1329.67	31023.5	1390.25	20916.9	1329.67	16031.9	1329.67	8651.59
	19.94	3398.33	19.94	2441.67	19.94	1613.33	19.94	990		17.94	4548.33	19.94	1015		759.816	116.572	759.816	109.152	759.816	104.055	759.816	98.0015	760.298	91.8271	759.816	84.0783		1331.26	44974.1	1331.26	38151.7	1331.26	31083.2	1392.04	20807.8	1331.26	16133.2	1331.26	8732.88
	19.96	3418.33	19.96	2528.33	19.96	1533.33	19.96	1020		17.96	4546.67	19.96	1033.33		760.298	116.57	760.298	109.15	760.298	104.055	760.298	97.9991	760.78	91.808	760.298	84.0749		1332.86	45018.9	1332.86	38217.4	1332.86	31130.8	1393.84	20704.8	1332.86	16227.1	1332.86	8809.58
	19.98	3380	19.98	2455	19.98	1491.67	19.98	976.667		17.98	4543.33	19.98	1116.67		760.78	116.568	760.78	109.149	760.78	104.056	760.78	97.9967	761.262	91.7901	760.78	84.071		1334.45	45052.3	1334.45	38277	1334.45	31165	1395.64	20606.1	1334.45	16310.8	1334.45	8880.38
	20	3345	20	2501.67	20	1520	20	951.667		18	4445	20	1091.67		761.262	116.566	761.262	109.148	761.262	104.056	761.262	97.9941	761.744	91.7738	761.262	84.0666		1336.04	45078.6	1336.04	38327.6	1336.04	31185.3	1397.43	20513	1336.04	16385.4	1336.04	8945.38
	20.02	3381.67	20.02	2535	20.02	1550	20.02	993.333		18.02	4581.67	20.02	1085		761.744	116.564	761.744	109.146	761.744	104.056	761.744	97.9915	762.227	91.7595	761.744	84.0617		1337.63	45097.3	1337.63	38373.6	1337.63	31192.3	1399.23	20422.5	1337.63	16451	1337.63	9003.55
	20.04	3388.33	20.04	2538.33	20.04	1540	20.04	1015		18.04	4508.33	20.04	1098.33		762.227	116.562	762.227	109.145	762.227	104.056	762.227	97.9887	762.709	91.7469	762.227	84.0563		1339.22	45111.4	1339.22	38408.2	1339.22	31184.2	1401.02	20336.2	1339.22	16510	1339.22	9054.36
	20.06	3363.33	20.06	2445	20.06	1580	20.06	990		18.06	4523.33	20.06	1040		762.709	116.56	762.709	109.143	762.709	104.056	762.709	97.9857	763.191	91.7362	762.709	84.0505		1340.81	45122.1	1340.81	38436.1	1340.81	31160.9	1402.82	20251.5	1340.81	16559.9	1340.81	9097
	20.08	3411.67	20.08	2441.67	20.08	1523.33	20.08	973.333		18.08	4551.67	20.08	1070		763.191	116.557	763.191	109.142	763.191	104.055	763.191	97.9824	763.673	91.7267	763.191	84.0443		1342.4	45128.1	1342.4	38455.8	1342.4	31123.8	1404.61	20168.8	1342.4	16597.2	1342.4	9131.23
	20.1	3348.33	20.1	2535	20.1	1540	20.1	938.333		18.1	4596.67	20.1	1073.33		763.673	116.555	763.673	109.14	763.673	104.055	763.673	97.9787	764.155	91.718	763.673	84.0379		1343.99	45128.4	1343.99	38472.1	1343.99	31075.6	1406.41	20086.7	1343.99	16625	1343.99	9156.39
	20.12	3298.33	20.12	2485	20.12	1530	20.12	1048.33		18.12	4506.67	20.12	1098.33		764.155	116.552	764.155	109.138	764.155	104.053	764.155	97.9741	764.637	91.7099	764.155	84.031		1345.58	45113.2	1345.58	38472.3	1345.58	31017.3	1408.2	20005	1345.58	16644	1345.58	9172.59
	20.14	3345	20.14	2568.33	20.14	1561.67	20.14	1003.33		18.14	4563.33	20.14	1111.67		764.637	116.549	764.637	109.136	764.637	104.052	764.637	97.9691	765.119	91.7019	764.637	84.024		1347.16	45085.2	1347.16	38466.3	1347.16	30951.6	1410	19922.3	1347.16	16651.8	1347.16	9179.8
	20.16	3460	20.16	2458.33	20.16	1600	20.16	931.667		18.16	4590	20.16	1123.33		765.119	116.546	765.119	109.134	765.119	104.05	765.119	97.9639	765.601	91.6941	765.119	84.0168		1348.75	45048.9	1348.75	38451.5	1348.75	30878.9	1411.79	19840.7	1348.75	16650.2	1348.75	9178.76
	20.18	3363.33	20.18	2516.67	20.18	1543.33	20.18	1040		18.18	4515	20.18	1053.33		765.601	116.542	765.601	109.132	765.601	104.048	765.601	97.9586	766.083	91.6865	765.601	84.0095		1350.34	44999.7	1350.34	38427.3	1350.34	30801.5	1413.59	19759.6	1350.34	16639.2	1350.34	9170.22
	20.2	3378.33	20.2	2486.67	20.2	1488.33	20.2	1016.67		18.2	4538.33	20.2	1018.33		766.083	116.539	766.083	109.13	766.083	104.046	766.083	97.9532	766.566	91.6786	766.083	84.0022		1351.93	44944.4	1351.93	38394.1	1351.93	30721.6	1415.38	19680.2	1351.93	16617	1351.93	9154.81
	20.22	3381.67	20.22	2516.67	20.22	1523.33	20.22	1028.33		18.22	4485	20.22	1073.33		766.566	116.536	766.566	109.128	766.566	104.044	766.566	97.9478	767.048	91.6705	766.566	83.9949		1353.52	44878.1	1353.52	38347.9	1353.52	30639	1417.18	19604	1353.52	16584.1	1353.52	9132.86
	20.24	3361.67	20.24	2476.67	20.24	1526.67	20.24	993.333		18.24	4560	20.24	1110		767.048	116.533	767.048	109.126	767.048	104.042	767.048	97.9425	767.53	91.6617	767.048	83.9876		1355.1	44811.8	1355.1	38288.8	1355.1	30552.8	1418.97	19531.8	1355.1	16543.5	1355.1	9104.97
	20.26	3323.33	20.26	2523.33	20.26	1486.67	20.26	943.333		18.26	4591.67	20.26	1065		767.53	116.53	767.53	109.125	767.53	104.04	767.53	97.9376	768.012	91.652	767.53	83.9805		1356.69	44737.7	1356.69	38219.7	1356.69	30461.9	1420.77	19460.5	1356.69	16492.8	1356.69	9070.64
	20.28	3381.67	20.28	2510	20.28	1520	20.28	971.667		18.28	4496.67	20.28	1025		768.012	116.528	768.012	109.123	768.012	104.039	768.012	97.9333	768.494	91.6418	768.012	83.9736		1358.28	44658.5	1358.28	38138.8	1358.28	30367.4	1422.57	19390	1358.28	16432.2	1358.28	9029.76
	20.3	3416.67	20.3	2430	20.3	1525	20.3	1026.67		18.3	4545	20.3	1093.33		768.494	116.525	768.494	109.121	768.494	104.037	768.494	97.9293	768.976	91.6313	768.494	83.9669		1359.86	44571.8	1359.86	38050.7	1359.86	30270	1424.36	19322	1359.86	16361.8	1359.86	8981.77
	20.32	3361.67	20.32	2478.33	20.32	1595	20.32	1038.33		18.32	4511.67	20.32	1063.33		768.976	116.523	768.976	109.12	768.976	104.035	768.976	97.9255	769.458	91.6214	768.976	83.9604		1361.45	44478.3	1361.45	37954.9	1361.45	30167.3	1426.16	19256.9	1361.45	16282.9	1361.45	8926.01
	20.34	3385	20.34	2488.33	20.34	1530	20.34	976.667		18.34	4510	20.34	1075		769.458	116.521	769.458	109.118	769.458	104.034	769.458	97.9219	769.94	91.6131	769.458	83.9541		1363.03	44383.4	1363.03	37847.8	1363.03	30059.6	1427.95	19194.3	1363.03	16195.1	1363.03	8863.02
	20.36	3355	20.36	2498.33	20.36	1520	20.36	1041.67		18.36	4460	20.36	1033.33		769.94	116.519	769.94	109.117	769.94	104.032	769.94	97.9182	770.423	91.6066	769.94	83.9481		1364.62	44278.8	1364.62	37729.8	1364.62	29945.5	1429.75	19133.7	1364.62	16100.8	1364.62	8791.84
	20.38	3460	20.38	2468.33	20.38	1501.67	20.38	1003.33		18.38	4566.67	20.38	1053.33		770.423	116.517	770.423	109.115	770.423	104.03	770.423	97.9146	770.905	91.6025	770.423	83.9422		1366.2	44174.9	1366.2	37610.1	1366.2	29826.9	1431.54	19076.2	1366.2	16001	1366.2	8713.57
	20.4	3386.67	20.4	2451.67	20.4	1531.67	20.4	1013.33		18.4	4570	20.4	1076.67		770.905	116.515	770.905	109.114	770.905	104.028	770.905	97.9111	771.387	91.5999	770.905	83.9366		1367.79	44072.8	1367.79	37486.2	1367.79	29703.9	1433.34	19022.9	1367.79	15892.2	1367.79	8627.27
	20.42	3400	20.42	2436.67	20.42	1591.67	20.42	1001.67		18.42	4560	20.42	1093.33		771.387	116.513	771.387	109.112	771.387	104.026	771.387	97.9076	771.869	91.5983	771.387	83.9311		1369.37	43974.8	1369.37	37355.6	1369.37	29578.2	1435.13	18974.3	1369.37	15778.6	1369.37	8535.18
	20.44	3290	20.44	2450	20.44	1541.67	20.44	1021.67		18.44	4468.33	20.44	1056.67		771.869	116.511	771.869	109.109	771.869	104.024	771.869	97.9041	772.351	91.5969	771.869	83.9258		1370.96	43877.7	1370.96	37221.7	1370.96	29449	1436.93	18928.9	1370.96	15662.4	1370.96	8437.03
	20.46	3420	20.46	2536.67	20.46	1575	20.46	963.333		18.46	4595	20.46	1078.33		772.351	116.508	772.351	109.107	772.351	104.021	772.351	97.9006	772.833	91.5945	772.351	83.9207		1372.54	43780.5	1372.54	37089.2	1372.54	29320.2	1438.72	18887.6	1372.54	15541.3	1372.54	8335.19
	20.48	3501.67	20.48	2571.67	20.48	1548.33	20.48	1010		18.48	4581.67	20.48	1075		772.833	116.506	772.833	109.104	772.833	104.018	772.833	97.897	773.315	91.5914	772.833	83.9157		1374.13	43686.4	1374.13	36952.6	1374.13	29191.7	1440.52	18850.5	1374.13	15416.5	1374.13	8230.09
	20.5	3328.33	20.5	2480	20.5	1518.33	20.5	963.333		18.5	4536.67	20.5	1136.67		773.315	116.503	773.315	109.102	773.315	104.015	773.315	97.8934	773.797	91.5871	773.315	83.9108		1375.71	43586.1	1375.71	36821.2	1375.71	29066.1	1442.31	18817.1	1375.71	15288.2	1375.71	8124.32
	20.52	3366.67	20.52	2463.33	20.52	1518.33	20.52	1015		18.52	4453.33	20.52	1058.33		773.797	116.5	773.797	109.099	773.797	104.012	773.797	97.8898	774.279	91.5823	773.797	83.906		1377.29	43487.2	1377.29	36690.8	1377.29	28942.2	1444.11	18786.5	1377.29	15157.1	1377.29	8018.39
	20.54	3510	20.54	2448.33	20.54	1486.67	20.54	1013.33		18.54	4456.67	20.54	1086.67		774.279	116.497	774.279	109.096	774.279	104.009	774.279	97.8861	774.762	91.5773	774.279	83.9013		1378.87	43386.6	1378.87	36561.5	1378.87	28819.8	1445.91	18759.6	1378.87	15026.3	1378.87	7912.9
	20.56	3400	20.56	2486.67	20.56	1535	20.56	1008.33		18.56	4496.67	20.56	1070		774.762	116.495	774.762	109.093	774.762	104.005	774.762	97.8822	775.244	91.5719	774.762	83.8965		1380.46	43289.3	1380.46	36436.8	1380.46	28698.3	1447.7	18736.4	1380.46	14892.4	1380.46	7807.47
	20.58	3333.33	20.58	2416.67	20.58	1490	20.58	961.667		18.58	4451.67	20.58	1121.67		775.244	116.492	775.244	109.09	775.244	104.001	775.244	97.8781	775.726	91.5664	775.244	83.8916		1382.04	43193.9	1382.04	36313.8	1382.04	28579.8	1449.5	18715.9	1382.04	14759.7	1382.04	7702.83
	20.6	3296.67	20.6	2455	20.6	1511.67	20.6	1021.67		18.6	4431.67	20.6	1023.33		775.726	116.489	775.726	109.087	775.726	103.997	775.726	97.8735	776.208	91.5602	775.726	83.8866		1383.62	43096	1383.62	36197.7	1383.62	28463.9	1451.29	18699	1383.62	14629	1383.62	7597.56
	20.62	3378.33	20.62	2516.67	20.62	1568.33	20.62	1036.67		18.62	4513.33	20.62	1083.33		776.208	116.485	776.208	109.084	776.208	103.992	776.208	97.8687	776.69	91.5531	776.208	83.8814		1385.2	43003.3	1385.2	36088	1385.2	28350.6	1453.09	18686	1385.2	14500.7	1385.2	7490.71
	20.64	3438.33	20.64	2553.33	20.64	1496.67	20.64	1056.67		18.64	4518.33	20.64	1026.67		776.69	116.482	776.69	109.081	776.69	103.987	776.69	97.8638	777.172	91.545	776.69	83.8759		1386.78	42908.3	1386.78	35981.8	1386.78	28240	1454.88	18676.1	1386.78	14375.9	1386.78	7381.68
	20.66	3368.33	20.66	2458.33	20.66	1506.67	20.66	985		18.66	4538.33	20.66	1078.33		777.172	116.479	777.172	109.078	777.172	103.982	777.172	97.8589	777.654	91.5358	777.172	83.8701		1388.36	42814.4	1388.36	35873.9	1388.36	28133	1456.68	18667.6	1388.36	14251.7	1388.36	7270.08
	20.68	3363.33	20.68	2471.67	20.68	1535	20.68	1061.67		18.68	4558.33	20.68	1093.33		777.654	116.476	777.654	109.075	777.654	103.977	777.654	97.8539	778.136	91.526	777.654	83.8638		1389.94	42720.8	1389.94	35771.3	1389.94	28028.8	1458.47	18660	1389.94	14129.6	1389.94	7156.65
	20.7	3406.67	20.7	2465	20.7	1588.33	20.7	1025		18.7	4553.33	20.7	1120		778.136	116.472	778.136	109.071	778.136	103.972	778.136	97.849	778.619	91.5161	778.136	83.857		1391.52	42626.5	1391.52	35672.8	1391.52	27927.6	1460.27	18652.8	1391.52	14012.5	1391.52	7042.01
	20.72	3291.67	20.72	2463.33	20.72	1560	20.72	1056.67		18.72	4491.67	20.72	1065		778.619	116.469	778.619	109.068	778.619	103.966	778.619	97.8442	779.101	91.5061	778.619	83.8498		1393.1	42532.2	1393.1	35574	1393.1	27828.2	1462.06	18644.6	1393.1	13899.3	1393.1	6927.13
	20.74	3386.67	20.74	2433.33	20.74	1535	20.74	1000		18.74	4483.33	20.74	1115		779.101	116.466	779.101	109.065	779.101	103.961	779.101	97.8396	779.583	91.4963	779.101	83.842		1394.68	42436.9	1394.68	35480.5	1394.68	27730.8	1463.86	18634.7	1394.68	13788.5	1394.68	6812.53
	20.76	3390	20.76	2435	20.76	1531.67	20.76	1028.33		18.76	4435	20.76	1115		779.583	116.462	779.583	109.061	779.583	103.956	779.583	97.8353	780.065	91.4866	779.583	83.8334		1396.26	42347.7	1396.26	35388.5	1396.26	27635.9	1465.65	18624	1396.26	13680.9	1396.26	6699.35
	20.78	3338.33	20.78	2490	20.78	1533.33	20.78	1016.67		18.78	4461.67	20.78	1085		780.065	116.459	780.065	109.057	780.065	103.95	780.065	97.8313	780.547	91.4769	780.065	83.8243		1397.84	42262.6	1397.84	35301.5	1397.84	27544.4	1467.45	18614.5	1397.84	13577.1	1397.84	6588.18
	20.8	3350	20.8	2483.33	20.8	1526.67	20.8	933.333		18.8	4513.33	20.8	1051.67		780.547	116.456	780.547	109.054	780.547	103.945	780.547	97.8274	781.029	91.4672	780.547	83.8145		1399.42	42180.3	1399.42	35219.9	1399.42	27456.5	1469.24	18606.8	1399.42	13478.5	1399.42	6479.4
	20.82	3356.67	20.82	2468.33	20.82	1518.33	20.82	983.333		18.82	4526.67	20.82	1106.67		781.029	116.453	781.029	109.05	781.029	103.94	781.029	97.8237	781.511	91.4574	781.029	83.8041		1401	42102.6	1401	35135	1401	27372.5	1471.04	18599.8	1401	13383.7	1401	6373.61
	20.84	3341.67	20.84	2493.33	20.84	1541.67	20.84	995		18.84	4520	20.84	1066.67		781.511	116.45	781.511	109.046	781.511	103.934	781.511	97.82	781.993	91.4477	781.511	83.7931		1402.58	42027	1402.58	35053.6	1402.58	27292.2	1472.84	18593.1	1402.58	13294.2	1402.58	6271.02
	20.86	3366.67	20.86	2425	20.86	1533.33	20.86	1096.67		18.86	4465	20.86	1115		781.993	116.446	781.993	109.043	781.993	103.929	781.993	97.8165	782.476	91.4384	781.993	83.7814		1404.15	41956.1	1404.15	34973.4	1404.15	27216.2	1474.63	18588.4	1404.15	13207.2	1404.15	6172.62
	20.88	3436.67	20.88	2531.67	20.88	1516.67	20.88	1003.33		18.88	4521.67	20.88	1068.33		782.476	116.443	782.476	109.039	782.476	103.924	782.476	97.813	782.958	91.4289	782.476	83.7691		1405.73	41880	1405.73	34892.6	1405.73	27142.8	1476.43	18586.9	1405.73	13122.4	1405.73	6076.76
	20.9	3336.67	20.9	2471.67	20.9	1491.67	20.9	1011.67		18.9	4485	20.9	1066.67		782.958	116.44	782.958	109.036	782.958	103.918	782.958	97.8096	783.44	91.4191	782.958	83.7564		1407.31	41808.4	1407.31	34811.6	1407.31	27072.9	1478.22	18588.8	1407.31	13039.2	1407.31	5983.82
	20.92	3385	20.92	2421.67	20.92	1471.67	20.92	1020		18.92	4458.33	20.92	1100		783.44	116.437	783.44	109.034	783.44	103.913	783.44	97.8063	783.922	91.408	783.44	83.7431		1408.89	41741	1408.89	34735.7	1408.89	27005.8	1480.02	18593.5	1408.89	12957.8	1408.89	5893.46
	20.94	3391.67	20.94	2465	20.94	1488.33	20.94	1046.67		18.94	4470	20.94	1140		783.922	116.435	783.922	109.031	783.922	103.908	783.922	97.8031	784.404	91.3946	783.922	83.7293		1410.46	41669.8	1410.46	34664.2	1410.46	26942.1	1481.81	18599.4	1410.46	12878.5	1410.46	5805.61
	20.96	3351.67	20.96	2483.33	20.96	1485	20.96	985		18.96	4441.67	20.96	1125		784.404	116.432	784.404	109.029	784.404	103.903	784.404	97.7999	784.886	91.3789	784.404	83.7151		1412.04	41603.4	1412.04	34594.6	1412.04	26880.8	1483.61	18605.3	1412.04	12802	1412.04	5718.8
	20.98	3396.67	20.98	2483.33	20.98	1518.33	20.98	1005		18.98	4465	20.98	1120		784.886	116.429	784.886	109.027	784.886	103.898	784.886	97.7968	785.368	91.3602	784.886	83.7005		1413.61	41540.2	1413.61	34527	1413.61	26822.3	1485.4	18611.3	1413.61	12728.5	1413.61	5634.01
	21	3373.33	21	2471.67	21	1513.33	21	1028.33		19	4478.33	21	1108.33		785.368	116.426	785.368	109.025	785.368	103.892	785.368	97.7938	785.85	91.3395	785.368	83.6854		1415.19	41480.7	1415.19	34460.6	1415.19	26765.8	1487.2	18618.1	1415.19	12657.7	1415.19	5550.23
	21.02	3306.67	21.02	2520	21.02	1555	21.02	1023.33		19.02	4456.67	21.02	1085		785.85	116.424	785.85	109.023	785.85	103.887	785.85	97.7907	786.332	91.3177	785.85	83.67		1416.77	41423.6	1416.77	34393.8	1416.77	26711	1488.99	18625.4	1416.77	12590.5	1416.77	5468.27
	21.04	3371.67	21.04	2448.33	21.04	1586.67	21.04	936.667		19.04	4456.67	21.04	1061.67		786.332	116.421	786.332	109.022	786.332	103.882	786.332	97.7876	786.814	91.2959	786.332	83.6543		1418.34	41368.9	1418.34	34327.9	1418.34	26657.5	1490.79	18635.1	1418.34	12527.5	1418.34	5389.38
	21.06	3408.33	21.06	2455	21.06	1576.67	21.06	1013.33		19.06	4458.33	21.06	1061.67		786.814	116.418	786.814	109.02	786.814	103.876	786.814	97.7845	787.297	91.2759	786.814	83.6382		1419.92	41321.9	1419.92	34261.8	1419.92	26604.3	1492.58	18649	1419.92	12466.2	1419.92	5313.1
	21.08	3350	21.08	2568.33	21.08	1611.67	21.08	1013.33		19.08	4493.33	21.08	1123.33		787.297	116.416	787.297	109.017	787.297	103.87	787.297	97.7812	787.779	91.2578	787.297	83.622		1421.49	41273.5	1421.49	34202.1	1421.49	26552.4	1494.38	18668.8	1421.49	12409.2	1421.49	5240.75
	21.1	3308.33	21.1	2488.33	21.1	1605	21.1	873.333		19.1	4466.67	21.1	1073.33		787.779	116.413	787.779	109.015	787.779	103.864	787.779	97.7779	788.261	91.2428	787.779	83.6055		1423.06	41223.7	1423.06	34144.7	1423.06	26501.8	1496.18	18695	1423.06	12355.4	1423.06	5171.99
	21.12	3303.33	21.12	2560	21.12	1553.33	21.12	1026.67		19.12	4493.33	21.12	1101.67		788.261	116.41	788.261	109.013	788.261	103.858	788.261	97.7746	788.743	91.2299	788.261	83.5888		1424.64	41171.8	1424.64	34092.4	1424.64	26451.8	1497.97	18726.2	1424.64	12304.7	1424.64	5106.74
	21.14	3391.67	21.14	2468.33	21.14	1648.33	21.14	1021.67		19.14	4540	21.14	1070		788.743	116.408	788.743	109.011	788.743	103.852	788.743	97.7712	789.225	91.2192	788.743	83.5719		1426.21	41128.6	1426.21	34043.6	1426.21	26403	1499.77	18760.8	1426.21	12258.4	1426.21	5045.61
	21.16	3375	21.16	2476.67	21.16	1540	21.16	948.333		19.16	4523.33	21.16	1123.33		789.225	116.405	789.225	109.009	789.225	103.845	789.225	97.7679	789.707	91.2099	789.225	83.5549		1427.79	41087.4	1427.79	34000.3	1427.79	26355.3	1501.56	18797	1427.79	12214.4	1427.79	4987.57
	21.18	3298.33	21.18	2503.33	21.18	1496.67	21.18	931.667		19.18	4538.33	21.18	1123.33		789.707	116.403	789.707	109.007	789.707	103.839	789.707	97.7645	790.189	91.2013	789.707	83.5378		1429.36	41043.3	1429.36	33962.4	1429.36	26309.5	1503.36	18836.3	1429.36	12174.1	1429.36	4932.89
	21.2	3346.67	21.2	2423.33	21.2	1565	21.2	1001.67		19.2	4496.67	21.2	1141.67		790.189	116.4	790.189	109.004	790.189	103.833	790.189	97.7612	790.671	91.1931	790.189	83.5206		1430.93	41008.1	1430.93	33924.6	1430.93	26265.6	1505.15	18878	1430.93	12135.4	1430.93	4880.88
	21.22	3363.33	21.22	2486.67	21.22	1501.67	21.22	1000		19.22	4443.33	21.22	1123.33		790.671	116.397	790.671	109.003	790.671	103.827	790.671	97.7579	791.154	91.1848	790.671	83.5034		1432.5	40975.4	1432.5	33885.6	1432.5	26223.2	1506.95	18919.8	1432.5	12098.1	1432.5	4830.76
	21.24	3358.33	21.24	2461.67	21.24	1546.67	21.24	1053.33		19.24	4463.33	21.24	1093.33		791.154	116.394	791.154	109.001	791.154	103.82	791.154	97.7547	791.636	91.1762	791.154	83.4861		1434.08	40945.8	1434.08	33851.2	1434.08	26182.9	1508.74	18957.7	1434.08	12062.5	1434.08	4781.51
	21.26	3355	21.26	2500	21.26	1510	21.26	1025		19.26	4458.33	21.26	1121.67		791.636	116.391	791.636	108.999	791.636	103.814	791.636	97.7516	792.118	91.1671	791.636	83.4688		1435.65	40915.9	1435.65	33821.1	1435.65	26146.2	1510.54	18993.5	1435.65	12027.8	1435.65	4733.29
	21.28	3346.67	21.28	2458.33	21.28	1460	21.28	1010		19.28	4453.33	21.28	1076.67		792.118	116.388	792.118	108.998	792.118	103.808	792.118	97.7484	792.6	91.1572	792.118	83.4515		1437.22	40887.8	1437.22	33796.2	1437.22	26112.8	1512.33	19029.3	1437.22	11996	1437.22	4685.45
	21.3	3348.33	21.3	2498.33	21.3	1563.33	21.3	950		19.3	4450	21.3	1086.67		792.6	116.385	792.6	108.996	792.6	103.802	792.6	97.7452	793.082	91.1463	792.6	83.4343		1438.79	40862.7	1438.79	33773	1438.79	26082.5	1514.13	19066.5	1438.79	11965.7	1438.79	4637.99
	21.32	3455	21.32	2506.67	21.32	1491.67	21.32	1041.67		19.32	4451.67	21.32	1155		793.082	116.382	793.082	108.995	793.082	103.796	793.082	97.7421	793.564	91.1346	793.082	83.4171		1440.36	40830.3	1440.36	33752.6	1440.36	26055.1	1515.92	19105.1	1440.36	11937.8	1440.36	4591.62
	21.34	3353.33	21.34	2488.33	21.34	1485	21.34	1031.67		19.34	4396.67	21.34	1130		793.564	116.378	793.564	108.994	793.564	103.791	793.564	97.7389	794.046	91.122	793.564	83.3999		1441.93	40799.1	1441.93	33733.2	1441.93	26031.2	1517.72	19146.9	1441.93	11909.7	1441.93	4547.27
	21.36	3415	21.36	2480	21.36	1556.67	21.36	1068.33		19.36	4450	21.36	1118.33		794.046	116.375	794.046	108.993	794.046	103.785	794.046	97.7357	794.528	91.109	794.046	83.3827		1443.5	40773	1443.5	33714	1443.5	26010.5	1519.52	19194.7	1443.5	11884	1443.5	4505.82
	21.38	3383.33	21.38	2503.33	21.38	1515	21.38	1023.33		19.38	4436.67	21.38	1163.33		794.528	116.372	794.528	108.992	794.528	103.779	794.528	97.7324	795.01	91.096	794.528	83.3654		1445.07	40749.9	1445.07	33693	1445.07	25992.1	1521.31	19246.2	1445.07	11860	1445.07	4467.95
	21.4	3353.33	21.4	2488.33	21.4	1526.67	21.4	1016.67		19.4	4421.67	21.4	1101.67		795.01	116.369	795.01	108.99	795.01	103.773	795.01	97.729	795.493	91.083	795.01	83.3481		1446.64	40722.9	1446.64	33674.5	1446.64	25976	1523.11	19300.6	1446.64	11838.8	1446.64	4434.47
	21.42	3416.67	21.42	2448.33	21.42	1568.33	21.42	1006.67		19.42	4425	21.42	1116.67		795.493	116.365	795.493	108.989	795.493	103.767	795.493	97.7254	795.975	91.0704	795.493	83.3307		1448.21	40696.7	1448.21	33655.9	1448.21	25963.4	1524.9	19358.3	1448.21	11817.4	1448.21	4405.54
	21.44	3511.67	21.44	2468.33	21.44	1550	21.44	1040		19.44	4466.67	21.44	1133.33		795.975	116.362	795.975	108.988	795.975	103.762	795.975	97.7219	796.457	91.0579	795.975	83.3132		1449.78	40679.2	1449.78	33636.7	1449.78	25954.9	1526.7	19420	1449.78	11799	1449.78	4380.91
	21.46	3376.67	21.46	2475	21.46	1518.33	21.46	1003.33		19.46	4451.67	21.46	1121.67		796.457	116.358	796.457	108.987	796.457	103.756	796.457	97.7183	796.939	91.0452	796.457	83.2955		1451.35	40663.5	1451.35	33620.2	1451.35	25950.1	1528.49	19483.9	1451.35	11782.6	1451.35	4360.13
	21.48	3418.33	21.48	2526.67	21.48	1583.33	21.48	1033.33		19.48	4400	21.48	1128.33		796.939	116.355	796.939	108.987	796.939	103.75	796.939	97.7148	797.421	91.0323	796.939	83.2776		1452.92	40649.7	1452.92	33608.8	1452.92	25947.8	1530.29	19552	1452.92	11768.6	1452.92	4342.83
	21.5	3473.33	21.5	2488.33	21.5	1530	21.5	1013.33		19.5	4455	21.5	1128.33		797.421	116.351	797.421	108.986	797.421	103.745	797.421	97.7114	797.903	91.0189	797.421	83.2594		1454.48	40638	1454.48	33597.2	1454.48	25947.9	1532.08	19626	1454.48	11756	1454.48	4328.29
	21.52	3346.67	21.52	2453.33	21.52	1596.67	21.52	1046.67		19.52	4441.67	21.52	1130		797.903	116.348	797.903	108.985	797.903	103.739	797.903	97.7081	798.385	91.0054	797.903	83.241		1456.05	40631.2	1456.05	33585.1	1456.05	25949.9	1533.88	19707.1	1456.05	11745.2	1456.05	4315.82
	21.54	3278.33	21.54	2511.67	21.54	1498.33	21.54	1006.67		19.54	4415	21.54	1145		798.385	116.344	798.385	108.985	798.385	103.734	798.385	97.705	798.867	90.9922	798.385	83.2224		1457.62	40627.6	1457.62	33574.1	1457.62	25952.9	1535.67	19793.9	1457.62	11736.8	1457.62	4305.48
	21.56	3398.33	21.56	2503.33	21.56	1575	21.56	993.333		19.56	4506.67	21.56	1093.33		798.867	116.341	798.867	108.985	798.867	103.729	798.867	97.7024	799.35	90.9797	798.867	83.2034		1459.19	40621.2	1459.19	33563	1459.19	25954.7	1537.47	19889.2	1459.19	11729.5	1459.19	4297.06
	21.58	3338.33	21.58	2520	21.58	1530	21.58	1043.33		19.58	4465	21.58	1136.67		799.35	116.337	799.35	108.985	799.35	103.724	799.35	97.6999	799.832	90.9686	799.35	83.1842		1460.75	40621.2	1460.75	33550.2	1460.75	25954.7	1539.26	19995.5	1460.75	11722.9	1460.75	4290.48
	21.6	3443.33	21.6	2405	21.6	1505	21.6	1025		19.6	4428.33	21.6	1110		799.832	116.333	799.832	108.986	799.832	103.719	799.832	97.6976	800.314	90.9591	799.832	83.1645		1462.32	40624.2	1462.32	33540.4	1462.32	25953.4	1541.06	20112.9	1462.32	11715.5	1462.32	4285.36
	21.62	3388.33	21.62	2483.33	21.62	1560	21.62	1026.67		19.62	4470	21.62	1140		800.314	116.33	800.314	108.986	800.314	103.714	800.314	97.6953	800.796	90.9514	800.314	83.1444		1463.89	40626	1463.89	33535	1463.89	25952.3	1542.85	20238.3	1463.89	11707.2	1463.89	4281.6
	21.64	3405	21.64	2456.67	21.64	1535	21.64	1008.33		19.64	4415	21.64	1106.67		800.796	116.326	800.796	108.987	800.796	103.709	800.796	97.693	801.278	90.945	800.796	83.1239		1465.45	40630.3	1465.45	33533.7	1465.45	25950.7	1544.65	20373.1	1465.45	11698.7	1465.45	4278.88
	21.66	3360	21.66	2525	21.66	1585	21.66	993.333		19.66	4465	21.66	1096.67		801.278	116.323	801.278	108.987	801.278	103.704	801.278	97.6907	801.76	90.9396	801.278	83.1029		1467.02	40641.2	1467.02	33533.1	1467.02	25948	1546.45	20516	1467.02	11691.2	1467.02	4276.97
	21.68	3435	21.68	2483.33	21.68	1513.33	21.68	1080		19.68	4425	21.68	1163.33		801.76	116.319	801.76	108.988	801.76	103.7	801.76	97.6883	802.242	90.9346	801.76	83.0814		1468.58	40655.3	1468.58	33532.5	1468.58	25944.5	1548.24	20663.5	1468.58	11683.1	1468.58	4275.95
	21.7	3380	21.7	2488.33	21.7	1566.67	21.7	1033.33		19.7	4440	21.7	1155		802.242	116.316	802.242	108.989	802.242	103.696	802.242	97.6858	802.724	90.9293	802.242	83.0592		1470.15	40667.8	1470.15	33530.6	1470.15	25941.6	1550.04	20812.9	1470.15	11675.5	1470.15	4276.35
	21.72	3385	21.72	2465	21.72	1566.67	21.72	1060		19.72	4430	21.72	1128.33		802.724	116.312	802.724	108.989	802.724	103.692	802.724	97.683	803.207	90.9235	802.724	83.0364		1471.71	40680.5	1471.71	33526.7	1471.71	25939.7	1551.83	20962.8	1471.71	11667.4	1471.71	4278.25
	21.74	3418.33	21.74	2466.67	21.74	1466.67	21.74	1106.67		19.74	4438.33	21.74	1125		803.207	116.309	803.207	108.99	803.207	103.689	803.207	97.68	803.689	90.9165	803.207	83.0129		1473.28	40689.4	1473.28	33524.4	1473.28	25938.5	1553.63	21116.2	1473.28	11660.2	1473.28	4281.71
	21.76	3418.33	21.76	2481.67	21.76	1478.33	21.76	995		19.76	4431.67	21.76	1110		803.689	116.306	803.689	108.99	803.689	103.685	803.689	97.6768	804.171	90.9085	803.689	82.9888		1474.84	40696.8	1474.84	33521.9	1474.84	25938	1555.42	21269.2	1474.84	11654.3	1474.84	4287.13
	21.78	3413.33	21.78	2435	21.78	1490	21.78	1043.33		19.78	4450	21.78	1143.33		804.171	116.303	804.171	108.99	804.171	103.682	804.171	97.6736	804.653	90.899	804.171	82.9641		1476.41	40700.1	1476.41	33522.6	1476.41	25939.2	1557.22	21422.4	1476.41	11649.2	1476.41	4294.2
	21.8	3365	21.8	2448.33	21.8	1466.67	21.8	1063.33		19.8	4455	21.8	1098.33		804.653	116.3	804.653	108.991	804.653	103.679	804.653	97.6703	805.135	90.8885	804.653	82.9385		1477.97	40698.4	1477.97	33523.9	1477.97	25942.9	1559.01	21575.4	1477.97	11643.3	1477.97	4302.34
	21.82	3321.67	21.82	2481.67	21.82	1570	21.82	1050		19.82	4491.67	21.82	1103.33		805.135	116.296	805.135	108.991	805.135	103.677	805.135	97.667	805.617	90.8769	805.135	82.9123		1479.53	40697.4	1479.53	33529.1	1479.53	25949.3	1560.81	21728.8	1479.53	11640.1	1479.53	4310.86
	21.84	3395	21.84	2485	21.84	1471.67	21.84	1076.67		19.84	4440	21.84	1151.67		805.617	116.293	805.617	108.991	805.617	103.674	805.617	97.6635	806.099	90.8652	805.617	82.8855		1481.1	40697.1	1481.1	33540	1481.1	25957.1	1562.6	21879.3	1481.1	11639.7	1481.1	4319.52
	21.86	3405	21.86	2475	21.86	1495	21.86	1023.33		19.86	4403.33	21.86	1098.33		806.099	116.29	806.099	108.992	806.099	103.671	806.099	97.66	806.581	90.8536	806.099	82.8581		1482.66	40698.7	1482.66	33550.5	1482.66	25964.6	1564.4	22025.9	1482.66	11641.3	1482.66	4327.49
	21.88	3411.67	21.88	2495	21.88	1523.33	21.88	1066.67		19.88	4408.33	21.88	1170		806.581	116.287	806.581	108.992	806.581	103.669	806.581	97.6563	807.063	90.8429	806.581	82.8301		1484.22	40704.2	1484.22	33559.2	1484.22	25971.8	1566.19	22163.8	1484.22	11645.5	1484.22	4334.56
	21.9	3408.33	21.9	2475	21.9	1505	21.9	1058.33		19.9	4416.67	21.9	1090		807.063	116.284	807.063	108.993	807.063	103.666	807.063	97.6526	807.545	90.8341	807.063	82.8016		1485.78	40711.5	1485.78	33566.9	1485.78	25979.3	1567.99	22291.7	1485.78	11651.1	1485.78	4340.84
	21.92	3403.33	21.92	2450	21.92	1576.67	21.92	1065		19.92	4468.33	21.92	1153.33		807.545	116.281	807.545	108.993	807.545	103.664	807.545	97.6488	808.028	90.8269	807.545	82.7726		1487.35	40715.9	1487.35	33575.2	1487.35	25986.3	1569.79	22405.1	1487.35	11659.8	1487.35	4346.75
	21.94	3391.67	21.94	2583.33	21.94	1531.67	21.94	1035		19.94	4456.67	21.94	1123.33		808.028	116.277	808.028	108.994	808.028	103.661	808.028	97.645	808.51	90.822	808.028	82.7433		1488.91	40719.8	1488.91	33586	1488.91	25992.1	1571.58	22501.5	1488.91	11669	1488.91	4352.18
	21.96	3421.67	21.96	2548.33	21.96	1560	21.96	1028.33		19.96	4443.33	21.96	1161.67		808.51	116.274	808.51	108.994	808.51	103.659	808.51	97.641	808.992	90.8184	808.51	82.7137		1490.47	40721.9	1490.47	33601	1490.47	25998.8	1573.38	22581.2	1490.47	11680.4	1490.47	4357.8
	21.98	3348.33	21.98	2586.67	21.98	1568.33	21.98	1060		19.98	4353.33	21.98	1130		808.992	116.271	808.992	108.995	808.992	103.657	808.992	97.6371	809.474	90.8159	808.992	82.6838		1492.03	40720.6	1492.03	33621.7	1492.03	26007	1575.17	22642.6	1492.03	11693.2	1492.03	4364.33
	22	3350	22	2460	22	1541.67	22	980		20	4413.33	22	1191.67		809.474	116.268	809.474	108.995	809.474	103.655	809.474	97.6331	809.956	90.8136	809.474	82.6537		1493.59	40726	1493.59	33640.8	1493.59	26018.7	1576.97	22685.5	1493.59	11707.3	1493.59	4372.15
	22.02	3420	22.02	2495	22.02	1533.33	22.02	1018.33		20.02	4451.67	22.02	1165		809.956	116.265	809.956	108.995	809.956	103.653	809.956	97.6291	810.438	90.8105	809.956	82.6234		1495.15	40732.9	1495.15	33663.7	1495.15	26034.2	1578.76	22711.1	1495.15	11722.2	1495.15	4381.93
	22.04	3453.33	22.04	2480	22.04	1506.67	22.04	1040		20.04	4388.33	22.04	1115		810.438	116.261	810.438	108.995	810.438	103.651	810.438	97.6252	810.92	90.8064	810.438	82.5931		1496.71	40746.2	1496.71	33687.7	1496.71	26052.7	1580.56	22721.4	1496.71	11740	1496.71	4393.66
	22.06	3351.67	22.06	2488.33	22.06	1475	22.06	1046.67		20.06	4410	22.06	1161.67		810.92	116.258	810.92	108.995	810.92	103.649	810.92	97.6212	811.403	90.8009	810.92	82.5628		1498.27	40769.2	1498.27	33710.5	1498.27	26074	1582.35	22716.6	1498.27	11758	1498.27	4407.59
	22.08	3380	22.08	2426.67	22.08	1526.67	22.08	1025		20.08	4438.33	22.08	1123.33		811.403	116.255	811.403	108.994	811.403	103.648	811.403	97.6172	811.885	90.794	811.403	82.5324		1499.83	40801.7	1499.83	33732	1499.83	26099.6	1584.15	22696.4	1499.83	11776.3	1499.83	4423.27
	22.1	3381.67	22.1	2496.67	22.1	1565	22.1	1006.67		20.1	4511.67	22.1	1151.67		811.885	116.251	811.885	108.994	811.885	103.646	811.885	97.6132	812.367	90.786	811.885	82.5019		1501.39	40836.5	1501.39	33754.3	1501.39	26128.7	1585.94	22663.4	1501.39	11795	1501.39	4440.49
	22.12	3410	22.12	2473.33	22.12	1490	22.12	996.667		20.12	4431.67	22.12	1131.67		812.367	116.248	812.367	108.993	812.367	103.645	812.367	97.6091	812.849	90.7769	812.367	82.4714		1502.95	40871.7	1502.95	33778.8	1502.95	26159.8	1587.74	22617	1502.95	11814.9	1502.95	4458.77
	22.14	3385	22.14	2371.67	22.14	1463.33	22.14	1050		20.14	4560	22.14	1183.33		812.849	116.245	812.849	108.993	812.849	103.644	812.849	97.6049	813.331	90.7669	812.849	82.4409		1504.51	40906.2	1504.51	33808.6	1504.51	26192.5	1589.53	22555.4	1504.51	11836.8	1504.51	4478.16
	22.16	3405	22.16	2453.33	22.16	1541.67	22.16	1030		20.16	4516.67	22.16	1148.33		813.331	116.242	813.331	108.992	813.331	103.642	813.331	97.6006	813.813	90.7559	813.331	82.4104		1506.07	40936	1506.07	33840.3	1506.07	26227.1	1591.33	22476.8	1506.07	11858.5	1506.07	4498.26
	22.18	3375	22.18	2480	22.18	1536.67	22.18	1145		20.18	4505	22.18	1158.33		813.813	116.238	813.813	108.991	813.813	103.641	813.813	97.5962	814.295	90.7439	813.813	82.3798		1507.62	40965.1	1507.62	33876.5	1507.62	26262.2	1593.13	22379.3	1507.62	11880.7	1507.62	4518.9
	22.2	3358.33	22.2	2530	22.2	1520	22.2	1146.67		20.2	4476.67	22.2	1138.33		814.295	116.235	814.295	108.991	814.295	103.64	814.295	97.5917	814.777	90.7309	814.295	82.3493		1509.18	40993.8	1509.18	33917.9	1509.18	26298.9	1594.92	22264.1	1509.18	11904	1509.18	4540.79
	22.22	3368.33	22.22	2538.33	22.22	1590	22.22	1050		20.22	4395	22.22	1111.67		814.777	116.232	814.777	108.99	814.777	103.64	814.777	97.587	815.259	90.717	814.777	82.3187		1510.74	41019.1	1510.74	33961.3	1510.74	26336.1	1596.72	22131.2	1510.74	11929	1510.74	4564.36
	22.24	3383.33	22.24	2501.67	22.24	1498.33	22.24	1083.33		20.24	4420	22.24	1166.67		815.259	116.229	815.259	108.99	815.259	103.639	815.259	97.5823	815.741	90.7026	815.259	82.2881		1512.3	41047.6	1512.3	34005.3	1512.3	26373.6	1598.51	21982.1	1512.3	11956.9	1512.3	4590.33
	22.26	3386.67	22.26	2516.67	22.26	1553.33	22.26	1050		20.26	4448.33	22.26	1081.67		815.742	116.225	815.742	108.989	815.742	103.638	815.742	97.5774	816.224	90.6879	815.742	82.2574		1513.85	41071.8	1513.85	34055.7	1513.85	26413.2	1600.31	21816.2	1513.85	11987.1	1513.85	4619.41
	22.28	3420	22.28	2515	22.28	1563.33	22.28	1046.67		20.28	4395	22.28	1145		816.224	116.222	816.224	108.988	816.224	103.637	816.224	97.5724	816.706	90.6736	816.224	82.2267		1515.41	41099.2	1515.41	34110.1	1515.41	26456.8	1602.1	21637.5	1515.41	12019.2	1515.41	4652.86
	22.3	3423.33	22.3	2508.33	22.3	1670	22.3	1058.33		20.3	4466.67	22.3	1156.67		816.706	116.219	816.706	108.988	816.706	103.636	816.706	97.5674	817.188	90.6599	816.706	82.1958		1516.97	41127.8	1516.97	34163.5	1516.97	26503.5	1603.9	21445	1516.97	12053.8	1516.97	4690.62
	22.32	3400	22.32	2416.67	22.32	1521.67	22.32	1076.67		20.32	4516.67	22.32	1146.67		817.188	116.216	817.188	108.987	817.188	103.635	817.188	97.5622	817.67	90.6473	817.188	82.1648		1518.52	41155.7	1518.52	34222.9	1518.52	26553.4	1605.69	21241.8	1518.52	12090.1	1518.52	4732.8
	22.34	3381.67	22.34	2516.67	22.34	1603.33	22.34	995		20.34	4456.67	22.34	1171.67		817.67	116.212	817.67	108.986	817.67	103.634	817.67	97.5568	818.152	90.636	817.67	82.1336		1520.08	41178.8	1520.08	34288.6	1520.08	26607.7	1607.49	21027.1	1520.08	12130	1520.08	4780.15
	22.36	3400	22.36	2535	22.36	1530	22.36	1120		20.36	4458.33	22.36	1150		818.152	116.209	818.152	108.984	818.152	103.633	818.152	97.5511	818.634	90.6262	818.152	82.1022		1521.63	41203.9	1521.63	34356	1521.63	26665.9	1609.28	20804.4	1521.63	12171.9	1521.63	4832.22
	22.38	3430	22.38	2490	22.38	1578.33	22.38	1076.67		20.38	4455	22.38	1173.33		818.634	116.205	818.634	108.983	818.634	103.632	818.634	97.5453	819.116	90.6181	818.634	82.0705		1523.19	41228.6	1523.19	34423.5	1523.19	26727.8	1611.08	20572.8	1523.19	12216	1523.19	4889.17
	22.4	3406.67	22.4	2458.33	22.4	1536.67	22.4	1043.33		20.4	4475	22.4	1128.33		819.116	116.201	819.116	108.981	819.116	103.631	819.116	97.5394	819.598	90.6115	819.116	82.0386		1524.74	41258.2	1524.74	34490.7	1524.74	26791.8	1612.87	20336.7	1524.74	12262.4	1524.74	4950.1
	22.42	3440	22.42	2485	22.42	1585	22.42	1035		20.42	4448.33	22.42	1203.33		819.598	116.198	819.598	108.98	819.598	103.629	819.598	97.5335	820.081	90.6066	819.598	82.0064		1526.3	41298.1	1526.3	34562.9	1526.3	26858	1614.67	20094.1	1526.3	12314.6	1526.3	5015.25
	22.44	3408.33	22.44	2400	22.44	1523.33	22.44	988.333		20.44	4411.67	22.44	1158.33		820.081	116.194	820.081	108.978	820.081	103.628	820.081	97.5275	820.563	90.6025	820.081	81.9739		1527.85	41345	1527.85	34633.5	1527.85	26925.8	1616.46	19847	1527.85	12368.8	1527.85	5082.99
	22.46	3393.33	22.46	2418.33	22.46	1591.67	22.46	1011.67		20.46	4441.67	22.46	1210		820.563	116.19	820.563	108.976	820.563	103.627	820.563	97.5216	821.045	90.599	820.563	81.941		1529.4	41391.8	1529.4	34702.6	1529.4	26995.7	1618.26	19593.5	1529.4	12424.2	1529.4	5153.32
	22.48	3370	22.48	2493.33	22.48	1528.33	22.48	1063.33		20.48	4426.67	22.48	1121.67		821.045	116.186	821.045	108.974	821.045	103.626	821.045	97.5157	821.527	90.5947	821.045	81.9077		1530.96	41452.4	1530.96	34772.7	1530.96	27068	1620.06	19338.5	1530.96	12481.6	1530.96	5226.03
	22.5	3460	22.5	2451.67	22.5	1503.33	22.5	1078.33		20.5	4421.67	22.5	1143.33		821.527	116.183	821.527	108.972	821.527	103.625	821.527	97.5101	822.009	90.5882	821.527	81.8741		1532.51	41515	1532.51	34844.5	1532.51	27141.9	1621.85	19086.5	1532.51	12541.2	1532.51	5300.41
	22.52	3441.67	22.52	2523.33	22.52	1540	22.52	1131.67		20.52	4486.67	22.52	1125		822.009	116.18	822.009	108.97	822.009	103.624	822.009	97.5049	822.491	90.5788	822.009	81.84		1534.07	41583.3	1534.07	34915.7	1534.07	27219.5	1623.65	18839	1534.07	12603.3	1534.07	5377.16
	22.54	3383.33	22.54	2495	22.54	1525	22.54	996.667		20.54	4471.67	22.54	1161.67		822.491	116.177	822.491	108.967	822.491	103.624	822.491	97.5	822.973	90.5649	822.491	81.8054		1535.62	41655.9	1535.62	34986	1535.62	27301.4	1625.44	18600	1535.62	12666.4	1535.62	5455.98
	22.56	3350	22.56	2436.67	22.56	1453.33	22.56	1118.33		20.56	4465	22.56	1176.67		822.973	116.174	822.973	108.965	822.973	103.625	822.973	97.4951	823.455	90.5468	822.973	81.7705		1537.17	41731.6	1537.17	35064.3	1537.17	27388.3	1627.24	18368.2	1537.17	12732	1537.17	5537.67
	22.58	3386.67	22.58	2500	22.58	1545	22.58	1035		20.58	4386.67	22.58	1138.33		823.455	116.171	823.455	108.962	823.455	103.625	823.455	97.4902	823.938	90.524	823.455	81.7352		1538.72	41811.4	1538.72	35145.9	1538.72	27480.9	1629.03	18148.4	1538.72	12802.3	1538.72	5623.13
	22.6	3371.67	22.6	2468.33	22.6	1543.33	22.6	1158.33		20.6	4436.67	22.6	1221.67		823.938	116.168	823.938	108.96	823.938	103.625	823.938	97.4853	824.42	90.4978	823.938	81.6994		1540.27	41898.9	1540.27	35231.9	1540.27	27579.9	1630.83	17940	1540.27	12875.9	1540.27	5712.85
	22.62	3436.67	22.62	2498.33	22.62	1515	22.62	1020		20.62	4378.33	22.62	1165		824.42	116.165	824.42	108.957	824.42	103.625	824.42	97.4802	824.902	90.469	824.42	81.6633		1541.82	41986.8	1541.82	35319	1541.82	27685.1	1632.62	17745.6	1541.82	12956.1	1541.82	5807.34
	22.64	3390	22.64	2548.33	22.64	1533.33	22.64	1123.33		20.64	4405	22.64	1146.67		824.902	116.161	824.902	108.953	824.902	103.625	824.902	97.475	825.384	90.4386	824.902	81.6267		1543.38	42081.6	1543.38	35413.9	1543.38	27797.1	1634.42	17563.9	1543.38	13042.7	1543.38	5907.66
	22.66	3360	22.66	2451.67	22.66	1628.33	22.66	1125		20.66	4408.33	22.66	1208.33		825.384	116.158	825.384	108.949	825.384	103.624	825.384	97.4693	825.866	90.4079	825.384	81.5898		1544.93	42175.7	1544.93	35512.8	1544.93	27913.6	1636.21	17398.2	1544.93	13134	1544.93	6013.17
	22.68	3410	22.68	2430	22.68	1528.33	22.68	1023.33		20.68	4426.67	22.68	1195		825.866	116.154	825.866	108.945	825.866	103.623	825.866	97.463	826.348	90.3775	825.866	81.5525		1546.48	42267.9	1546.48	35614.1	1546.48	28034.5	1638.01	17246	1546.48	13231	1546.48	6124.08
	22.7	3326.67	22.7	2461.67	22.7	1596.67	22.7	1018.33		20.7	4406.67	22.7	1178.33		826.348	116.149	826.348	108.94	826.348	103.621	826.348	97.4564	826.83	90.348	826.348	81.5149		1548.03	42361.4	1548.03	35721.7	1548.03	28159.6	1639.8	17108.4	1548.03	13333.8	1548.03	6240.53
	22.72	3421.67	22.72	2461.67	22.72	1560	22.72	1136.67		20.72	4398.33	22.72	1135		826.83	116.145	826.83	108.935	826.83	103.62	826.83	97.4495	827.312	90.3195	826.83	81.4769		1549.58	42465.1	1549.58	35833.2	1549.58	28288.1	1641.6	16982.2	1549.58	13442.2	1549.58	6361.69
	22.74	3405	22.74	2486.67	22.74	1625	22.74	1118.33		20.74	4470	22.74	1173.33		827.312	116.14	827.312	108.93	827.312	103.618	827.312	97.4425	827.794	90.2925	827.312	81.4385		1551.13	42563.9	1551.13	35950.9	1551.13	28419.9	1643.4	16867.2	1551.13	13554.8	1551.13	6486.51
	22.76	3380	22.76	2470	22.76	1531.67	22.76	1075		20.76	4388.33	22.76	1141.67		827.794	116.135	827.794	108.925	827.794	103.616	827.794	97.4355	828.277	90.2672	827.794	81.3997		1552.68	42668.1	1552.68	36074.1	1552.68	28554.4	1645.19	16762.9	1552.68	13670.3	1552.68	6613.91
	22.78	3450	22.78	2485	22.78	1560	22.78	1046.67		20.78	4440	22.78	1205		828.277	116.131	828.277	108.92	828.277	103.614	828.277	97.4284	828.759	90.2439	828.277	81.3606		1554.23	42779.6	1554.23	36203.3	1554.23	28691.9	1646.99	16667.5	1554.23	13788.6	1554.23	6742.62
	22.8	3320	22.8	2505	22.8	1555	22.8	1076.67		20.8	4461.67	22.8	1221.67		828.759	116.126	828.759	108.914	828.759	103.612	828.759	97.4214	829.241	90.2231	828.759	81.3212		1555.78	42891.9	1555.78	36337	1555.78	28830.8	1648.78	16581.8	1555.78	13909	1555.78	6871.57
	22.82	3460	22.82	2455	22.82	1525	22.82	1040		20.82	4405	22.82	1185		829.241	116.122	829.241	108.909	829.241	103.61	829.241	97.4145	829.723	90.2053	829.241	81.2815		1557.32	43011.1	1557.32	36471.8	1557.32	28968.4	1650.58	16503.5	1557.32	14029.5	1557.32	6999.16
	22.84	3363.33	22.84	2478.33	22.84	1558.33	22.84	1051.67		20.84	4460	22.84	1185		829.723	116.118	829.723	108.904	829.723	103.609	829.723	97.4079	830.205	90.1902	829.723	81.2414		1558.87	43134.6	1558.87	36606.6	1558.87	29105.5	1652.37	16432.5	1558.87	14150.7	1558.87	7126.88
	22.86	3353.33	22.86	2456.67	22.86	1538.33	22.86	1026.67		20.86	4425	22.86	1196.67		830.205	116.114	830.205	108.899	830.205	103.607	830.205	97.4015	830.687	90.178	830.205	81.201		1560.42	43251.8	1560.42	36739.6	1560.42	29239.8	1654.17	16366.7	1560.42	14267.5	1560.42	7253.81
	22.88	3460	22.88	2480	22.88	1533.33	22.88	1016.67		20.88	4418.33	22.88	1250		830.687	116.111	830.687	108.895	830.687	103.605	830.687	97.3952	831.169	90.1682	830.687	81.1604		1561.97	43369.9	1561.97	36873.8	1561.97	29369.8	1655.96	16306	1561.97	14380.1	1561.97	7379.83
	22.9	3463.33	22.9	2530	22.9	1550	22.9	1006.67		20.9	4463.33	22.9	1228.33		831.169	116.107	831.169	108.89	831.169	103.604	831.169	97.389	831.651	90.1601	831.169	81.1195		1563.51	43484.4	1563.51	37004.3	1563.51	29492.5	1657.76	16249.3	1563.51	14488.5	1563.51	7504.31
	22.92	3398.33	22.92	2485	22.92	1575	22.92	1080		20.92	4423.33	22.92	1245		831.651	116.104	831.651	108.885	831.651	103.602	831.651	97.3827	832.134	90.1532	831.651	81.0785		1565.06	43598.8	1565.06	37132.4	1565.06	29607.3	1659.55	16196.8	1565.06	14592.9	1565.06	7628.55
	22.94	3358.33	22.94	2511.67	22.94	1608.33	22.94	1061.67		20.94	4421.67	22.94	1216.67		832.134	116.101	832.134	108.88	832.134	103.6	832.134	97.3766	832.616	90.1465	832.134	81.0372		1566.61	43711.3	1566.61	37259.1	1566.61	29712.5	1661.35	16147.6	1566.61	14691	1566.61	7751.82
	22.96	3393.33	22.96	2485	22.96	1553.33	22.96	1166.67		20.96	4463.33	22.96	1201.67		832.616	116.098	832.616	108.876	832.616	103.599	832.616	97.3705	833.098	90.1397	832.616	80.9959		1568.16	43818.2	1568.16	37381.1	1568.16	29807	1663.14	16102.5	1568.16	14782.4	1568.16	7872.97
	22.98	3326.67	22.98	2441.67	22.98	1566.67	22.98	1110		20.98	4413.33	22.98	1236.67		833.098	116.095	833.098	108.871	833.098	103.597	833.098	97.3646	833.58	90.1322	833.098	80.9544		1569.7	43912.6	1569.7	37498.8	1569.7	29888.4	1664.94	16060.7	1569.7	14868.2	1569.7	7990.56
	23	3431.67	23	2445	23	1560	23	1086.67		21	4428.33	23	1195		833.58	116.092	833.58	108.867	833.58	103.596	833.58	97.359	834.062	90.124	833.58	80.913		1571.25	44005.7	1571.25	37607.7	1571.25	29956.1	1666.73	16021.2	1571.25	14949	1571.25	8104.54
	23.02	3365	23.02	2491.67	23.02	1536.67	23.02	1091.67		21.02	4416.67	23.02	1221.67		834.062	116.09	834.062	108.862	834.062	103.595	834.062	97.3535	834.544	90.1147	834.062	80.8715		1572.79	44087.2	1572.79	37702.4	1572.79	30008.7	1668.53	15983.1	1572.79	15023.7	1572.79	8212.36
	23.04	3460	23.04	2595	23.04	1531.67	23.04	1165		21.04	4420	23.04	1223.33		834.544	116.087	834.544	108.858	834.544	103.594	834.544	97.348	835.026	90.1048	834.544	80.8301		1574.34	44155.5	1574.34	37785.6	1574.34	30047.8	1670.33	15946.2	1574.34	15091.6	1574.34	8313.74
	23.06	3356.67	23.06	2438.33	23.06	1548.33	23.06	1051.67		21.06	4411.67	23.06	1211.67		835.026	116.085	835.026	108.853	835.026	103.592	835.026	97.3425	835.508	90.0944	835.026	80.7888		1575.88	44216.3	1575.88	37857	1575.88	30073.2	1672.12	15910.6	1575.88	15152.4	1575.88	8405.85
	23.08	3456.67	23.08	2443.33	23.08	1591.67	23.08	1088.33		21.08	4443.33	23.08	1210		835.508	116.083	835.508	108.849	835.508	103.591	835.508	97.337	835.99	90.0841	835.508	80.7477		1577.43	44262.5	1577.43	37909.8	1577.43	30085.2	1673.92	15875.9	1577.43	15207.9	1577.43	8488.4
	23.1	3388.33	23.1	2533.33	23.1	1530	23.1	1061.67		21.1	4403.33	23.1	1178.33		835.99	116.08	835.99	108.844	835.99	103.59	835.99	97.3314	836.472	90.0743	835.99	80.7069		1578.97	44289.4	1578.97	37950.4	1578.97	30084.3	1675.71	15842.3	1578.97	15257.3	1578.97	8559.49
	23.12	3370	23.12	2523.33	23.12	1456.67	23.12	1048.33		21.12	4455	23.12	1235		836.472	116.078	836.472	108.839	836.472	103.588	836.472	97.3256	836.955	90.0655	836.472	80.6662		1580.52	44309.6	1580.52	37973.4	1580.52	30070.8	1677.51	15809.4	1580.52	15299.6	1580.52	8618.37
	23.14	3326.67	23.14	2470	23.14	1611.67	23.14	1046.67		21.14	4455	23.14	1233.33		836.955	116.075	836.955	108.834	836.955	103.586	836.955	97.3195	837.437	90.0582	836.955	80.6258		1582.06	44316.2	1582.06	37983.9	1582.06	30045	1679.3	15777.4	1582.06	15334	1582.06	8664.09
	23.16	3441.67	23.16	2436.67	23.16	1581.67	23.16	1070		21.16	4431.67	23.16	1173.33		837.437	116.072	837.437	108.828	837.437	103.584	837.437	97.3127	837.919	90.0523	837.437	80.5858		1583.61	44311.5	1583.61	37983.2	1583.61	30006.3	1681.1	15746.4	1583.61	15360.4	1583.61	8696.44
	23.18	3395	23.18	2523.33	23.18	1573.33	23.18	1031.67		21.18	4328.33	23.18	1245		837.919	116.069	837.919	108.821	837.919	103.582	837.919	97.3056	838.401	90.048	837.919	80.546		1585.15	44295.1	1585.15	37967.1	1585.15	29954.7	1682.89	15716.4	1585.15	15379.5	1585.15	8715.04
	23.2	3398.33	23.2	2488.33	23.2	1538.33	23.2	1043.33		21.2	4368.33	23.2	1326.67		838.401	116.066	838.401	108.815	838.401	103.579	838.401	97.2983	838.883	90.0447	838.401	80.5066		1586.69	44266.5	1586.69	37931	1586.69	29890.2	1684.69	15687.2	1586.69	15387.7	1586.69	8720.29
	23.22	3406.67	23.22	2520	23.22	1651.67	23.22	1006.67		21.22	4381.67	23.22	1196.67		838.883	116.063	838.883	108.808	838.883	103.576	838.883	97.2909	839.365	90.042	838.883	80.4674		1588.23	44230.3	1588.23	37876.7	1588.23	29813.9	1686.48	15659	1588.23	15387.1	1588.23	8712.3
	23.24	3448.33	23.24	2548.33	23.24	1548.33	23.24	966.667		21.24	4441.67	23.24	1235		839.365	116.059	839.365	108.801	839.365	103.573	839.365	97.2836	839.847	90.0392	839.365	80.4287		1589.78	44184.5	1589.78	37806.4	1589.78	29725.5	1688.28	15632.1	1589.78	15374.1	1589.78	8690.65
	23.26	3430	23.26	2473.33	23.26	1573.33	23.26	1026.67		21.26	4466.67	23.26	1248.33		839.847	116.056	839.847	108.795	839.847	103.57	839.847	97.2762	840.33	90.0356	839.847	80.3902		1591.32	44127.1	1591.32	37722.7	1591.32	29626.6	1690.07	15607	1591.32	15348.4	1591.32	8655.29
	23.28	3426.67	23.28	2475	23.28	1545	23.28	1105		21.28	4403.33	23.28	1246.67		840.33	116.052	840.33	108.788	840.33	103.567	840.33	97.2688	840.812	90.0308	840.33	80.3522		1592.86	44057.1	1592.86	37630.2	1592.86	29517.7	1691.87	15583.5	1592.86	15310.8	1592.86	8605.46
	23.3	3356.67	23.3	2556.67	23.3	1513.33	23.3	1061.67		21.3	4448.33	23.3	1260		840.812	116.049	840.812	108.782	840.812	103.564	840.812	97.2616	841.294	90.024	840.812	80.3145		1594.4	43976.7	1594.4	37524.2	1594.4	29399.5	1693.67	15561.3	1594.4	15260.5	1594.4	8541.07
	23.32	3458.33	23.32	2500	23.32	1643.33	23.32	1046.67		21.32	4466.67	23.32	1263.33		841.294	116.046	841.294	108.777	841.294	103.561	841.294	97.2547	841.776	90.0151	841.294	80.2773		1595.94	43882.4	1595.94	37404	1595.94	29271	1695.46	15539.9	1595.94	15197	1595.94	8462.22
	23.34	3431.67	23.34	2521.67	23.34	1546.67	23.34	1078.33		21.34	4461.67	23.34	1218.33		841.776	116.043	841.776	108.772	841.776	103.558	841.776	97.248	842.258	90.0035	841.776	80.2405		1597.48	43773.6	1597.48	37276.9	1597.48	29132	1697.26	15518.9	1597.48	15120.2	1597.48	8368.94
	23.36	3433.33	23.36	2468.33	23.36	1613.33	23.36	1003.33		21.36	4413.33	23.36	1253.33		842.258	116.04	842.258	108.767	842.258	103.555	842.258	97.2414	842.74	89.9892	842.258	80.2041		1599.02	43657.1	1599.02	37138.6	1599.02	28983	1699.05	15499.1	1599.02	15032.1	1599.02	8261.27
	23.38	3376.67	23.38	2478.33	23.38	1520	23.38	1105		21.38	4395	23.38	1226.67		842.74	116.037	842.74	108.763	842.74	103.551	842.74	97.2349	843.222	89.9719	842.74	80.1681		1600.56	43528.8	1600.56	36994.4	1600.56	28823.2	1700.85	15480.7	1600.56	14932	1600.56	8139.46
	23.4	3346.67	23.4	2443.33	23.4	1528.33	23.4	1091.67		21.4	4406.67	23.4	1210		843.222	116.034	843.222	108.758	843.222	103.548	843.222	97.2285	843.704	89.9517	843.222	80.1325		1602.1	43391.3	1602.1	36837.6	1602.1	28652.6	1702.64	15463.7	1602.1	14822.1	1602.1	8003.19
	23.42	3390	23.42	2446.67	23.42	1488.33	23.42	1083.33		21.42	4380	23.42	1271.67		843.704	116.031	843.704	108.754	843.704	103.545	843.704	97.2221	844.186	89.9287	843.704	80.0972		1603.65	43243.3	1603.65	36664.2	1603.65	28470.2	1704.44	15447.9	1603.65	14701.5	1603.65	7851.89
	23.44	3405	23.44	2505	23.44	1540	23.44	1050		21.44	4383.33	23.44	1295		844.186	116.027	844.186	108.749	844.186	103.542	844.186	97.2159	844.668	89.9036	844.186	80.0623		1605.19	43087.5	1605.19	36483.1	1605.19	28278.3	1706.23	15432.5	1605.19	14573.1	1605.19	7687.68
	23.46	3416.67	23.46	2478.33	23.46	1600	23.46	1073.33		21.46	4405	23.46	1236.67		844.669	116.024	844.669	108.745	844.669	103.538	844.669	97.2098	845.151	89.8767	844.669	80.0278		1606.72	42926.3	1606.72	36297.4	1606.72	28079.2	1708.03	15417.5	1606.72	14435.9	1606.72	7511.89
	23.48	3406.67	23.48	2516.67	23.48	1543.33	23.48	1046.67		21.48	4388.33	23.48	1250		845.151	116.021	845.151	108.74	845.151	103.536	845.151	97.2039	845.633	89.8492	845.151	79.9935		1608.26	42751.8	1608.26	36104.3	1608.26	27870.9	1709.82	15403.5	1608.26	14292.7	1608.26	7323.05
	23.5	3383.33	23.5	2506.67	23.5	1535	23.5	1153.33		21.5	4391.67	23.5	1250		845.633	116.017	845.633	108.736	845.633	103.533	845.633	97.1981	846.115	89.822	845.633	79.9597		1609.8	42571.5	1609.8	35900.5	1609.8	27655	1711.62	15390.1	1609.8	14146.3	1609.8	7123.79
	23.52	3401.67	23.52	2590	23.52	1580	23.52	1088.33		21.52	4438.33	23.52	1303.33		846.115	116.014	846.115	108.731	846.115	103.53	846.115	97.1924	846.597	89.796	846.115	79.9262		1611.34	42380.2	1611.34	35688.4	1611.34	27433	1713.41	15377.4	1611.34	13993.9	1611.34	6915.74
	23.54	3408.33	23.54	2513.33	23.54	1673.33	23.54	1050		21.54	4436.67	23.54	1281.67		846.597	116.01	846.597	108.726	846.597	103.527	846.597	97.1868	847.079	89.7724	846.597	79.893		1612.88	42186.9	1612.88	35468	1612.88	27207.2	1715.21	15365.5	1612.88	13837.1	1612.88	6700.42
	23.56	3428.33	23.56	2445	23.56	1603.33	23.56	1118.33		21.56	4436.67	23.56	1326.67		847.079	116.007	847.079	108.721	847.079	103.524	847.079	97.1813	847.561	89.7517	847.079	79.8603		1614.41	41991.6	1614.41	35244.8	1614.41	26981.8	1717.01	15355.1	1614.41	13679.4	1614.41	6480.2
	23.58	3365	23.58	2501.67	23.58	1611.67	23.58	1035		21.58	4418.33	23.58	1281.67		847.561	116.003	847.561	108.716	847.561	103.521	847.561	97.1758	848.043	89.7349	847.561	79.8279		1615.95	41792.8	1615.95	35019.3	1615.95	26754.9	1718.8	15345.2	1615.95	13519.4	1615.95	6253.58
	23.6	3400	23.6	2538.33	23.6	1570	23.6	1090		21.6	4403.33	23.6	1280		848.043	116	848.043	108.71	848.043	103.519	848.043	97.1703	848.525	89.722	848.043	79.796		1617.49	41596.7	1617.49	34790.7	1617.49	26530.7	1720.6	15335.1	1617.49	13357.4	1617.49	6022.51
	23.62	3425	23.62	2500	23.62	1540	23.62	1036.67		21.62	4405	23.62	1321.67		848.525	115.996	848.525	108.704	848.525	103.516	848.525	97.1648	849.008	89.7131	848.525	79.7645		1619.03	41400.8	1619.03	34557.9	1619.03	26311.3	1722.39	15324.2	1619.03	13194.3	1619.03	5788.15
	23.64	3465	23.64	2531.67	23.64	1518.33	23.64	1096.67		21.64	4431.67	23.64	1331.67		849.008	115.993	849.008	108.697	849.008	103.512	849.008	97.1591	849.49	89.7074	849.008	79.7335		1620.56	41208.9	1620.56	34325.7	1620.56	26100.1	1724.19	15312.5	1620.56	13031.2	1620.56	5553.35
	23.66	3385	23.66	2535	23.66	1501.67	23.66	1111.67		21.66	4451.67	23.66	1300		849.49	115.99	849.49	108.689	849.49	103.509	849.49	97.1534	849.972	89.7044	849.49	79.703		1622.1	41020.9	1622.1	34094.9	1622.1	25896.6	1725.98	15301	1622.1	12867.4	1622.1	5316.56
	23.68	3345	23.68	2573.33	23.68	1563.33	23.68	1095		21.68	4431.67	23.68	1291.67		849.972	115.987	849.972	108.682	849.972	103.506	849.972	97.1477	850.454	89.7029	849.972	79.673		1623.64	40836.9	1623.64	33869.4	1623.64	25702.3	1727.78	15290	1623.64	12704.5	1623.64	5080.85
	23.7	3403.33	23.7	2506.67	23.7	1551.67	23.7	1153.33		21.7	4411.67	23.7	1325		850.454	115.983	850.454	108.673	850.454	103.502	850.454	97.142	850.936	89.7017	850.454	79.6436		1625.17	40660.1	1625.17	33650.9	1625.17	25519.1	1729.57	15279.5	1625.17	12543.5	1625.17	4849.51
	23.72	3380	23.72	2506.67	23.72	1586.67	23.72	1128.33		21.72	4405	23.72	1330		850.936	115.98	850.936	108.665	850.936	103.499	850.936	97.1365	851.418	89.7	850.936	79.6147		1626.71	40489.6	1626.71	33436.4	1626.71	25345.8	1731.37	15268.9	1626.71	12383.3	1626.71	4620.49
	23.74	3486.67	23.74	2508.33	23.74	1608.33	23.74	1173.33		21.74	4398.33	23.74	1371.67		851.418	115.977	851.418	108.656	851.418	103.496	851.418	97.1311	851.9	89.6968	851.418	79.5865		1628.24	40331.2	1628.24	33231.3	1628.24	25184.7	1733.16	15258.2	1628.24	12226	1628.24	4398.18
	23.76	3405	23.76	2528.33	23.76	1556.67	23.76	1113.33		21.76	4421.67	23.76	1395		851.9	115.975	851.9	108.647	851.9	103.493	851.9	97.1258	852.382	89.6919	851.9	79.5589		1629.78	40181	1629.78	33037.5	1629.78	25034	1734.96	15247.4	1629.78	12070.9	1629.78	4180.77
	23.78	3355	23.78	2516.67	23.78	1533.33	23.78	1211.67		21.78	4351.67	23.78	1303.33		852.382	115.972	852.382	108.639	852.382	103.49	852.382	97.1209	852.865	89.6847	852.382	79.5321		1631.31	40047.5	1631.31	32858.5	1631.31	24895.1	1736.75	15236.6	1631.31	11920.9	1631.31	3971.76
	23.8	3421.67	23.8	2565	23.8	1571.67	23.8	1141.67		21.8	4393.33	23.8	1363.33		852.865	115.969	852.865	108.63	852.865	103.488	852.865	97.1164	853.347	89.6756	852.865	79.5059		1632.85	39923.9	1632.85	32688.7	1632.85	24766.7	1738.55	15225.7	1632.85	11772.2	1632.85	3769.08
	23.82	3373.33	23.82	2570	23.82	1513.33	23.82	1093.33		21.82	4383.33	23.82	1383.33		853.347	115.967	853.347	108.621	853.347	103.486	853.347	97.1123	853.829	89.6644	853.347	79.4806		1634.38	39813.1	1634.38	32532.7	1634.38	24650	1740.34	15214.4	1634.38	11628.8	1634.38	3576.1
	23.84	3395	23.84	2540	23.84	1575	23.84	1075		21.84	4356.67	23.84	1320		853.829	115.965	853.829	108.611	853.829	103.484	853.829	97.1083	854.311	89.6511	853.829	79.4561		1635.91	39713	1635.91	32386	1635.91	24543.5	1742.14	15202.6	1635.91	11488.3	1635.91	3391.94
	23.86	3440	23.86	2520	23.86	1553.33	23.86	1131.67		21.86	4456.67	23.86	1361.67		854.311	115.963	854.311	108.602	854.311	103.483	854.311	97.1044	854.793	89.6357	854.311	79.4325		1637.45	39621	1637.45	32249.6	1637.45	24446	1743.94	15190.6	1637.45	11351.4	1637.45	3216.58
	23.88	3355	23.88	2595	23.88	1583.33	23.88	1138.33		21.88	4368.33	23.88	1351.67		854.793	115.961	854.793	108.593	854.793	103.481	854.793	97.1005	855.275	89.6182	854.793	79.4098		1638.98	39539.4	1638.98	32128.3	1638.98	24357.6	1745.73	15178	1638.98	11220.4	1638.98	3052.85
	23.9	3401.67	23.9	2563.33	23.9	1556.67	23.9	1186.67		21.9	4363.33	23.9	1310		855.275	115.959	855.275	108.583	855.275	103.48	855.275	97.0967	855.757	89.5985	855.275	79.388		1640.51	39463.8	1640.51	32018.5	1640.51	24277.1	1747.53	15163.7	1640.51	11093.2	1640.51	2900.2
	23.92	3401.67	23.92	2558.33	23.92	1578.33	23.92	1101.67		21.92	4401.67	23.92	1355		855.757	115.957	855.757	108.574	855.757	103.478	855.757	97.0928	856.239	89.577	855.757	79.3672		1642.05	39391.5	1642.05	31916.8	1642.05	24203.8	1749.32	15148.7	1642.05	10970.1	1642.05	2757.96
	23.94	3501.67	23.94	2531.67	23.94	1515	23.94	1151.67		21.94	4365	23.94	1378.33		856.239	115.955	856.239	108.564	856.239	103.477	856.239	97.0888	856.721	89.5541	856.239	79.3473		1643.58	39327.3	1643.58	31825.5	1643.58	24137.6	1751.12	15133.9	1643.58	10854	1643.58	2628.2
	23.96	3453.33	23.96	2521.67	23.96	1551.67	23.96	1086.67		21.96	4381.67	23.96	1376.67		856.721	115.953	856.721	108.554	856.721	103.475	856.721	97.0842	857.204	89.5306	856.721	79.3285		1645.11	39268.5	1645.11	31742.1	1645.11	24077.5	1752.91	15120.7	1645.11	10743.9	1645.11	2509.94
	23.98	3450	23.98	2540	23.98	1480	23.98	1160		21.98	4431.67	23.98	1333.33		857.204	115.95	857.204	108.543	857.204	103.474	857.204	97.0795	857.686	89.5074	857.204	79.3107		1646.64	39212.7	1646.64	31668.7	1646.64	24023.3	1754.71	15109.1	1646.64	10639.4	1646.64	2402.67
	24	3353.33	24	2551.67	24	1510	24	1186.67		22	4330	24	1433.33		857.686	115.948	857.686	108.533	857.686	103.473	857.686	97.0748	858.168	89.4854	857.686	79.294		1648.17	39160.3	1648.17	31602.6	1648.17	23974.6	1756.5	15098.9	1648.17	10541.5	1648.17	2305.57
	24.02	3381.67	24.02	2516.67	24.02	1568.33	24.02	1106.67		22.02	4345	24.02	1365		858.168	115.946	858.168	108.523	858.168	103.471	858.168	97.07	858.65	89.4656	858.168	79.2783		1649.7	39113.3	1649.7	31540.6	1649.7	23930.9	1758.3	15089.8	1649.7	10449.4	1649.7	2218.15
	24.04	3426.67	24.04	2481.67	24.04	1501.67	24.04	1116.67		22.04	4365	24.04	1323.33		858.65	115.944	858.65	108.512	858.65	103.47	858.65	97.0653	859.132	89.4481	858.65	79.2637		1651.23	39069.4	1651.23	31482.2	1651.23	23891.5	1760.09	15081.6	1651.23	10364.3	1651.23	2139.41
	24.06	3416.67	24.06	2498.33	24.06	1575	24.06	1096.67		22.06	4396.67	24.06	1301.67		859.132	115.941	859.132	108.502	859.132	103.469	859.132	97.0607	859.614	89.4336	859.132	79.2502		1652.76	39030.2	1652.76	31429.3	1652.76	23855.7	1761.89	15074	1652.76	10285.6	1652.76	2068.3
	24.08	3451.67	24.08	2518.33	24.08	1543.33	24.08	1133.33		22.08	4378.33	24.08	1410		859.614	115.939	859.614	108.492	859.614	103.467	859.614	97.0562	860.096	89.4214	859.614	79.2378		1654.29	38994.6	1654.29	31379.5	1654.29	23823	1763.68	15066.6	1654.29	10215	1654.29	2003.71
	24.1	3466.67	24.1	2553.33	24.1	1603.33	24.1	1113.33		22.1	4423.33	24.1	1368.33		860.096	115.937	860.096	108.483	860.096	103.466	860.096	97.052	860.578	89.4115	860.096	79.2265		1655.82	38961.1	1655.82	31333.8	1655.82	23793.2	1765.48	15059.3	1655.82	10151.5	1655.82	1944.49
	24.12	3408.33	24.12	2518.33	24.12	1568.33	24.12	1143.33		22.12	4386.67	24.12	1381.67		860.578	115.934	860.578	108.474	860.578	103.465	860.578	97.0482	861.061	89.4028	860.578	79.2164		1657.35	38929.4	1657.35	31290.6	1657.35	23765.5	1767.28	15052.7	1657.35	10092.9	1657.35	1889.83
	24.14	3360	24.14	2550	24.14	1608.33	24.14	1168.33		22.14	4380	24.14	1381.67		861.061	115.932	861.061	108.465	861.061	103.464	861.061	97.0447	861.543	89.3946	861.061	79.2073		1658.88	38899.8	1658.88	31249.2	1658.88	23739.6	1769.07	15046.7	1658.88	10041	1658.88	1839.38
	24.16	3391.67	24.16	2531.67	24.16	1601.67	24.16	1090		22.16	4451.67	24.16	1403.33		861.543	115.93	861.543	108.456	861.543	103.463	861.543	97.0414	862.025	89.3863	861.543	79.1995		1660.41	38874.1	1660.41	31207.5	1660.41	23715.6	1770.87	15041	1660.41	9995.68	1660.41	1792.28
	24.18	3460	24.18	2493.33	24.18	1663.33	24.18	1121.67		22.18	4365	24.18	1320		862.025	115.928	862.025	108.448	862.025	103.461	862.025	97.0382	862.507	89.3769	862.025	79.1928		1661.94	38853	1661.94	31168.8	1661.94	23693.4	1772.66	15035.4	1661.94	9955.97	1661.94	1748.35
	24.2	3553.33	24.2	2530	24.2	1568.33	24.2	1126.67		22.2	4331.67	24.2	1441.67		862.507	115.926	862.507	108.44	862.507	103.46	862.507	97.0351	862.989	89.3667	862.507	79.1873		1663.47	38833.3	1663.47	31132.5	1663.47	23672.7	1774.46	15030.2	1663.47	9920.5	1663.47	1707.11
	24.22	3433.33	24.22	2476.67	24.22	1520	24.22	1158.33		22.22	4413.33	24.22	1441.67		862.989	115.924	862.989	108.432	862.989	103.459	862.989	97.0321	863.471	89.3552	862.989	79.1829		1665	38814.5	1665	31098.6	1665	23653.3	1776.25	15026	1665	9888.42	1665	1668.14
	24.24	3445	24.24	2533.33	24.24	1576.67	24.24	1105		22.24	4406.67	24.24	1445		863.471	115.921	863.471	108.424	863.471	103.458	863.471	97.0291	863.953	89.3431	863.471	79.1796		1666.53	38796.2	1666.53	31064.5	1666.53	23635	1778.05	15023.6	1666.53	9859.39	1666.53	1631.02
	24.26	3505	24.26	2580	24.26	1586.67	24.26	1111.67		22.26	4410	24.26	1398.33		863.953	115.919	863.953	108.417	863.953	103.457	863.953	97.026	864.435	89.3305	863.953	79.1775		1668.05	38779.5	1668.05	31031.2	1668.05	23617.9	1779.84	15022.5	1668.05	9833.74	1668.05	1595.69
	24.28	3401.67	24.28	2618.33	24.28	1568.33	24.28	1128.33		22.28	4360	24.28	1403.33		864.435	115.917	864.435	108.409	864.435	103.456	864.435	97.0229	864.917	89.3181	864.435	79.1765		1669.58	38762.8	1669.58	31000	1669.58	23601.6	1781.64	15022	1669.58	9810.17	1669.58	1561.29
	24.3	3456.67	24.3	2563.33	24.3	1546.67	24.3	1211.67		22.3	4371.67	24.3	1445		864.918	115.915	864.918	108.402	864.918	103.455	864.918	97.0198	865.399	89.3067	864.918	79.1766		1671.11	38745.9	1671.11	30969.9	1671.11	23585.7	1783.43	15020.9	1671.11	9788.26	1671.11	1528.07
	24.32	3526.67	24.32	2563.33	24.32	1586.67	24.32	1116.67		22.32	4383.33	24.32	1385		865.399	115.914	865.399	108.394	865.399	103.454	865.399	97.0167	865.882	89.2965	865.399	79.1778		1672.63	38728.1	1672.63	30941.2	1672.63	23569.6	1785.23	15018.8	1672.63	9768.75	1672.63	1496.14
	24.34	3461.67	24.34	2525	24.34	1596.67	24.34	1200		22.34	4368.33	24.34	1375		865.882	115.912	865.882	108.387	865.882	103.453	865.882	97.0136	866.364	89.2882	865.882	79.1801		1674.16	38708	1674.16	30912.3	1674.16	23553.1	1787.02	15015.7	1674.16	9749.83	1674.16	1465.12
	24.36	3451.67	24.36	2548.33	24.36	1608.33	24.36	1150		22.36	4395	24.36	1366.67		866.364	115.91	866.364	108.38	866.364	103.452	866.364	97.0106	866.846	89.2815	866.364	79.1836		1675.69	38689.5	1675.69	30883.7	1675.69	23535.9	1788.82	15011.8	1675.69	9732.36	1675.69	1435.36
	24.38	3395	24.38	2631.67	24.38	1703.33	24.38	1215		22.38	4428.33	24.38	1461.67		866.846	115.908	866.846	108.373	866.846	103.451	866.846	97.0076	867.328	89.2769	866.846	79.1882		1677.21	38672.1	1677.21	30856	1677.21	23518.1	1790.61	15007.2	1677.21	9715.62	1677.21	1407.24
	24.4	3448.33	24.4	2533.33	24.4	1663.33	24.4	1168.33		22.4	4415	24.4	1443.33		867.328	115.906	867.328	108.367	867.328	103.451	867.328	97.0046	867.81	89.2737	867.328	79.1939		1678.74	38655.2	1678.74	30829.2	1678.74	23499.3	1792.41	15002.6	1678.74	9699.01	1678.74	1380.52
	24.42	3425	24.42	2605	24.42	1676.67	24.42	1198.33		22.42	4405	24.42	1411.67		867.81	115.905	867.81	108.361	867.81	103.45	867.81	97.0017	868.292	89.272	867.81	79.2007		1680.26	38639	1680.26	30805.5	1680.26	23479.9	1794.21	14998.8	1680.26	9683.62	1680.26	1355.34
	24.44	3523.33	24.44	2551.67	24.44	1643.33	24.44	1086.67		22.44	4401.67	24.44	1333.33		868.292	115.903	868.292	108.356	868.292	103.45	868.292	96.9989	868.774	89.271	868.292	79.2086		1681.79	38624.2	1681.79	30782.4	1681.79	23459.7	1796	14996.3	1681.79	9668.77	1681.79	1331.13
	24.46	3436.67	24.46	2593.33	24.46	1636.67	24.46	1075		22.46	4336.67	24.46	1468.33		868.774	115.902	868.774	108.351	868.774	103.45	868.774	96.9962	869.256	89.2702	868.774	79.2175		1683.31	38609.7	1683.31	30759.9	1683.31	23439.4	1797.8	14994.4	1683.31	9654.89	1683.31	1308.28
	24.48	3533.33	24.48	2515	24.48	1616.67	24.48	1170		22.48	4411.67	24.48	1381.67		869.256	115.9	869.256	108.346	869.256	103.449	869.256	96.9935	869.739	89.2689	869.256	79.2275		1684.84	38595.7	1684.84	30738.1	1684.84	23419.4	1799.59	14993	1684.84	9640.97	1684.84	1286.39
	24.5	3508.33	24.5	2568.33	24.5	1580	24.5	1088.33		22.5	4411.67	24.5	1426.67		869.739	115.899	869.739	108.342	869.739	103.449	869.739	96.9909	870.221	89.2663	869.739	79.2384		1686.36	38584.2	1686.36	30717.1	1686.36	23400.3	1801.39	14992.9	1686.36	9627.56	1686.36	1265.73
	24.52	3468.33	24.52	2535	24.52	1651.67	24.52	1243.33		22.52	4401.67	24.52	1471.67		870.221	115.898	870.221	108.337	870.221	103.449	870.221	96.9882	870.703	89.2619	870.221	79.2502		1687.89	38572.7	1687.89	30697.6	1687.89	23381.8	1803.18	14994	1687.89	9615.08	1687.89	1246.15
	24.54	3416.67	24.54	2595	24.54	1591.67	24.54	1225		22.54	4356.67	24.54	1466.67		870.703	115.896	870.703	108.333	870.703	103.449	870.703	96.9856	871.185	89.2552	870.703	79.263		1689.41	38561.4	1689.41	30678.4	1689.41	23364.6	1804.98	14996	1689.41	9603.36	1689.41	1227.93
	24.56	3440	24.56	2578.33	24.56	1666.67	24.56	1120		22.56	4400	24.56	1413.33		871.185	115.895	871.185	108.329	871.185	103.449	871.185	96.9829	871.667	89.246	871.185	79.2766		1690.93	38552.9	1690.93	30659.8	1690.93	23348.6	1806.77	14997.6	1690.93	9591.98	1690.93	1210.93
	24.58	3405	24.58	2480	24.58	1613.33	24.58	1148.33		22.58	4395	24.58	1436.67		871.667	115.893	871.667	108.325	871.667	103.449	871.667	96.9802	872.149	89.2341	871.667	79.2912		1692.45	38546.2	1692.45	30640.8	1692.45	23334.1	1808.57	14998.3	1692.45	9581.51	1692.45	1195.14
	24.6	3443.33	24.6	2495	24.6	1558.33	24.6	1230		22.6	4398.33	24.6	1463.33		872.149	115.891	872.149	108.321	872.149	103.449	872.149	96.9776	872.631	89.2197	872.149	79.3066		1693.98	38541.3	1693.98	30624.3	1693.98	23320.8	1810.36	14997.8	1693.98	9571.48	1693.98	1180.25
	24.62	3485	24.62	2541.67	24.62	1595	24.62	1248.33		22.62	4426.67	24.62	1336.67		872.631	115.89	872.631	108.317	872.631	103.449	872.631	96.975	873.113	89.2029	872.631	79.3228		1695.5	38536.1	1695.5	30609.8	1695.5	23308.6	1812.16	14996.8	1695.5	9562.21	1695.5	1166.59
	24.64	3461.67	24.64	2548.33	24.64	1620	24.64	1220		22.64	4400	24.64	1375		873.113	115.888	873.113	108.314	873.113	103.448	873.113	96.9723	873.596	89.1839	873.113	79.3399		1697.02	38532.3	1697.02	30597.1	1697.02	23297.3	1813.95	14995.7	1697.02	9553.03	1697.02	1153.93
	24.66	3416.67	24.66	2573.33	24.66	1585	24.66	1226.67		22.66	4411.67	24.66	1506.67		873.596	115.886	873.596	108.31	873.596	103.448	873.596	96.9695	874.078	89.163	873.596	79.3578		1698.54	38528.9	1698.54	30585.2	1698.54	23287.2	1815.75	14994.9	1698.54	9543.73	1698.54	1142.21
	24.68	3415	24.68	2546.67	24.68	1585	24.68	1273.33		22.68	4425	24.68	1448.33		874.078	115.884	874.078	108.306	874.078	103.447	874.078	96.9667	874.56	89.1404	874.078	79.3767		1700.07	38524.4	1700.07	30574	1700.07	23278.2	1817.55	14994.3	1700.07	9535.2	1700.07	1131.3
	24.7	3471.67	24.7	2545	24.7	1560	24.7	1238.33		22.7	4386.67	24.7	1461.67		874.56	115.882	874.56	108.303	874.56	103.446	874.56	96.9638	875.042	89.1165	874.56	79.3964		1701.59	38518	1701.59	30563.5	1701.59	23269.9	1819.34	14993.8	1701.59	9526.87	1701.59	1121.34
	24.72	3366.67	24.72	2515	24.72	1590	24.72	1265		22.72	4328.33	24.72	1421.67		875.042	115.88	875.042	108.3	875.042	103.446	875.042	96.9608	875.524	89.092	875.042	79.417		1703.11	38510.5	1703.11	30553.1	1703.11	23261.7	1821.14	14993.5	1703.11	9518.56	1703.11	1112.24
	24.74	3491.67	24.74	2603.33	24.74	1616.67	24.74	1188.33		22.74	4371.67	24.74	1445		875.524	115.878	875.524	108.297	875.524	103.445	875.524	96.9577	876.006	89.0673	875.524	79.4385		1704.63	38501.8	1704.63	30542.5	1704.63	23253.8	1822.93	14993.2	1704.63	9510.61	1704.63	1103.93
	24.76	3431.67	24.76	2595	24.76	1541.67	24.76	1180		22.76	4351.67	24.76	1490		876.006	115.875	876.006	108.295	876.006	103.445	876.006	96.9544	876.488	89.0433	876.006	79.4608		1706.15	38491.5	1706.15	30532.1	1706.15	23246	1824.73	14992.5	1706.15	9503.19	1706.15	1096.32
	24.78	3481.67	24.78	2615	24.78	1643.33	24.78	1191.67		22.78	4425	24.78	1500		876.488	115.873	876.488	108.294	876.488	103.444	876.488	96.951	876.97	89.0206	876.488	79.484		1707.67	38481.4	1707.67	30521.7	1707.67	23238.2	1826.52	14991.1	1707.67	9495.68	1707.67	1089.26
	24.8	3440	24.8	2598.33	24.8	1558.33	24.8	1238.33		22.8	4348.33	24.8	1423.33		876.97	115.87	876.97	108.292	876.97	103.444	876.97	96.9474	877.452	88.9995	876.97	79.5082		1709.19	38471.4	1709.19	30512.6	1709.19	23229.9	1828.32	14989.1	1709.19	9487.79	1709.19	1082.64
	24.82	3425	24.82	2531.67	24.82	1591.67	24.82	1245		22.82	4425	24.82	1466.67		877.452	115.867	877.452	108.291	877.452	103.443	877.452	96.9437	877.935	88.9805	877.452	79.5332		1710.71	38460.2	1710.71	30503.1	1710.71	23221.1	1830.11	14986.6	1710.71	9479.86	1710.71	1076.38
	24.84	3400	24.84	2586.67	24.84	1636.67	24.84	1163.33		22.84	4351.67	24.84	1461.67		877.935	115.864	877.935	108.29	877.935	103.442	877.935	96.9399	878.417	88.9634	877.935	79.5592		1712.23	38448.5	1712.23	30494.6	1712.23	23212.3	1831.91	14982.6	1712.23	9472.44	1712.23	1070.4
	24.86	3463.33	24.86	2565	24.86	1588.33	24.86	1181.67		22.86	4306.67	24.86	1375		878.417	115.861	878.417	108.289	878.417	103.442	878.417	96.936	878.899	88.9483	878.417	79.5862		1713.75	38437.9	1713.75	30484.9	1713.75	23204.1	1833.7	14977.6	1713.75	9465.39	1713.75	1064.68
	24.88	3443.33	24.88	2618.33	24.88	1558.33	24.88	1285		22.88	4375	24.88	1438.33		878.899	115.858	878.899	108.288	878.899	103.441	878.899	96.9319	879.381	88.9347	878.899	79.6142		1715.27	38428.8	1715.27	30474.1	1715.27	23196.2	1835.5	14972.1	1715.27	9458.02	1715.27	1059.31
	24.9	3516.67	24.9	2531.67	24.9	1573.33	24.9	1235		22.9	4371.67	24.9	1426.67		879.381	115.855	879.381	108.287	879.381	103.44	879.381	96.9276	879.863	88.9223	879.381	79.6433		1716.79	38419.2	1716.79	30463.6	1716.79	23188.5	1837.29	14966.6	1716.79	9450.16	1716.79	1054.42
	24.92	3485	24.92	2578.33	24.92	1600	24.92	1171.67		22.92	4385	24.92	1406.67		879.863	115.852	879.863	108.285	879.863	103.439	879.863	96.9232	880.345	88.9107	879.863	79.6735		1718.3	38408.9	1718.3	30453.5	1718.3	23181	1839.09	14961.3	1718.3	9442.62	1718.3	1050.09
	24.94	3500	24.94	2616.67	24.94	1591.67	24.94	1223.33		22.94	4428.33	24.94	1493.33		880.345	115.848	880.345	108.284	880.345	103.438	880.345	96.9185	880.827	88.8993	880.345	79.7047		1719.82	38400.2	1719.82	30442.5	1719.82	23173.7	1840.89	14956.5	1719.82	9434.65	1719.82	1046.3
	24.96	3470	24.96	2475	24.96	1635	24.96	1190		22.96	4413.33	24.96	1438.33		880.827	115.845	880.827	108.282	880.827	103.436	880.827	96.9138	881.309	88.8874	880.827	79.737		1721.34	38392.3	1721.34	30432	1721.34	23166.5	1842.68	14952.4	1721.34	9426.91	1721.34	1043.1
	24.98	3411.67	24.98	2515	24.98	1655	24.98	1181.67		22.98	4375	24.98	1481.67		881.309	115.842	881.309	108.281	881.309	103.435	881.309	96.9089	881.792	88.8743	881.309	79.7705		1722.85	38387.1	1722.85	30421.7	1722.85	23159.5	1844.48	14948.8	1722.85	9419.44	1722.85	1040.34
	25	3486.67	25	2588.33	25	1565	25	1263.33		23	4410	25	1505		881.792	115.838	881.792	108.28	881.792	103.433	881.792	96.9039	882.274	88.8596	881.792	79.8052		1724.37	38383.8	1724.37	30412.9	1724.37	23152.4	1846.27	14945.6	1724.37	9412.11	1724.37	1037.84
	25.02	3518.33	25.02	2578.33	25.02	1581.67	25.02	1263.33		23.02	4403.33	25.02	1503.33		882.274	115.835	882.274	108.279	882.274	103.432	882.274	96.8989	882.756	88.8424	882.274	79.8411		1725.89	38382.3	1725.89	30404.9	1725.89	23145.4	1848.07	14943.1	1725.89	9404.96	1725.89	1035.53
	25.04	3540	25.04	2525	25.04	1600	25.04	1238.33		23.04	4350	25.04	1446.67		882.756	115.832	882.756	108.278	882.756	103.43	882.756	96.8939	883.238	88.8231	882.756	79.878		1727.4	38381.5	1727.4	30397.1	1727.4	23138.7	1849.86	14941	1727.4	9397.84	1727.4	1033.22
	25.06	3475	25.06	2526.67	25.06	1603.33	25.06	1248.33		23.06	4326.67	25.06	1391.67		883.238	115.829	883.238	108.278	883.238	103.428	883.238	96.8889	883.72	88.8017	883.238	79.916		1728.92	38381.9	1728.92	30388.7	1728.92	23132.4	1851.66	14938.9	1728.92	9391.09	1728.92	1031.02
	25.08	3480	25.08	2565	25.08	1550	25.08	1238.33		23.08	4370	25.08	1475		883.72	115.826	883.72	108.278	883.72	103.427	883.72	96.8842	884.202	88.7793	883.72	79.9553		1730.44	38382.4	1730.44	30381.5	1730.44	23126.3	1853.45	14936.5	1730.44	9384.29	1730.44	1028.86
	25.1	3488.33	25.1	2571.67	25.1	1613.33	25.1	1248.33		23.1	4411.67	25.1	1468.33		884.202	115.823	884.202	108.278	884.202	103.425	884.202	96.8795	884.684	88.7567	884.202	79.9955		1731.95	38383.1	1731.95	30375.3	1731.95	23120.3	1855.25	14934.1	1731.95	9377.91	1731.95	1026.7
	25.12	3535	25.12	2580	25.12	1618.33	25.12	1313.33		23.12	4335	25.12	1455		884.684	115.82	884.684	108.279	884.684	103.424	884.684	96.8748	885.166	88.735	884.684	80.0368		1733.47	38382.9	1733.47	30369.8	1733.47	23113.9	1857.04	14931.5	1733.47	9371.48	1733.47	1024.54
	25.14	3421.67	25.14	2600	25.14	1663.33	25.14	1208.33		23.14	4400	25.14	1501.67		885.166	115.817	885.166	108.28	885.166	103.422	885.166	96.87	885.648	88.7153	885.166	80.0791		1734.98	38381.3	1734.98	30365.3	1734.98	23107	1858.84	14928.7	1734.98	9365.23	1734.98	1022.41
	25.16	3538.33	25.16	2586.67	25.16	1588.33	25.16	1260		23.16	4466.67	25.16	1545		885.648	115.814	885.648	108.281	885.648	103.42	885.648	96.8651	886.131	88.6977	885.648	80.1224		1736.5	38378.8	1736.5	30359.9	1736.5	23099.9	1860.63	14925.9	1736.5	9359.23	1736.5	1020.18
	25.18	3506.67	25.18	2646.67	25.18	1611.67	25.18	1218.33		23.18	4341.67	25.18	1528.33		886.131	115.811	886.131	108.282	886.131	103.418	886.131	96.86	886.613	88.6829	886.131	80.1666		1738.01	38377.8	1738.01	30354.2	1738.01	23092.7	1862.43	14924.2	1738.01	9353.44	1738.01	1017.78
	25.2	3486.67	25.2	2610	25.2	1581.67	25.2	1298.33		23.2	4343.33	25.2	1550		886.613	115.808	886.613	108.283	886.613	103.416	886.613	96.8547	887.095	88.6703	886.613	80.2116		1739.53	38375	1739.53	30349.6	1739.53	23085.1	1864.22	14923.1	1739.53	9347.89	1739.53	1015.28
	25.22	3478.33	25.22	2496.67	25.22	1571.67	25.22	1216.67		23.22	4370	25.22	1566.67		887.095	115.805	887.095	108.285	887.095	103.414	887.095	96.8492	887.577	88.6599	887.095	80.2574		1741.04	38373.3	1741.04	30345.3	1741.04	23077.7	1866.02	14922.3	1741.04	9342.53	1741.04	1012.75
	25.24	3551.67	25.24	2575	25.24	1616.67	25.24	1266.67		23.24	4380	25.24	1593.33		887.577	115.802	887.577	108.286	887.577	103.412	887.577	96.8432	888.059	88.6511	887.577	80.304		1742.55	38371	1742.55	30341.3	1742.55	23070.5	1867.82	14921.1	1742.55	9337.01	1742.55	1010.28
	25.26	3476.67	25.26	2600	25.26	1570	25.26	1156.67		23.26	4366.67	25.26	1526.67		888.059	115.799	888.059	108.287	888.059	103.409	888.059	96.837	888.541	88.6437	888.059	80.3512		1744.07	38369.3	1744.07	30335.9	1744.07	23063.5	1869.61	14919.4	1744.07	9332.16	1744.07	1007.88
	25.28	3510	25.28	2546.67	25.28	1633.33	25.28	1221.67		23.28	4416.67	25.28	1496.67		888.541	115.796	888.541	108.289	888.541	103.406	888.541	96.8305	889.023	88.6373	888.541	80.3991		1745.58	38366.2	1745.58	30331.1	1745.58	23056.9	1871.41	14917.7	1745.58	9327.78	1745.58	1005.65
	25.3	3498.33	25.3	2573.33	25.3	1666.67	25.3	1283.33		23.3	4361.67	25.3	1541.67		889.023	115.792	889.023	108.29	889.023	103.403	889.023	96.8239	889.505	88.6319	889.023	80.4475		1747.09	38362.5	1747.09	30327.3	1747.09	23050.1	1873.2	14916	1747.09	9323.27	1747.09	1003.68
	25.32	3626.67	25.32	2531.67	25.32	1650	25.32	1273.33		23.32	4383.33	25.32	1495		889.505	115.789	889.505	108.292	889.505	103.4	889.505	96.8171	889.987	88.627	889.505	80.4963		1748.6	38357.3	1748.6	30323.7	1748.6	23042.9	1875	14915	1748.6	9319.2	1748.6	1001.99
	25.34	3568.33	25.34	2653.33	25.34	1590	25.34	1153.33		23.34	4355	25.34	1548.33		889.987	115.786	889.987	108.293	889.987	103.397	889.987	96.8103	890.47	88.6223	889.987	80.5455		1750.12	38350.4	1750.12	30320.3	1750.12	23036	1876.79	14914.4	1750.12	9315.92	1750.12	1000.71
	25.36	3528.33	25.36	2573.33	25.36	1585	25.36	1316.67		23.36	4345	25.36	1550		890.47	115.782	890.47	108.295	890.47	103.394	890.47	96.8034	890.952	88.6174	890.47	80.5951		1751.63	38343.1	1751.63	30316	1751.63	23029.1	1878.59	14913.5	1751.63	9312.88	1751.63	999.837
	25.38	3458.33	25.38	2515	25.38	1631.67	25.38	1315		23.38	4400	25.38	1515		890.952	115.779	890.952	108.297	890.952	103.391	890.952	96.7964	891.434	88.6118	890.952	80.6449		1753.14	38335.7	1753.14	30312.5	1753.14	23022.2	1880.38	14912.7	1753.14	9309.83	1753.14	999.336
	25.4	3566.67	25.4	2630	25.4	1736.67	25.4	1245		23.4	4346.67	25.4	1518.33		891.434	115.776	891.434	108.299	891.434	103.388	891.434	96.7892	891.916	88.6054	891.434	80.695		1754.65	38328.9	1754.65	30308.2	1754.65	23015.8	1882.18	14912.1	1754.65	9307.24	1754.65	999.158
	25.42	3506.67	25.42	2565	25.42	1651.67	25.42	1251.67		23.42	4400	25.42	1528.33		891.916	115.772	891.916	108.3	891.916	103.384	891.916	96.782	892.398	88.5978	891.916	80.7453		1756.16	38323.5	1756.16	30305.7	1756.16	23010.2	1883.97	14911.1	1756.16	9304.93	1756.16	999.07
	25.44	3605	25.44	2598.33	25.44	1620	25.44	1281.67		23.44	4345	25.44	1538.33		892.398	115.769	892.398	108.302	892.398	103.381	892.398	96.7748	892.88	88.5888	892.398	80.7956		1757.67	38317.1	1757.67	30303.5	1757.67	23005.3	1885.77	14909.6	1757.67	9302.83	1757.67	998.888
	25.46	3438.33	25.46	2521.67	25.46	1620	25.46	1326.67		23.46	4380	25.46	1646.67		892.88	115.765	892.88	108.304	892.88	103.377	892.88	96.7676	893.362	88.5783	892.88	80.8461		1759.12	38314.4	1759.12	30300.9	1759.12	23001.4	1887.56	14907.9	1759.12	9301.21	1759.12	998.345
	25.48	3556.67	25.48	2610	25.48	1578.33	25.48	1285		23.48	4320	25.48	1545		893.362	115.762	893.362	108.306	893.362	103.374	893.362	96.7604	893.844	88.5663	893.362	80.8966		1760.64	38312.8	1760.64	30297.1	1760.64	22997.7	1889.36	14906.1	1760.64	9299.31	1760.64	997.049
	25.5	3513.33	25.5	2616.67	25.5	1630	25.5	1320		23.5	4361.67	25.5	1561.67		893.845	115.758	893.845	108.308	893.845	103.37	893.845	96.7533	894.327	88.5526	893.845	80.9471		1762.15	38311.5	1762.15	30293.5	1762.15	22994.6	1891.16	14904.1	1762.15	9297.5	1762.15	994.817
	25.52	3576.67	25.52	2591.67	25.52	1635	25.52	1256.67		23.52	4371.67	25.52	1616.67		894.327	115.755	894.327	108.31	894.327	103.366	894.327	96.7463	894.809	88.5376	894.327	80.9974		1763.67	38308.8	1763.67	30291.2	1763.67	22992.1	1892.95	14901.4	1763.67	9296.33	1763.67	991.37
	25.54	3566.67	25.54	2538.33	25.54	1593.33	25.54	1295		23.54	4390	25.54	1575		894.809	115.751	894.809	108.312	894.809	103.362	894.809	96.7396	895.291	88.5212	894.809	81.0475		1765.19	38306.8	1765.19	30288.4	1765.19	22990.3	1894.75	14897.7	1765.19	9295.14	1765.19	986.609
	25.56	3500	25.56	2498.33	25.56	1683.33	25.56	1338.33		23.56	4353.33	25.56	1518.33		895.291	115.747	895.291	108.315	895.291	103.358	895.291	96.7335	895.773	88.5046	895.291	81.0973		1766.7	38304.8	1766.7	30283.8	1766.7	22989.1	1896.54	14893.2	1766.7	9294.02	1766.7	980.763
	25.58	3515	25.58	2520	25.58	1686.67	25.58	1265		23.58	4376.67	25.58	1613.33		895.773	115.744	895.773	108.318	895.773	103.354	895.773	96.7276	896.255	88.4884	895.773	81.1467		1768.22	38302.7	1768.22	30280	1768.22	22988.8	1898.34	14888.5	1768.22	9292.75	1768.22	974.142
	25.6	3478.33	25.6	2666.67	25.6	1656.67	25.6	1255		23.6	4348.33	25.6	1556.67		896.255	115.74	896.255	108.321	896.255	103.35	896.255	96.7219	896.737	88.4738	896.255	81.1957		1769.73	38302.5	1769.73	30274.6	1769.73	22989.5	1900.13	14884.6	1769.73	9291.58	1769.73	967.159
	25.62	3605	25.62	2618.33	25.62	1581.67	25.62	1251.67		23.62	4321.67	25.62	1536.67		896.737	115.736	896.737	108.324	896.737	103.346	896.737	96.7162	897.219	88.4622	896.737	81.2441		1771.25	38302.9	1771.25	30268.5	1771.25	22990.7	1901.93	14881.9	1771.25	9290.5	1771.25	960.068
	25.64	3551.67	25.64	2596.67	25.64	1693.33	25.64	1261.67		23.64	4396.67	25.64	1506.67		897.219	115.732	897.219	108.327	897.219	103.341	897.219	96.7105	897.701	88.4536	897.219	81.2919		1772.76	38303.1	1772.76	30261.4	1772.76	22992.1	1903.72	14880.3	1772.76	9289.29	1772.76	953.395
	25.66	3510	25.66	2541.67	25.66	1651.67	25.66	1258.33		23.66	4363.33	25.66	1588.33		897.701	115.728	897.701	108.33	897.701	103.337	897.701	96.7047	898.183	88.4491	897.701	81.3391		1774.28	38303.2	1774.28	30256.2	1774.28	22993.2	1905.52	14878.2	1774.28	9288.57	1774.28	947.28
	25.68	3510	25.68	2505	25.68	1686.67	25.68	1376.67		23.68	4383.33	25.68	1605		898.183	115.724	898.183	108.332	898.183	103.333	898.183	96.6988	898.666	88.4471	898.183	81.3855		1775.79	38302.8	1775.79	30248.7	1775.79	22993.8	1907.31	14875.4	1775.79	9287.59	1775.79	941.933
	25.7	3610	25.7	2591.67	25.7	1625	25.7	1273.33		23.7	4398.33	25.7	1571.67		898.666	115.719	898.666	108.334	898.666	103.328	898.666	96.6925	899.148	88.4472	898.666	81.4313		1777.3	38302.8	1777.3	30241.1	1777.3	22993.8	1909.11	14873	1777.3	9286.99	1777.3	937.246
	25.72	3513.33	25.72	2573.33	25.72	1618.33	25.72	1268.33		23.72	4338.33	25.72	1608.33		899.148	115.715	899.148	108.335	899.148	103.323	899.148	96.6857	899.63	88.4476	899.148	81.4761		1778.82	38300.5	1778.82	30233	1778.82	22992.5	1910.9	14870.5	1778.82	9286.91	1778.82	933.032
	25.74	3450	25.74	2541.67	25.74	1690	25.74	1253.33		23.74	4381.67	25.74	1568.33		899.63	115.71	899.63	108.335	899.63	103.318	899.63	96.6785	900.112	88.4465	899.63	81.5201		1780.33	38297.3	1780.33	30226.1	1780.33	22989.9	1912.7	14868.2	1780.33	9287.08	1780.33	929.07
	25.76	3555	25.76	2585	25.76	1660	25.76	1268.33		23.76	4355	25.76	1630		900.112	115.706	900.112	108.335	900.112	103.313	900.112	96.6712	900.594	88.4433	900.112	81.5633		1781.84	38294.5	1781.84	30218.9	1781.84	22986.5	1914.5	14867.2	1781.84	9287.22	1781.84	924.915
	25.78	3556.67	25.78	2640	25.78	1665	25.78	1361.67		23.78	4350	25.78	1555		900.594	115.701	900.594	108.335	900.594	103.308	900.594	96.6637	901.076	88.4367	900.594	81.6055		1783.36	38291.7	1783.36	30211.2	1783.36	22982.1	1916.29	14867.6	1783.36	9287.44	1783.36	920.17
	25.8	3556.67	25.8	2675	25.8	1585	25.8	1303.33		23.8	4385	25.8	1593.33		901.076	115.697	901.076	108.334	901.076	103.303	901.076	96.6562	901.558	88.4271	901.076	81.6468		1784.87	38289.8	1784.87	30203.8	1784.87	22977.2	1918.09	14868.5	1784.87	9287.61	1784.87	914.426
	25.82	3513.33	25.82	2696.67	25.82	1701.67	25.82	1336.67		23.82	4328.33	25.82	1630		901.558	115.693	901.558	108.333	901.558	103.298	901.558	96.6486	902.04	88.4145	901.558	81.6872		1786.38	38288.5	1786.38	30198.2	1786.38	22972.1	1919.88	14869.5	1786.38	9287.42	1786.38	907.314
	25.84	3576.67	25.84	2653.33	25.84	1723.33	25.84	1323.33		23.84	4305	25.84	1576.67		902.04	115.688	902.04	108.332	902.04	103.293	902.04	96.6409	902.523	88.3997	902.04	81.7265		1787.89	38287.5	1787.89	30191.8	1787.89	22967	1921.68	14871.4	1787.89	9287.24	1787.89	898.73
	25.86	3501.67	25.86	2641.67	25.86	1725	25.86	1305		23.86	4406.67	25.86	1651.67		902.523	115.684	902.523	108.33	902.523	103.287	902.523	96.6331	903.005	88.3833	902.523	81.7648		1789.4	38286.1	1789.4	30187.7	1789.4	22962.9	1923.47	14874.1	1789.4	9287.19	1789.4	888.784
	25.88	3515	25.88	2633.33	25.88	1661.67	25.88	1315		23.88	4285	25.88	1580		903.005	115.681	903.005	108.328	903.005	103.282	903.005	96.6254	903.487	88.3662	903.005	81.8021		1790.92	38283.6	1790.92	30185.5	1790.92	22959.5	1925.27	14877	1790.92	9287.01	1790.92	877.818
	25.9	3468.33	25.9	2613.33	25.9	1723.33	25.9	1310		23.9	4388.33	25.9	1596.67		903.487	115.677	903.487	108.325	903.487	103.277	903.487	96.6176	903.969	88.3491	903.487	81.8383		1792.43	38280.2	1792.43	30184.2	1792.43	22957.2	1927.06	14879.8	1792.43	9286.89	1792.43	866.43
	25.92	3523.33	25.92	2608.33	25.92	1641.67	25.92	1263.33		23.92	4376.67	25.92	1668.33		903.969	115.674	903.969	108.322	903.969	103.272	903.969	96.6099	904.451	88.3325	903.969	81.8735		1793.94	38275	1793.94	30180.7	1793.94	22955.8	1928.86	14882.8	1793.94	9286.79	1793.94	855.055
	25.94	3488.33	25.94	2621.67	25.94	1803.33	25.94	1405		23.94	4328.33	25.94	1635		904.451	115.671	904.451	108.319	904.451	103.266	904.451	96.6021	904.933	88.3171	904.451	81.9076		1795.45	38270.3	1795.45	30178.4	1795.45	22955.2	1930.65	14885.7	1795.45	9286.78	1795.45	844.188
	25.96	3491.67	25.96	2498.33	25.96	1658.33	25.96	1300		23.96	4405	25.96	1640		904.933	115.668	904.933	108.316	904.933	103.261	904.933	96.5944	905.415	88.3032	904.933	81.9405		1796.96	38265.1	1796.96	30176.7	1796.96	22954.8	1932.45	14887.2	1796.96	9286.44	1796.96	834.256
	25.98	3420	25.98	2590	25.98	1708.33	25.98	1268.33		23.98	4326.67	25.98	1588.33		905.415	115.664	905.415	108.312	905.415	103.256	905.415	96.5866	905.897	88.2914	905.415	81.9725		1798.47	38261.3	1798.47	30175.4	1798.47	22954.2	1934.24	14886.8	1798.47	9285.93	1798.47	825.508
	26	3538.33	26	2628.33	26	1673.33	26	1388.33		24	4333.33	26	1656.67		905.897	115.661	905.897	108.309	905.897	103.251	905.897	96.5789	906.38	88.2815	905.897	82.0033		1799.98	38256.2	1799.98	30173.6	1799.98	22953.1	1936.04	14885.6	1799.98	9285.3	1799.98	817.844
	26.02	3528.33	26.02	2595	26.02	1696.67	26.02	1336.67		24.02	4303.33	26.02	1633.33		906.38	115.658	906.38	108.305	906.38	103.246	906.38	96.5714	906.862	88.2739	906.38	82.0332		1801.49	38249.3	1801.49	30171.8	1801.49	22951.3	1937.83	14884	1801.49	9284.5	1801.49	811.257
	26.04	3453.33	26.04	2623.33	26.04	1696.67	26.04	1238.33		24.04	4355	26.04	1601.67		906.862	115.655	906.862	108.302	906.862	103.241	906.862	96.5641	907.344	88.268	906.862	82.0619		1803	38244.3	1803	30170.3	1803	22948.7	1939.63	14882	1803	9283.73	1803	805.462
	26.06	3430	26.06	2606.67	26.06	1621.67	26.06	1283.33		24.06	4376.67	26.06	1661.67		907.344	115.652	907.344	108.298	907.344	103.237	907.344	96.5569	907.826	88.2636	907.344	82.0897		1804.5	38238.1	1804.5	30169.4	1804.5	22945.8	1941.43	14880	1804.5	9283.3	1804.5	800.172
	26.08	3451.67	26.08	2668.33	26.08	1708.33	26.08	1258.33		24.08	4331.67	26.08	1605		907.826	115.649	907.826	108.295	907.826	103.232	907.826	96.5497	908.308	88.2601	907.826	82.1164		1806.01	38231.2	1806.01	30167.7	1806.01	22942.2	1943.22	14878.4	1806.01	9282.55	1806.01	795.225
	26.1	3496.67	26.1	2651.67	26.1	1630	26.1	1345		24.1	4380	26.1	1608.33		908.308	115.646	908.308	108.291	908.308	103.228	908.308	96.5426	908.79	88.257	908.308	82.1421		1807.52	38224	1807.52	30166.8	1807.52	22938.6	1945.02	14876	1807.52	9282.22	1807.52	790.447
	26.12	3485	26.12	2671.67	26.12	1661.67	26.12	1276.67		24.12	4393.33	26.12	1631.67		908.79	115.643	908.79	108.288	908.79	103.223	908.79	96.5356	909.272	88.2539	908.79	82.1668		1809.03	38215.8	1809.03	30163.9	1809.03	22935.2	1946.81	14872.6	1809.03	9282.12	1809.03	785.801
	26.14	3483.33	26.14	2623.33	26.14	1745	26.14	1330		24.14	4318.33	26.14	1605		909.272	115.64	909.272	108.284	909.272	103.219	909.272	96.5285	909.754	88.2503	909.272	82.1904		1810.54	38208.8	1810.54	30160.3	1810.54	22932	1948.61	14869.3	1810.54	9281.78	1810.54	781.21
	26.16	3436.67	26.16	2616.67	26.16	1720	26.16	1345		24.16	4331.67	26.16	1718.33		909.754	115.636	909.754	108.28	909.754	103.214	909.754	96.5214	910.236	88.2457	909.754	82.213		1812.04	38203.2	1812.04	30156.4	1812.04	22929.4	1950.4	14866.9	1812.04	9281.28	1812.04	776.637
	26.18	3468.33	26.18	2648.33	26.18	1705	26.18	1361.67		24.18	4366.67	26.18	1660		910.236	115.633	910.236	108.277	910.236	103.21	910.236	96.5142	910.718	88.2397	910.236	82.2345		1813.55	38199.8	1813.55	30153.6	1813.55	22927.5	1952.2	14863.9	1813.55	9281.05	1813.55	772.025
	26.2	3488.33	26.2	2653.33	26.2	1728.33	26.2	1261.67		24.2	4333.33	26.2	1626.67		910.718	115.63	910.718	108.273	910.718	103.205	910.718	96.5068	911.201	88.2319	910.718	82.255		1815.06	38195	1815.06	30150.3	1815.06	22926.2	1953.99	14860.3	1815.06	9281.35	1815.06	767.443
	26.22	3455	26.22	2600	26.22	1663.33	26.22	1313.33		24.22	4363.33	26.22	1688.33		911.201	115.626	911.201	108.269	911.201	103.2	911.201	96.4993	911.683	88.2218	911.201	82.2743		1816.57	38191.2	1816.57	30147.8	1816.57	22925.4	1955.79	14857	1816.57	9281.72	1816.57	762.981
	26.24	3486.67	26.24	2658.33	26.24	1613.33	26.24	1305		24.24	4368.33	26.24	1683.33		911.683	115.623	911.683	108.266	911.683	103.195	911.683	96.4918	912.165	88.2095	911.683	82.2926		1818.07	38186.6	1818.07	30145.3	1818.07	22925.1	1957.58	14854.5	1818.07	9281.81	1818.07	758.849
	26.26	3391.67	26.26	2665	26.26	1663.33	26.26	1313.33		24.26	4375	26.26	1620		912.165	115.619	912.165	108.262	912.165	103.191	912.165	96.4844	912.647	88.1947	912.165	82.3096		1819.58	38182.4	1819.58	30143.3	1819.58	22925	1959.38	14852.4	1819.58	9282.11	1819.58	755.12
	26.28	3448.33	26.28	2676.67	26.28	1625	26.28	1303.33		24.28	4351.67	26.28	1606.67		912.647	115.616	912.647	108.259	912.647	103.186	912.647	96.4769	913.129	88.1781	912.647	82.3256		1821.08	38180.8	1821.08	30140.7	1821.08	22924.7	1961.17	14850.4	1821.08	9282.12	1821.08	752.058
	26.3	3488.33	26.3	2618.33	26.3	1645	26.3	1281.67		24.3	4281.67	26.3	1593.33		913.129	115.612	913.129	108.255	913.129	103.181	913.129	96.4695	913.611	88.16	913.129	82.3403		1822.59	38177.6	1822.59	30137.6	1822.59	22924	1962.97	14848.9	1822.59	9282.32	1822.59	749.724
	26.32	3525	26.32	2645	26.32	1760	26.32	1293.33		24.32	4341.67	26.32	1671.67		913.611	115.609	913.611	108.252	913.611	103.176	913.611	96.4622	914.093	88.1415	913.611	82.3539		1824.09	38175.7	1824.09	30132.7	1824.09	22922.7	1964.77	14848.3	1824.09	9282.43	1824.09	748.21
	26.34	3455	26.34	2671.67	26.34	1695	26.34	1381.67		24.34	4340	26.34	1623.33		914.093	115.606	914.093	108.248	914.093	103.171	914.093	96.455	914.575	88.1237	914.093	82.3662		1825.6	38174.3	1825.6	30127.9	1825.6	22921	1966.56	14848.2	1825.6	9282.36	1825.6	747.446
	26.36	3453.33	26.36	2615	26.36	1653.33	26.36	1223.33		24.36	4341.67	26.36	1631.67		914.576	115.602	914.576	108.245	914.576	103.166	914.576	96.4481	915.058	88.1075	914.576	82.3774		1827.1	38175.5	1827.1	30121.8	1827.1	22919.1	1968.36	14848.4	1827.1	9282.42	1827.1	747.211
	26.38	3458.33	26.38	2551.67	26.38	1736.67	26.38	1270		24.38	4303.33	26.38	1665		915.058	115.599	915.058	108.241	915.058	103.161	915.058	96.4413	915.54	88.0941	915.058	82.3872		1828.61	38179.1	1828.61	30117.4	1828.61	22917.1	1970.15	14849.1	1828.61	9282.65	1828.61	747.358
	26.4	3390	26.4	2616.67	26.4	1673.33	26.4	1293.33		24.4	4373.33	26.4	1693.33		915.54	115.596	915.54	108.238	915.54	103.156	915.54	96.4346	916.022	88.0836	915.54	82.3959		1830.11	38181.9	1830.11	30111.9	1830.11	22915.5	1971.95	14849.9	1830.11	9282.55	1830.11	747.739
	26.42	3405	26.42	2608.33	26.42	1690	26.42	1248.33		24.42	4321.67	26.42	1575		916.022	115.593	916.022	108.234	916.022	103.151	916.022	96.428	916.504	88.0768	916.022	82.4033		1831.61	38184.4	1831.61	30107.2	1831.61	22914.7	1973.74	14850.3	1831.61	9282.6	1831.61	748.31
	26.44	3436.67	26.44	2711.67	26.44	1676.67	26.44	1315		24.44	4341.67	26.44	1595		916.504	115.59	916.504	108.231	916.504	103.146	916.504	96.4214	916.986	88.073	916.504	82.4095		1833.12	38186.2	1833.12	30102	1833.12	22914.8	1975.54	14850.8	1833.12	9282.61	1833.12	748.73
	26.46	3428.33	26.46	2553.33	26.46	1670	26.46	1303.33		24.46	4356.67	26.46	1623.33		916.986	115.587	916.986	108.228	916.986	103.141	916.986	96.4149	917.468	88.0722	916.986	82.4144		1834.62	38189.6	1834.62	30097.5	1834.62	22916.2	1977.33	14852	1834.62	9282.69	1834.62	749.123
	26.48	3478.33	26.48	2591.67	26.48	1658.33	26.48	1303.33		24.48	4328.33	26.48	1605		917.468	115.585	917.468	108.224	917.468	103.136	917.468	96.4084	917.95	88.0734	917.468	82.4181		1836.12	38190.6	1836.12	30091.4	1836.12	22918.5	1979.13	14853.7	1836.12	9282.93	1836.12	749.352
	26.5	3505	26.5	2635	26.5	1668.33	26.5	1280		24.5	4373.33	26.5	1591.67		917.95	115.582	917.95	108.221	917.95	103.132	917.95	96.4019	918.432	88.0757	917.95	82.4207		1837.63	38191.3	1837.63	30085.8	1837.63	22921.5	1980.92	14855.4	1837.63	9282.91	1837.63	749.186
	26.52	3416.67	26.52	2661.67	26.52	1688.33	26.52	1296.67		24.52	4298.33	26.52	1583.33		918.432	115.579	918.432	108.218	918.432	103.127	918.432	96.3952	918.914	88.0784	918.432	82.422		1839.13	38191.9	1839.13	30079.7	1839.13	22924.8	1982.72	14857.6	1839.13	9282.41	1839.13	748.681
	26.54	3486.67	26.54	2576.67	26.54	1635	26.54	1286.67		24.54	4368.33	26.54	1618.33		918.915	115.576	918.915	108.214	918.915	103.123	918.915	96.3886	919.397	88.0804	918.915	82.4223		1840.63	38190.7	1840.63	30074.6	1840.63	22928	1984.51	14860.6	1840.63	9282.03	1840.63	747.671
	26.56	3465	26.56	2543.33	26.56	1710	26.56	1250		24.56	4318.33	26.56	1541.67		919.397	115.574	919.397	108.211	919.397	103.118	919.397	96.3819	919.879	88.0813	919.397	82.4213		1842.13	38189.7	1842.13	30070.4	1842.13	22930.7	1986.31	14863.8	1842.13	9281.18	1842.13	746.162
	26.58	3450	26.58	2640	26.58	1718.33	26.58	1298.33		24.58	4305	26.58	1538.33		919.879	115.571	919.879	108.208	919.879	103.114	919.879	96.3754	920.361	88.0803	919.879	82.4193		1843.63	38188.1	1843.63	30068	1843.63	22932.7	1988.1	14867	1843.63	9280.31	1843.63	744.066
	26.6	3466.67	26.6	2653.33	26.6	1630	26.6	1291.67		24.6	4350	26.6	1558.33		920.361	115.568	920.361	108.205	920.361	103.109	920.361	96.3689	920.843	88.0771	920.361	82.4161		1845.14	38186.8	1845.14	30066.7	1845.14	22933.8	1989.9	14870.2	1845.14	9279.41	1845.14	741.298
	26.62	3410	26.62	2690	26.62	1698.33	26.62	1346.67		24.62	4303.33	26.62	1600		920.843	115.566	920.843	108.202	920.843	103.105	920.843	96.3625	921.325	88.0712	920.843	82.4118		1846.64	38183.8	1846.64	30067.6	1846.64	22934	1991.7	14873.2	1846.64	9278.76	1846.64	737.984
	26.64	3458.33	26.64	2575	26.64	1705	26.64	1295		24.64	4321.67	26.64	1555		921.325	115.563	921.325	108.199	921.325	103.101	921.325	96.3563	921.807	88.0625	921.325	82.4063		1848.14	38179.7	1848.14	30068.4	1848.14	22933.3	1993.49	14875.9	1848.14	9278.17	1848.14	734.238
	26.66	3396.67	26.66	2633.33	26.66	1620	26.66	1366.67		24.66	4343.33	26.66	1568.33		921.807	115.561	921.807	108.196	921.807	103.098	921.807	96.3502	922.289	88.0505	921.807	82.3997		1849.64	38176.4	1849.64	30070.4	1849.64	22932	1995.29	14878.2	1849.64	9277.66	1849.64	730.148
	26.68	3453.33	26.68	2738.33	26.68	1670	26.68	1281.67		24.68	4276.67	26.68	1575		922.289	115.559	922.289	108.193	922.289	103.094	922.289	96.3445	922.771	88.0356	922.289	82.3919		1851.14	38172.8	1851.14	30072.1	1851.14	22929.9	1997.08	14880.3	1851.14	9277.04	1851.14	725.863
	26.7	3458.33	26.7	2678.33	26.7	1690	26.7	1321.67		24.7	4340	26.7	1496.67		922.771	115.557	922.771	108.19	922.771	103.091	922.771	96.3389	923.254	88.0176	922.771	82.3829		1852.64	38169.8	1852.64	30074.1	1852.64	22927.2	1998.88	14882	1852.64	9276.65	1852.64	721.501
	26.72	3485	26.72	2645	26.72	1683.33	26.72	1208.33		24.72	4365	26.72	1528.33		923.254	115.555	923.254	108.187	923.254	103.088	923.254	96.3335	923.736	87.9976	923.254	82.3728		1854.14	38165	1854.14	30075.6	1854.14	22924.3	2000.67	14882.8	1854.14	9276.06	1854.14	717.262
	26.74	3333.33	26.74	2626.67	26.74	1613.33	26.74	1301.67		24.74	4315	26.74	1583.33		923.736	115.553	923.736	108.185	923.736	103.086	923.736	96.3282	924.218	87.9761	923.736	82.3615		1855.64	38162.6	1855.64	30078.1	1855.64	22921.7	2002.47	14882.6	1855.64	9275.37	1855.64	713.226
	26.76	3480	26.76	2618.33	26.76	1636.67	26.76	1283.33		24.76	4331.67	26.76	1535		924.218	115.551	924.218	108.182	924.218	103.083	924.218	96.323	924.7	87.9544	924.218	82.3491		1857.14	38161.2	1857.14	30080.4	1857.14	22919.5	2004.26	14881.6	1857.14	9274.77	1857.14	709.477
	26.78	3456.67	26.78	2565	26.78	1730	26.78	1273.33		24.78	4345	26.78	1506.67		924.7	115.549	924.7	108.179	924.7	103.08	924.7	96.3179	925.182	87.9335	924.7	82.3356		1858.63	38160.2	1858.63	30084.3	1858.63	22918	2006.06	14880	1858.63	9274.74	1858.63	706.12
	26.8	3380	26.8	2655	26.8	1595	26.8	1240		24.8	4366.67	26.8	1598.33		925.182	115.547	925.182	108.177	925.182	103.077	925.182	96.3128	925.664	87.914	925.182	82.3209		1860.13	38159.1	1860.13	30089.2	1860.13	22917.1	2007.85	14878	1860.13	9274.86	1860.13	703.081
	26.82	3453.33	26.82	2631.67	26.82	1636.67	26.82	1206.67		24.82	4358.33	26.82	1498.33		925.664	115.545	925.664	108.174	925.664	103.074	925.664	96.3078	926.146	87.8971	925.664	82.3053		1861.63	38157.9	1861.63	30093.6	1861.63	22917.1	2009.65	14875.9	1861.63	9275.09	1861.63	700.439
	26.84	3450	26.84	2648.33	26.84	1738.33	26.84	1308.33		24.84	4318.33	26.84	1533.33		926.146	115.543	926.146	108.171	926.146	103.071	926.146	96.303	926.628	87.8823	926.146	82.2885		1863.13	38156.7	1863.13	30096.8	1863.13	22917.6	2011.44	14874.1	1863.13	9275.63	1863.13	698.107
	26.86	3443.33	26.86	2703.33	26.86	1660	26.86	1271.67		24.86	4301.67	26.86	1466.67		926.628	115.541	926.628	108.169	926.628	103.068	926.628	96.2982	927.111	87.8702	926.628	82.2707		1864.63	38155.2	1864.63	30097.9	1864.63	22918.6	2013.24	14872.4	1864.63	9276.65	1864.63	696.048
	26.88	3386.67	26.88	2738.33	26.88	1593.33	26.88	1238.33		24.88	4343.33	26.88	1543.33		927.111	115.539	927.111	108.166	927.111	103.065	927.111	96.2935	927.593	87.8602	927.111	82.2519		1866.12	38153	1866.12	30097.4	1866.12	22919.9	2015.04	14870.7	1866.12	9277.77	1866.12	694.065
	26.9	3410	26.9	2610	26.9	1676.67	26.9	1185		24.9	4263.33	26.9	1448.33		927.593	115.536	927.593	108.163	927.593	103.062	927.593	96.2887	928.075	87.8519	927.593	82.2321		1867.62	38148.9	1867.62	30095.8	1867.62	22921.7	2016.83	14869.4	1867.62	9278.82	1867.62	692.37
	26.92	3408.33	26.92	2673.33	26.92	1691.67	26.92	1238.33		24.92	4325	26.92	1440		928.075	115.534	928.075	108.161	928.075	103.059	928.075	96.2839	928.557	87.845	928.075	82.2113		1869.12	38145.6	1869.12	30094.1	1869.12	22923.9	2018.63	14868.6	1869.12	9279.57	1869.12	690.968
	26.94	3438.33	26.94	2653.33	26.94	1706.67	26.94	1243.33		24.94	4356.67	26.94	1488.33		928.557	115.532	928.557	108.158	928.557	103.055	928.557	96.279	929.039	87.8389	928.557	82.1895		1870.61	38143.5	1870.61	30092.6	1870.61	22926.4	2020.42	14868.6	1870.61	9280.2	1870.61	689.885
	26.96	3443.33	26.96	2551.67	26.96	1671.67	26.96	1161.67		24.96	4288.33	26.96	1520		929.039	115.53	929.039	108.155	929.039	103.052	929.039	96.2741	929.521	87.8329	929.039	82.1667		1872.11	38142.2	1872.11	30091.3	1872.11	22928.8	2022.22	14869.4	1872.11	9280.65	1872.11	689.342
	26.98	3391.67	26.98	2610	26.98	1725	26.98	1180		24.98	4361.67	26.98	1485		929.521	115.527	929.521	108.152	929.521	103.048	929.521	96.2689	930.003	87.8264	929.521	82.143		1873.61	38143.3	1873.61	30090.4	1873.61	22931.3	2024.01	14870.9	1873.61	9280.85	1873.61	689.317
	27	3428.33	27	2583.33	27	1625	27	1176.67		25	4366.67	27	1475		930.003	115.524	930.003	108.148	930.003	103.044	930.003	96.2633	930.485	87.8186	930.003	82.1183		1875.1	38146.2	1875.1	30089.4	1875.1	22933.2	2025.81	14872.7	1875.1	9280.9	1875.1	689.804
	27.02	3383.33	27.02	2488.33	27.02	1715	27.02	1213.33		25.02	4278.33	27.02	1480		930.485	115.521	930.485	108.145	930.485	103.04	930.485	96.2575	930.967	87.8087	930.485	82.0926		1876.6	38149.8	1876.6	30088.2	1876.6	22934.4	2027.6	14874.6	1876.6	9281.09	1876.6	690.662
	27.04	3376.67	27.04	2528.33	27.04	1706.67	27.04	1290		25.04	4325	27.04	1473.33		930.967	115.517	930.967	108.141	930.967	103.037	930.967	96.2515	931.449	87.7965	930.967	82.0661		1878.09	38153.3	1878.09	30085.3	1878.09	22934.7	2029.4	14876.4	1878.09	9280.96	1878.09	691.74
	27.06	3401.67	27.06	2545	27.06	1643.33	27.06	1201.67		25.06	4296.67	27.06	1393.33		931.45	115.514	931.45	108.137	931.45	103.033	931.45	96.2455	931.932	87.7815	931.45	82.0387		1879.59	38157.9	1879.59	30080.7	1879.59	22934.1	2031.19	14878	1879.59	9280.98	1879.59	693.017
	27.08	3373.33	27.08	2580	27.08	1653.33	27.08	1206.67		25.08	4320	27.08	1388.33		931.932	115.51	931.932	108.134	931.932	103.028	931.932	96.2395	932.414	87.7643	931.932	82.0105		1881.08	38162.6	1881.08	30076	1881.08	22933	2032.99	14880	1881.08	9280.86	1881.08	694.489
	27.1	3348.33	27.1	2570	27.1	1680	27.1	1210		25.1	4278.33	27.1	1386.67		932.414	115.507	932.414	108.129	932.414	103.024	932.414	96.2333	932.896	87.7453	932.414	81.9815		1882.58	38166.5	1882.58	30073.3	1882.58	22932	2034.78	14883.1	1882.58	9280.36	1882.58	696.098
	27.12	3386.67	27.12	2570	27.12	1611.67	27.12	1301.67		25.12	4315	27.12	1391.67		932.896	115.503	932.896	108.125	932.896	103.02	932.896	96.2272	933.378	87.7255	932.896	81.9517		1884.07	38170.1	1884.07	30072	1884.07	22930.7	2036.58	14887	1884.07	9279.87	1884.07	697.783
	27.14	3468.33	27.14	2588.33	27.14	1746.67	27.14	1185		25.14	4290	27.14	1406.67		933.378	115.5	933.378	108.121	933.378	103.016	933.378	96.2211	933.86	87.7059	933.378	81.9212		1885.56	38173.5	1885.56	30071.5	1885.56	22929.4	2038.38	14890.9	1885.56	9279.46	1885.56	699.574
	27.16	3438.33	27.16	2480	27.16	1710	27.16	1215		25.16	4263.33	27.16	1456.67		933.86	115.496	933.86	108.116	933.86	103.012	933.86	96.2149	934.342	87.687	933.86	81.8899		1887.06	38178.6	1887.06	30071.9	1887.06	22928.6	2040.17	14893.9	1887.06	9278.83	1887.06	701.5
	27.18	3388.33	27.18	2523.33	27.18	1566.67	27.18	1160		25.18	4328.33	27.18	1408.33		934.342	115.492	934.342	108.11	934.342	103.008	934.342	96.2088	934.824	87.6698	934.342	81.8581		1888.55	38181.6	1888.55	30073.1	1888.55	22928.5	2041.97	14896.1	1888.55	9278.55	1888.55	703.475
	27.2	3400	27.2	2633.33	27.2	1586.67	27.2	1115		25.2	4320	27.2	1416.67		934.824	115.489	934.824	108.105	934.824	103.004	934.824	96.2028	935.307	87.6544	934.824	81.8255		1890.04	38183.5	1890.04	30074.1	1890.04	22929.2	2043.76	14898	1890.04	9278.22	1890.04	705.429
	27.22	3425	27.22	2563.33	27.22	1670	27.22	1231.67		25.22	4278.33	27.22	1433.33		935.307	115.485	935.307	108.1	935.307	103	935.307	96.1967	935.789	87.6412	935.307	81.7924		1891.53	38182.8	1891.53	30074.9	1891.53	22930.4	2045.56	14900.2	1891.53	9277.87	1891.53	707.425
	27.24	3368.33	27.24	2433.33	27.24	1640	27.24	1170		25.24	4315	27.24	1370		935.789	115.482	935.789	108.094	935.789	102.996	935.789	96.1907	936.271	87.6301	935.789	81.7586		1893.03	38181.9	1893.03	30076.4	1893.03	22932.4	2047.35	14902.5	1893.03	9277.81	1893.03	709.45
	27.26	3265	27.26	2593.33	27.26	1610	27.26	1201.67		25.26	4300	27.26	1350		936.271	115.478	936.271	108.089	936.271	102.992	936.271	96.1847	936.753	87.6211	936.271	81.7243		1894.52	38177.6	1894.52	30078	1894.52	22935.2	2049.15	14903.9	1894.52	9278.2	1894.52	711.553
	27.28	3333.33	27.28	2526.67	27.28	1615	27.28	1191.67		25.28	4306.67	27.28	1383.33		936.753	115.474	936.753	108.083	936.753	102.988	936.753	96.1789	937.235	87.6139	936.753	81.6894		1896.01	38172.8	1896.01	30080	1896.01	22938.8	2050.94	14904.3	1896.01	9278.89	1896.01	713.715
	27.3	3338.33	27.3	2548.33	27.3	1543.33	27.3	1191.67		25.3	4311.67	27.3	1378.33		937.235	115.471	937.235	108.078	937.235	102.983	937.235	96.1732	937.717	87.6086	937.235	81.654		1897.5	38169.5	1897.5	30082.4	1897.5	22942.7	2052.74	14903.9	1897.5	9279.94	1897.5	715.941
	27.32	3346.67	27.32	2428.33	27.32	1566.67	27.32	1233.33		25.32	4295	27.32	1360		937.717	115.467	937.717	108.073	937.717	102.979	937.717	96.1677	938.199	87.6043	937.717	81.6181		1898.99	38167.2	1898.99	30085.9	1898.99	22945.8	2054.53	14902.5	1898.99	9280.89	1898.99	718.149
	27.34	3380	27.34	2528.33	27.34	1588.33	27.34	1243.33		25.34	4310	27.34	1406.67		938.199	115.464	938.199	108.068	938.199	102.975	938.199	96.1624	938.681	87.6008	938.199	81.5816		1900.48	38166.2	1900.48	30090.4	1900.48	22948	2056.33	14900.3	1900.48	9281.79	1900.48	720.35
	27.36	3385	27.36	2618.33	27.36	1646.67	27.36	1165		25.36	4298.33	27.36	1293.33		938.681	115.461	938.681	108.063	938.681	102.971	938.681	96.1572	939.163	87.597	938.681	81.5448		1901.97	38166.4	1901.97	30092.4	1901.97	22949.4	2058.12	14897.5	1901.97	9282.52	1901.97	722.253
	27.38	3381.67	27.38	2595	27.38	1616.67	27.38	1203.33		25.38	4263.33	27.38	1308.33		939.163	115.458	939.163	108.058	939.163	102.967	939.163	96.152	939.645	87.5923	939.163	81.5075		1903.47	38167.4	1903.47	30093.3	1903.47	22949.8	2059.92	14894.3	1903.47	9283.06	1903.47	723.768
	27.4	3393.33	27.4	2481.67	27.4	1606.67	27.4	1183.33		25.4	4343.33	27.4	1363.33		939.646	115.454	939.646	108.054	939.646	102.962	939.646	96.1468	940.128	87.5859	939.646	81.4698		1904.96	38167.8	1904.96	30093.4	1904.96	22949.5	2061.71	14890.8	1904.96	9282.9	1904.96	724.717
	27.42	3396.67	27.42	2515	27.42	1603.33	27.42	1180		25.42	4318.33	27.42	1268.33		940.128	115.451	940.128	108.049	940.128	102.958	940.128	96.1416	940.61	87.5772	940.128	81.4317		1906.45	38169.5	1906.45	30093.7	1906.45	22948.2	2063.51	14887.4	1906.45	9282.41	1906.45	724.956
	27.44	3448.33	27.44	2550	27.44	1675	27.44	1173.33		25.44	4276.67	27.44	1346.67		940.61	115.448	940.61	108.044	940.61	102.954	940.61	96.1364	941.092	87.5662	940.61	81.3932		1907.93	38170.9	1907.93	30093.5	1907.93	22946.5	2065.31	14883.1	1907.93	9281.53	1907.93	724.479
	27.46	3408.33	27.46	2550	27.46	1608.33	27.46	1200		25.46	4275	27.46	1271.67		941.092	115.445	941.092	108.04	941.092	102.949	941.092	96.131	941.574	87.5529	941.092	81.3544		1909.42	38171.2	1909.42	30092.5	1909.42	22944.9	2067.1	14877.8	1909.42	9280.17	1909.42	723.294
	27.48	3405	27.48	2518.33	27.48	1630	27.48	1218.33		25.48	4271.67	27.48	1308.33		941.574	115.443	941.574	108.035	941.574	102.945	941.574	96.1255	942.056	87.5377	941.574	81.3153		1910.91	38171.1	1910.91	30091.3	1910.91	22943.6	2068.9	14872.2	1910.91	9278.41	1910.91	721.474
	27.5	3363.33	27.5	2625	27.5	1590	27.5	1208.33		25.5	4306.67	27.5	1331.67		942.056	115.44	942.056	108.03	942.056	102.941	942.056	96.1198	942.538	87.5212	942.056	81.2758		1912.4	38170	1912.4	30089.6	1912.4	22942.2	2070.69	14867.7	1912.4	9276.3	1912.4	719.082
	27.52	3395	27.52	2565	27.52	1630	27.52	1236.67		25.52	4300	27.52	1335		942.538	115.438	942.538	108.025	942.538	102.937	942.538	96.114	943.02	87.5038	942.538	81.236		1913.89	38168.7	1913.89	30087.1	1913.89	22940.3	2072.49	14864	1913.89	9273.94	1913.89	716.272
	27.54	3350	27.54	2571.67	27.54	1620	27.54	1240		25.54	4321.67	27.54	1340		943.02	115.435	943.02	108.02	943.02	102.932	943.02	96.1082	943.502	87.4862	943.02	81.1958		1915.38	38167.3	1915.38	30083.9	1915.38	22938.3	2074.28	14860.8	1915.38	9271.71	1915.38	713.043
	27.56	3403.33	27.56	2563.33	27.56	1660	27.56	1240		25.56	4320	27.56	1296.67		943.503	115.432	943.503	108.015	943.503	102.928	943.503	96.1024	943.985	87.4687	943.503	81.1555		1916.87	38162.4	1916.87	30080.4	1916.87	22936.3	2076.08	14858.1	1916.87	9269.53	1916.87	709.643
	27.58	3348.33	27.58	2448.33	27.58	1666.67	27.58	1201.67		25.58	4335	27.58	1303.33		943.985	115.43	943.985	108.01	943.985	102.924	943.985	96.0965	944.467	87.4518	943.985	81.1148		1918.35	38156.2	1918.35	30076.2	1918.35	22934.2	2077.87	14855.4	1918.35	9267.86	1918.35	706.396
	27.6	3318.33	27.6	2546.67	27.6	1570	27.6	1173.33		25.6	4285	27.6	1215		944.467	115.427	944.467	108.005	944.467	102.919	944.467	96.0905	944.949	87.4358	944.467	81.0738		1919.84	38149.2	1919.84	30070.7	1919.84	22931.5	2079.67	14853.9	1919.84	9266.71	1919.84	703.579
	27.62	3395	27.62	2533.33	27.62	1640	27.62	1163.33		25.62	4316.67	27.62	1255		944.949	115.424	944.949	108	944.949	102.915	944.949	96.0845	945.431	87.421	944.949	81.0326		1921.33	38143.4	1921.33	30066.6	1921.33	22928.5	2081.46	14853.3	1921.33	9265.88	1921.33	701.412
	27.64	3415	27.64	2565	27.64	1646.67	27.64	1143.33		25.64	4321.67	27.64	1248.33		945.431	115.421	945.431	107.995	945.431	102.91	945.431	96.0786	945.913	87.4077	945.431	80.9912		1922.82	38137.4	1922.82	30063.3	1922.82	22925.5	2083.26	14853	1922.82	9265.47	1922.82	699.95
	27.66	3415	27.66	2513.33	27.66	1658.33	27.66	1151.67		25.66	4295	27.66	1206.67		945.913	115.418	945.913	107.99	945.913	102.905	945.913	96.0725	946.395	87.396	945.913	80.9495		1924.3	38135.5	1924.3	30061.6	1924.3	22922.9	2085.05	14853.2	1924.3	9265.67	1924.3	699.306
	27.68	3366.67	27.68	2555	27.68	1581.67	27.68	1135		25.68	4273.33	27.68	1226.67		946.395	115.415	946.395	107.985	946.395	102.9	946.395	96.0665	946.877	87.3858	946.395	80.9075		1925.79	38132.5	1925.79	30058.9	1925.79	22920.6	2086.85	14853.7	1925.79	9266.14	1925.79	699.252
	27.7	3400	27.7	2493.33	27.7	1586.67	27.7	1153.33		25.7	4295	27.7	1240		946.877	115.412	946.877	107.979	946.877	102.895	946.877	96.0604	947.359	87.377	946.877	80.8652		1927.28	38129.9	1927.28	30054.8	1927.28	22918.5	2088.65	14854.5	1927.28	9266.93	1927.28	699.626
	27.72	3391.67	27.72	2403.33	27.72	1623.33	27.72	1195		25.72	4298.33	27.72	1278.33		947.359	115.408	947.359	107.974	947.359	102.889	947.359	96.0542	947.841	87.369	947.359	80.8226		1928.76	38128.5	1928.76	30051.5	1928.76	22916.6	2090.44	14855.9	1928.76	9268.19	1928.76	700.066
	27.74	3343.33	27.74	2550	27.74	1626.67	27.74	1226.67		25.74	4295	27.74	1315		947.842	115.405	947.842	107.968	947.842	102.884	947.842	96.0481	948.324	87.3613	947.842	80.7797		1930.25	38130.2	1930.25	30048.8	1930.25	22915.2	2092.24	14858	1930.25	9269.73	1930.25	700.391
	27.76	3398.33	27.76	2598.33	27.76	1591.67	27.76	1073.33		25.76	4298.33	27.76	1253.33		948.324	115.401	948.324	107.963	948.324	102.878	948.324	96.0418	948.806	87.3535	948.324	80.7365		1931.73	38131.2	1931.73	30045.4	1931.73	22914.5	2094.03	14860.3	1931.73	9271.42	1931.73	700.433
	27.78	3385	27.78	2546.67	27.78	1608.33	27.78	1130		25.78	4253.33	27.78	1216.67		948.806	115.397	948.806	107.957	948.806	102.872	948.806	96.0357	949.288	87.3448	948.806	80.693		1933.22	38134.1	1933.22	30043.1	1933.22	22914	2095.83	14862.9	1933.22	9273.07	1933.22	700.029
	27.8	3361.67	27.8	2483.33	27.8	1603.33	27.8	1218.33		25.8	4296.67	27.8	1240		949.288	115.394	949.288	107.951	949.288	102.866	949.288	96.0296	949.77	87.3352	949.288	80.6491		1934.7	38135.4	1934.7	30041.2	1934.7	22913.5	2097.62	14865.9	1934.7	9274.31	1934.7	698.932
	27.82	3393.33	27.82	2596.67	27.82	1621.67	27.82	1165		25.82	4316.67	27.82	1228.33		949.77	115.39	949.77	107.945	949.77	102.86	949.77	96.0234	950.252	87.3243	949.77	80.6048		1936.19	38138.1	1936.19	30040	1936.19	22913	2099.42	14869.2	1936.19	9275.18	1936.19	697.305
	27.84	3303.33	27.84	2495	27.84	1663.33	27.84	1125		25.84	4316.67	27.84	1200		950.252	115.386	950.252	107.939	950.252	102.854	950.252	96.0172	950.734	87.3123	950.252	80.5602		1937.67	38141.6	1937.67	30039.5	1937.67	22912.7	2101.21	14871.9	1937.67	9276.19	1937.67	695.194
	27.86	3370	27.86	2451.67	27.86	1618.33	27.86	1068.33		25.86	4296.67	27.86	1200		950.734	115.382	950.734	107.933	950.734	102.847	950.734	96.011	951.216	87.2994	950.734	80.5154		1939.15	38145.4	1939.15	30040	1939.15	22912.3	2103.01	14874.5	1939.15	9276.6	1939.15	692.716
	27.88	3310	27.88	2528.33	27.88	1626.67	27.88	1066.67		25.88	4280	27.88	1176.67		951.216	115.377	951.216	107.927	951.216	102.841	951.216	96.0047	951.698	87.2857	951.216	80.4702		1940.64	38147.2	1940.64	30040.4	1940.64	22912	2104.8	14876.9	1940.64	9276.55	1940.64	690.035
	27.9	3318.33	27.9	2590	27.9	1583.33	27.9	1163.33		25.9	4320	27.9	1146.67		951.698	115.373	951.698	107.921	951.698	102.834	951.698	95.9983	952.181	87.2716	951.698	80.4247		1942.12	38149	1942.12	30041.7	1942.12	22911.3	2106.6	14878.9	1942.12	9276.16	1942.12	687.42
	27.92	3411.67	27.92	2493.33	27.92	1645	27.92	1133.33		25.92	4273.33	27.92	1196.67		952.181	115.369	952.181	107.915	952.181	102.827	952.181	95.9917	952.663	87.2572	952.181	80.379		1943.6	38148.5	1943.6	30040.8	1943.6	22910.4	2108.39	14880.9	1943.6	9275.25	1943.6	685.111
	27.94	3286.67	27.94	2555	27.94	1626.67	27.94	1161.67		25.94	4251.67	27.94	1261.67		952.663	115.365	952.663	107.908	952.663	102.82	952.663	95.9849	953.145	87.2426	952.663	80.333		1945.09	38146.9	1945.09	30039.8	1945.09	22909.8	2110.19	14882.5	1945.09	9274.34	1945.09	683.312
	27.96	3303.33	27.96	2440	27.96	1586.67	27.96	1071.67		25.96	4250	27.96	1196.67		953.145	115.361	953.145	107.901	953.145	102.813	953.145	95.9776	953.627	87.2283	953.145	80.2867		1946.57	38145.8	1946.57	30039.5	1946.57	22909.4	2111.99	14884.7	1946.57	9273.58	1946.57	682.294
	27.98	3303.33	27.98	2560	27.98	1608.33	27.98	1085		25.98	4343.33	27.98	1198.33		953.627	115.357	953.627	107.895	953.627	102.806	953.627	95.9702	954.109	87.2143	953.627	80.2403		1948.05	38145.7	1948.05	30040.2	1948.05	22909.2	2113.78	14887.6	1948.05	9273.12	1948.05	682.018
	28	3366.67	28	2541.67	28	1626.67	28	1098.33		26	4293.33	28	1208.33		954.109	115.353	954.109	107.888	954.109	102.799	954.109	95.9626	954.591	87.2012	954.109	80.1936		1949.53	38142.6	1949.53	30039.3	1949.53	22909.3	2115.58	14891.2	1949.53	9272.84	1949.53	682.539
	28.02	3335	28.02	2538.33	28.02	1613.33	28.02	1160		26.02	4275	28.02	1121.67		954.591	115.35	954.591	107.881	954.591	102.792	954.591	95.9549	955.073	87.1897	954.591	80.1469		1951.01	38139.8	1951.01	30039.8	1951.01	22910	2117.37	14895	1951.01	9273.26	1951.01	683.613
	28.04	3290	28.04	2495	28.04	1621.67	28.04	1143.33		26.04	4295	28.04	1146.67		955.073	115.346	955.073	107.874	955.073	102.784	955.073	95.9472	955.555	87.18	955.073	80.0999		1952.5	38135.2	1952.5	30039.3	1952.5	22911.3	2119.17	14899	1952.5	9274.15	1952.5	685.03
	28.06	3273.33	28.06	2525	28.06	1670	28.06	1151.67		26.06	4293.33	28.06	1150		955.555	115.342	955.555	107.868	955.555	102.777	955.555	95.9396	956.038	87.1728	955.555	80.0529		1953.97	38132.2	1953.97	30039.5	1953.97	22912.6	2120.96	14902.6	1953.97	9275.43	1953.97	686.438
	28.08	3266.67	28.08	2475	28.08	1606.67	28.08	1118.33		26.08	4281.67	28.08	1176.67		956.038	115.339	956.038	107.861	956.038	102.77	956.038	95.9319	956.52	87.1678	956.038	80.0059		1955.46	38129.6	1955.46	30039.5	1955.46	22913.8	2122.76	14905.7	1955.46	9277	1955.46	687.579
	28.1	3353.33	28.1	2511.67	28.1	1563.33	28.1	1115		26.1	4363.33	28.1	1160		956.52	115.335	956.52	107.854	956.52	102.763	956.52	95.9244	957.002	87.1651	956.52	79.9588		1956.94	38126	1956.94	30038.8	1956.94	22914.4	2124.55	14908.1	1956.94	9278.56	1956.94	688.218
	28.12	3326.67	28.12	2506.67	28.12	1596.67	28.12	1158.33		26.12	4311.67	28.12	1183.33		957.002	115.332	957.002	107.847	957.002	102.756	957.002	95.9171	957.484	87.1638	957.002	79.9118		1958.42	38120.9	1958.42	30037.2	1958.42	22914.6	2126.35	14909.8	1958.42	9280.12	1958.42	688.245
	28.14	3251.67	28.14	2491.67	28.14	1598.33	28.14	1161.67		26.14	4288.33	28.14	1125		957.484	115.329	957.484	107.841	957.484	102.749	957.484	95.91	957.966	87.1632	957.484	79.8648		1959.9	38116.1	1959.9	30035.8	1959.9	22914.4	2128.14	14910.6	1959.9	9281.85	1959.9	687.703
	28.16	3301.67	28.16	2553.33	28.16	1626.67	28.16	1103.33		26.16	4308.33	28.16	1101.67		957.966	115.326	957.966	107.834	957.966	102.742	957.966	95.903	958.448	87.1625	957.966	79.8179		1961.38	38111.5	1961.38	30032.9	1961.38	22913.8	2129.94	14910.6	1961.38	9283.47	1961.38	686.536
	28.18	3328.33	28.18	2483.33	28.18	1656.67	28.18	1138.33		26.18	4291.67	28.18	1170		958.448	115.323	958.448	107.828	958.448	102.735	958.448	95.896	958.93	87.1605	958.448	79.7712		1962.86	38106.3	1962.86	30031.2	1962.86	22912.8	2131.73	14910.3	1962.86	9285.38	1962.86	684.937
	28.2	3326.67	28.2	2521.67	28.2	1533.33	28.2	1165		26.2	4276.67	28.2	1150		958.93	115.32	958.93	107.821	958.93	102.729	958.93	95.8891	959.412	87.1568	958.93	79.7246		1964.34	38102.1	1964.34	30030.4	1964.34	22911.4	2133.53	14909.8	1964.34	9286.81	1964.34	683.132
	28.22	3376.67	28.22	2480	28.22	1630	28.22	1080		26.22	4298.33	28.22	1110		959.412	115.317	959.412	107.815	959.412	102.722	959.412	95.8822	959.894	87.1505	959.412	79.6783		1965.81	38098.7	1965.81	30030.7	1965.81	22909.4	2135.32	14909.3	1965.81	9287.57	1965.81	681.314
	28.24	3308.33	28.24	2443.33	28.24	1575	28.24	1078.33		26.24	4291.67	28.24	1158.33		959.894	115.314	959.894	107.808	959.894	102.715	959.894	95.8754	960.376	87.1415	959.894	79.6321		1967.29	38094.6	1967.29	30029.6	1967.29	22906.9	2137.12	14909.1	1967.29	9287.74	1967.29	679.652
	28.26	3290	28.26	2495	28.26	1656.67	28.26	1090		26.26	4296.67	28.26	1190		960.377	115.311	960.377	107.802	960.377	102.708	960.377	95.8687	960.859	87.1293	960.377	79.5862		1968.77	38093.1	1968.77	30029.9	1968.77	22903.7	2138.92	14909.2	1968.77	9287.29	1968.77	678.57
	28.28	3376.67	28.28	2448.33	28.28	1623.33	28.28	1126.67		26.28	4273.33	28.28	1146.67		960.859	115.309	960.859	107.796	960.859	102.702	960.859	95.862	961.341	87.1142	960.859	79.5406		1970.25	38093.5	1970.25	30030.3	1970.25	22900.1	2140.71	14909.6	1970.25	9286.1	1970.25	678.227
	28.3	3358.33	28.3	2558.33	28.3	1738.33	28.3	1083.33		26.3	4355	28.3	1155		961.341	115.306	961.341	107.79	961.341	102.695	961.341	95.8555	961.823	87.0962	961.341	79.4952		1971.73	38095.6	1971.73	30031.2	1971.73	22896.1	2142.51	14910.1	1971.73	9284.51	1971.73	678.707
	28.32	3386.67	28.32	2525	28.32	1561.67	28.32	1023.33		26.32	4248.33	28.32	1148.33		961.823	115.303	961.823	107.784	961.823	102.688	961.823	95.8489	962.305	87.0762	961.823	79.4501		1973.21	38097.7	1973.21	30031.2	1973.21	22892.5	2144.3	14910.5	1973.21	9282.74	1973.21	680.048
	28.34	3298.33	28.34	2505	28.34	1605	28.34	1088.33		26.34	4301.67	28.34	1088.33		962.305	115.301	962.305	107.778	962.305	102.682	962.305	95.8424	962.787	87.0546	962.305	79.4052		1974.68	38098.4	1974.68	30032	1974.68	22889.7	2146.1	14911.2	1974.68	9280.88	1974.68	682.073
	28.36	3398.33	28.36	2351.67	28.36	1618.33	28.36	1035		26.36	4215	28.36	1118.33		962.787	115.298	962.787	107.772	962.787	102.675	962.787	95.8358	963.269	87.0326	962.787	79.3607		1976.16	38099	1976.16	30033.1	1976.16	22888.4	2147.89	14912.6	1976.16	9279.07	1976.16	684.507
	28.38	3376.67	28.38	2495	28.38	1516.67	28.38	1018.33		26.38	4295	28.38	1126.67		963.269	115.295	963.269	107.766	963.269	102.668	963.269	95.8293	963.751	87.0112	963.269	79.3165		1977.64	38100.1	1977.64	30035.4	1977.64	22888.1	2149.69	14915.6	1977.64	9277.42	1977.64	687.019
	28.4	3296.67	28.4	2523.33	28.4	1540	28.4	1075		26.4	4301.67	28.4	1081.67		963.751	115.293	963.751	107.759	963.751	102.662	963.751	95.8227	964.234	86.9911	963.751	79.2725		1979.11	38100.6	1979.11	30036.8	1979.11	22889	2151.48	14919.2	1979.11	9276.05	1979.11	689.388
	28.42	3316.67	28.42	2561.67	28.42	1603.33	28.42	1083.33		26.42	4250	28.42	1091.67		964.234	115.29	964.234	107.753	964.234	102.655	964.234	95.816	964.716	86.9733	964.234	79.2289		1980.59	38100.9	1980.59	30038.8	1980.59	22890.8	2153.28	14922.9	1980.59	9275.08	1980.59	691.46
	28.44	3346.67	28.44	2441.67	28.44	1526.67	28.44	1063.33		26.44	4201.67	28.44	1103.33		964.716	115.287	964.716	107.746	964.716	102.647	964.716	95.8091	965.198	86.9577	964.716	79.1856		1982.07	38101.3	1982.07	30041.2	1982.07	22893.4	2155.07	14926.9	1982.07	9274.79	1982.07	693.249
	28.46	3353.33	28.46	2506.67	28.46	1598.33	28.46	1023.33		26.46	4265	28.46	1131.67		965.198	115.283	965.198	107.739	965.198	102.64	965.198	95.802	965.68	86.9446	965.198	79.1426		1983.54	38103.5	1983.54	30043.4	1983.54	22896.1	2156.87	14931.3	1983.54	9274.62	1983.54	694.747
	28.48	3363.33	28.48	2480	28.48	1608.33	28.48	1050		26.48	4293.33	28.48	1110		965.68	115.28	965.68	107.732	965.68	102.633	965.68	95.7949	966.162	86.9334	965.68	79.1		1985.02	38106.1	1985.02	30044.6	1985.02	22899	2158.66	14936.9	1985.02	9274.78	1985.02	696.183
	28.5	3343.33	28.5	2463.33	28.5	1573.33	28.5	1061.67		26.5	4305	28.5	1113.33		966.162	115.277	966.162	107.724	966.162	102.625	966.162	95.7878	966.644	86.9237	966.162	79.0576		1986.49	38108.3	1986.49	30046.4	1986.49	22901.4	2160.46	14942.4	1986.49	9275.11	1986.49	697.708
	28.52	3400	28.52	2491.67	28.52	1585	28.52	1061.67		26.52	4278.33	28.52	1073.33		966.644	115.273	966.644	107.717	966.644	102.618	966.644	95.7807	967.126	86.9153	966.644	79.0157		1987.97	38109.5	1987.97	30048.6	1987.97	22903.8	2162.26	14947.6	1987.97	9275.63	1987.97	699.531
	28.54	3316.67	28.54	2411.67	28.54	1663.33	28.54	1080		26.54	4305	28.54	1076.67		967.126	115.27	967.126	107.709	967.126	102.611	967.126	95.7737	967.608	86.9075	967.126	78.974		1989.44	38109	1989.44	30048.8	1989.44	22906	2164.05	14952	1989.44	9276.14	1989.44	701.661
	28.56	3356.67	28.56	2460	28.56	1586.67	28.56	1083.33		26.56	4205	28.56	1041.67		967.608	115.266	967.608	107.702	967.608	102.603	967.608	95.7667	968.09	86.9004	967.608	78.9327		1990.91	38108.2	1990.91	30048.8	1990.91	22907.6	2165.85	14954.7	1990.91	9276.48	1990.91	704.23
	28.58	3300	28.58	2400	28.58	1601.67	28.58	1066.67		26.58	4261.67	28.58	1066.67		968.091	115.263	968.091	107.694	968.091	102.596	968.091	95.7597	968.572	86.8938	968.091	78.8918		1992.39	38106.3	1992.39	30049.5	1992.39	22908.3	2167.64	14955.6	1992.39	9276.47	1992.39	707.247
	28.6	3353.33	28.6	2420	28.6	1596.67	28.6	1020		26.6	4326.67	28.6	1088.33		968.573	115.26	968.573	107.686	968.573	102.589	968.573	95.753	969.055	86.8874	968.573	78.8513		1993.86	38105.4	1993.86	30048.9	1993.86	22908.5	2169.44	14955.4	1993.86	9276.12	1993.86	710.555
	28.62	3320	28.62	2433.33	28.62	1563.33	28.62	1141.67		26.62	4285	28.62	1098.33		969.055	115.256	969.055	107.679	969.055	102.582	969.055	95.7463	969.537	86.8813	969.055	78.8111		1995.34	38104.9	1995.34	30048.5	1995.34	22908	2171.23	14955	1995.34	9275.86	1995.34	714.19
	28.64	3198.33	28.64	2433.33	28.64	1626.67	28.64	1120		26.64	4313.33	28.64	1141.67		969.537	115.253	969.537	107.671	969.537	102.575	969.537	95.7397	970.019	86.8749	969.537	78.7712		1996.81	38105.3	1996.81	30046	1996.81	22907.5	2173.03	14954.8	1996.81	9275.32	1996.81	717.981
	28.66	3351.67	28.66	2391.67	28.66	1565	28.66	1106.67		26.66	4293.33	28.66	1100		970.019	115.249	970.019	107.664	970.019	102.568	970.019	95.7332	970.501	86.8679	970.019	78.7317		1998.28	38106.2	1998.28	30044.5	1998.28	22906.8	2174.82	14954.8	1998.28	9274.6	1998.28	721.742
	28.68	3368.33	28.68	2513.33	28.68	1575	28.68	1023.33		26.68	4286.67	28.68	1110		970.501	115.246	970.501	107.656	970.501	102.561	970.501	95.7268	970.983	86.8597	970.501	78.6926		1999.75	38108	1999.75	30042.9	1999.75	22906.5	2176.62	14955.2	1999.75	9273.71	1999.75	725.28
	28.7	3410	28.7	2443.33	28.7	1635	28.7	998.333		26.7	4210	28.7	1101.67		970.983	115.243	970.983	107.649	970.983	102.554	970.983	95.7205	971.465	86.8497	970.983	78.6538		2001.23	38111.6	2001.23	30040.3	2001.23	22906.9	2178.41	14955.8	2001.23	9272.63	2001.23	728.595
	28.72	3321.67	28.72	2518.33	28.72	1581.67	28.72	1061.67		26.72	4330	28.72	1053.33		971.465	115.239	971.465	107.641	971.465	102.547	971.465	95.7143	971.947	86.8381	971.465	78.6152		2002.7	38113	2002.7	30037.8	2002.7	22908.5	2180.21	14955.2	2002.7	9271.64	2002.7	731.563
	28.74	3251.67	28.74	2515	28.74	1591.67	28.74	1071.67		26.74	4253.33	28.74	1065		971.947	115.236	971.947	107.633	971.947	102.541	971.947	95.7082	972.429	86.8243	971.947	78.577		2004.17	38113.8	2004.17	30035.8	2004.17	22910.9	2182	14953.9	2004.17	9271.11	2004.17	734.121
	28.76	3301.67	28.76	2420	28.76	1613.33	28.76	1041.67		26.76	4255	28.76	1051.67		972.429	115.233	972.429	107.626	972.429	102.534	972.429	95.7023	972.912	86.8092	972.429	78.539		2005.64	38116.3	2005.64	30032.9	2005.64	22913.5	2183.8	14952.7	2005.64	9271	2005.64	736.376
	28.78	3325	28.78	2390	28.78	1573.33	28.78	1110		26.78	4296.67	28.78	1053.33		972.912	115.229	972.912	107.618	972.912	102.527	972.912	95.6964	973.394	86.7928	972.912	78.5012		2007.11	38118.4	2007.11	30029.7	2007.11	22916.2	2185.59	14951	2007.11	9271.53	2007.11	738.337
	28.8	3318.33	28.8	2431.67	28.8	1583.33	28.8	1045		26.8	4245	28.8	1096.67		973.394	115.226	973.394	107.61	973.394	102.521	973.394	95.6907	973.876	86.776	973.394	78.4637		2008.58	38120.7	2008.58	30027.4	2008.58	22918.2	2187.39	14949	2008.58	9272.06	2008.58	740.034
	28.82	3380	28.82	2446.67	28.82	1601.67	28.82	1071.67		26.82	4266.67	28.82	1070		973.876	115.222	973.876	107.603	973.876	102.514	973.876	95.6851	974.358	86.7595	973.876	78.4263		2010.05	38122	2010.05	30025.3	2010.05	22919.7	2189.19	14945	2010.05	9272.83	2010.05	741.504
	28.84	3391.67	28.84	2465	28.84	1558.33	28.84	1025		26.84	4246.67	28.84	1121.67		974.358	115.219	974.358	107.595	974.358	102.508	974.358	95.6796	974.84	86.7438	974.358	78.3891		2011.53	38123.6	2011.53	30023.8	2011.53	22920.9	2190.98	14940.3	2011.53	9273.76	2011.53	742.774
	28.86	3366.67	28.86	2463.33	28.86	1560	28.86	1060		26.86	4276.67	28.86	1096.67		974.84	115.216	974.84	107.588	974.84	102.501	974.84	95.6742	975.322	86.7296	974.84	78.352		2013	38124.5	2013	30023	2013	22921.4	2192.78	14934.9	2013	9275.07	2013	743.74
	28.88	3313.33	28.88	2448.33	28.88	1573.33	28.88	1086.67		26.88	4321.67	28.88	1113.33		975.322	115.212	975.322	107.58	975.322	102.495	975.322	95.6689	975.804	86.717	975.322	78.3152		2014.46	38125.8	2014.46	30021.3	2014.46	22921.4	2194.57	14928.9	2014.46	9276.56	2014.46	744.473
	28.9	3298.33	28.9	2550	28.9	1586.67	28.9	1086.67		26.9	4253.33	28.9	1090		975.804	115.209	975.804	107.573	975.804	102.489	975.804	95.6637	976.286	86.7065	975.804	78.2784		2015.94	38127.6	2015.94	30022.2	2015.94	22921.7	2196.37	14923.3	2015.94	9278.45	2015.94	745.018
	28.92	3350	28.92	2456.67	28.92	1571.67	28.92	1023.33		26.92	4275	28.92	1135		976.286	115.206	976.286	107.565	976.286	102.483	976.286	95.6586	976.769	86.6975	976.286	78.2418		2017.4	38130.5	2017.4	30022.6	2017.4	22922.3	2198.16	14918.3	2017.4	9280.58	2017.4	745.448
	28.94	3260	28.94	2486.67	28.94	1605	28.94	1095		26.94	4203.33	28.94	1031.67		976.769	115.203	976.769	107.558	976.769	102.478	976.769	95.6536	977.251	86.6901	976.769	78.2054		2018.87	38132.6	2018.87	30023.5	2018.87	22922.9	2199.96	14914.3	2018.87	9282.75	2018.87	745.898
	28.96	3346.67	28.96	2496.67	28.96	1591.67	28.96	1035		26.96	4278.33	28.96	1041.67		977.251	115.199	977.251	107.55	977.251	102.472	977.251	95.6488	977.733	86.6838	977.251	78.1691		2020.34	38132.2	2020.34	30025.5	2020.34	22923.2	2201.75	14910.4	2020.34	9284.74	2020.34	746.398
	28.98	3306.67	28.98	2480	28.98	1646.67	28.98	1048.33		26.98	4265	28.98	1031.67		977.733	115.196	977.733	107.543	977.733	102.467	977.733	95.644	978.215	86.6779	977.733	78.133		2021.81	38133.7	2021.81	30027.5	2021.81	22922.9	2203.55	14906.4	2021.81	9286.48	2021.81	746.873
	29	3308.33	29	2433.33	29	1608.33	29	1048.33		27	4290	29	1018.33		978.215	115.193	978.215	107.536	978.215	102.462	978.215	95.6393	978.697	86.6721	978.215	78.097		2023.28	38135.3	2023.28	30029	2023.28	22922.5	2205.34	14902.6	2023.28	9288.01	2023.28	747.291
	29.02	3316.67	29.02	2535	29.02	1538.33	29.02	1053.33		27.02	4251.67	29.02	1060		978.697	115.19	978.697	107.529	978.697	102.457	978.697	95.6348	979.179	86.6655	978.697	78.0611		2024.75	38135.4	2024.75	30031.6	2024.75	22922.2	2207.14	14898.8	2024.75	9289.36	2024.75	747.533
	29.04	3290	29.04	2496.67	29.04	1591.67	29.04	1071.67		27.04	4221.67	29.04	1011.67		979.179	115.187	979.179	107.521	979.179	102.452	979.179	95.6305	979.661	86.6581	979.179	78.0254		2026.22	38134.7	2026.22	30033.9	2026.22	22922	2208.93	14894.9	2026.22	9290.62	2026.22	747.543
	29.06	3353.33	29.06	2480	29.06	1583.33	29.06	1063.33		27.06	4288.33	29.06	1038.33		979.661	115.184	979.661	107.514	979.661	102.447	979.661	95.6264	980.143	86.6492	979.661	77.9899		2027.68	38133.2	2027.68	30036.4	2027.68	22921.7	2210.73	14891.8	2027.68	9291.5	2027.68	747.3
	29.08	3295	29.08	2430	29.08	1625	29.08	1000		27.08	4258.33	29.08	1028.33		980.143	115.181	980.143	107.508	980.143	102.443	980.143	95.6227	980.625	86.6392	980.143	77.9546		2029.15	38131.5	2029.15	30038.8	2029.15	22921.9	2212.53	14889.9	2029.15	9292.1	2029.15	746.8
	29.1	3335	29.1	2483.33	29.1	1645	29.1	1148.33		27.1	4248.33	29.1	1065		980.625	115.178	980.625	107.501	980.625	102.439	980.625	95.6193	981.107	86.6279	980.625	77.9195		2030.62	38130.4	2030.62	30040.2	2030.62	22923.2	2214.32	14888.7	2030.62	9292.79	2030.62	745.965
	29.12	3311.67	29.12	2468.33	29.12	1565	29.12	1001.67		27.12	4266.67	29.12	1065		981.108	115.175	981.108	107.494	981.108	102.435	981.108	95.6159	981.59	86.6158	981.108	77.8846		2032.08	38129.7	2032.08	30041.4	2032.08	22924.8	2216.12	14888.4	2032.08	9293.48	2032.08	744.805
	29.14	3326.67	29.14	2445	29.14	1605	29.14	1040		27.14	4305	29.14	1056.67		981.59	115.172	981.59	107.488	981.59	102.431	981.59	95.6127	982.072	86.6032	981.59	77.8499		2033.55	38129.5	2033.55	30043.1	2033.55	22926.4	2217.91	14888.6	2033.55	9293.91	2033.55	743.486
	29.16	3343.33	29.16	2550	29.16	1595	29.16	1071.67		27.16	4268.33	29.16	1031.67		982.072	115.169	982.072	107.481	982.072	102.427	982.072	95.6094	982.554	86.5906	982.072	77.8156		2035.02	38128.4	2035.02	30043.2	2035.02	22928.2	2219.71	14890.6	2035.02	9294.5	2035.02	742.144
	29.18	3321.67	29.18	2456.67	29.18	1633.33	29.18	1026.67		27.18	4310	29.18	1020		982.554	115.166	982.554	107.474	982.554	102.423	982.554	95.6062	983.036	86.5783	982.554	77.7816		2036.48	38126.2	2036.48	30044.6	2036.48	22930.1	2221.5	14893.6	2036.48	9295.21	2036.48	740.831
	29.2	3396.67	29.2	2506.67	29.2	1656.67	29.2	1053.33		27.2	4210	29.2	1045		983.036	115.163	983.036	107.467	983.036	102.419	983.036	95.6029	983.518	86.5665	983.036	77.7478		2037.95	38123.5	2037.95	30045.8	2037.95	22932.5	2223.3	14897.3	2037.95	9296.18	2037.95	739.683
	29.22	3320	29.22	2503.33	29.22	1590	29.22	1015		27.22	4233.33	29.22	1030		983.518	115.159	983.518	107.46	983.518	102.415	983.518	95.5993	984	86.5556	983.518	77.7144		2039.41	38121.4	2039.41	30045.8	2039.41	22935.3	2225.09	14901.4	2039.41	9297.35	2039.41	738.669
	29.24	3326.67	29.24	2470	29.24	1641.67	29.24	1030		27.24	4245	29.24	1038.33		984	115.155	984	107.452	984	102.411	984	95.5952	984.482	86.5455	984	77.6813		2040.88	38118.7	2040.88	30044.9	2040.88	22938.2	2226.89	14905.3	2040.88	9298.41	2040.88	737.916
	29.26	3306.67	29.26	2455	29.26	1656.67	29.26	993.333		27.26	4265	29.26	1065		984.482	115.151	984.482	107.444	984.482	102.406	984.482	95.5909	984.965	86.5362	984.482	77.6485		2042.34	38116.6	2042.34	30044.3	2042.34	22940.8	2228.68	14909.1	2042.34	9299.42	2042.34	737.571
	29.28	3323.33	29.28	2513.33	29.28	1641.67	29.28	1018.33		27.28	4278.33	29.28	1115		984.965	115.147	984.965	107.435	984.965	102.402	984.965	95.5865	985.447	86.5277	984.965	77.616		2043.81	38114.8	2043.81	30043.6	2043.81	22943.1	2230.48	14912.3	2043.81	9300.21	2043.81	737.681
	29.3	3363.33	29.3	2450	29.3	1675	29.3	1083.33		27.3	4240	29.3	1076.67		985.447	115.142	985.447	107.427	985.447	102.397	985.447	95.5821	985.929	86.5197	985.447	77.5839		2045.27	38116	2045.27	30042.6	2045.27	22944.9	2232.27	14914.4	2045.27	9300.82	2045.27	738.11
	29.32	3313.33	29.32	2506.67	29.32	1651.67	29.32	1018.33		27.32	4263.33	29.32	1041.67		985.929	115.138	985.929	107.418	985.929	102.393	985.929	95.5777	986.411	86.5122	985.929	77.552		2046.74	38119.3	2046.74	30041.9	2046.74	22945.8	2234.07	14915.3	2046.74	9301.31	2046.74	738.87
	29.34	3396.67	29.34	2481.67	29.34	1658.33	29.34	1045		27.34	4238.33	29.34	1051.67		986.411	115.133	986.411	107.41	986.411	102.389	986.411	95.5734	986.893	86.5048	986.411	77.5205		2048.2	38124	2048.2	30041.1	2048.2	22945.9	2235.87	14915.3	2048.2	9301.86	2048.2	739.672
	29.36	3288.33	29.36	2441.67	29.36	1581.67	29.36	1063.33		27.36	4203.33	29.36	1060		986.893	115.129	986.893	107.401	986.893	102.384	986.893	95.5693	987.375	86.4972	986.893	77.4893		2049.66	38127.4	2049.66	30039.5	2049.66	22945.1	2237.66	14914.7	2049.66	9302.21	2049.66	740.283
	29.38	3205	29.38	2438.33	29.38	1531.67	29.38	1066.67		27.38	4298.33	29.38	1055		987.375	115.125	987.375	107.393	987.375	102.38	987.375	95.5655	987.857	86.489	987.375	77.4583		2051.13	38133.2	2051.13	30036.7	2051.13	22943.8	2239.46	14914.1	2051.13	9302.21	2051.13	740.627
	29.4	3286.67	29.4	2448.33	29.4	1583.33	29.4	1030		27.4	4273.33	29.4	1050		987.857	115.12	987.857	107.385	987.857	102.376	987.857	95.5621	988.339	86.4797	987.857	77.4275		2052.59	38137.3	2052.59	30034.1	2052.59	22942.6	2241.25	14913.4	2052.59	9301.71	2052.59	740.5
	29.42	3305	29.42	2431.67	29.42	1620	29.42	1008.33		27.42	4263.33	29.42	1015		988.339	115.116	988.339	107.377	988.339	102.372	988.339	95.559	988.821	86.4688	988.339	77.397		2054.05	38141.3	2054.05	30031.8	2054.05	22941.5	2243.05	14912.3	2054.05	9300.96	2054.05	739.895
	29.44	3306.67	29.44	2470	29.44	1558.33	29.44	1118.33		27.44	4285	29.44	1001.67		988.822	115.112	988.822	107.369	988.822	102.369	988.822	95.5561	989.303	86.4561	988.822	77.3666		2055.51	38144.3	2055.51	30027.4	2055.51	22940.4	2244.84	14910.9	2055.51	9299.98	2055.51	738.85
	29.46	3283.33	29.46	2461.67	29.46	1551.67	29.46	1026.67		27.46	4188.33	29.46	1051.67		989.304	115.108	989.304	107.361	989.304	102.365	989.304	95.5534	989.786	86.4411	989.304	77.3364		2056.98	38147	2056.98	30022.6	2056.98	22939.1	2246.64	14909.8	2056.98	9299.02	2056.98	737.368
	29.48	3256.67	29.48	2518.33	29.48	1650	29.48	1020		27.48	4286.67	29.48	1056.67		989.786	115.104	989.786	107.353	989.786	102.362	989.786	95.5507	990.268	86.424	989.786	77.3064		2058.44	38148.3	2058.44	30018	2058.44	22938.1	2248.43	14909.2	2058.44	9298.09	2058.44	735.567
	29.5	3335	29.5	2475	29.5	1623.33	29.5	1033.33		27.5	4231.67	29.5	1066.67		990.268	115.1	990.268	107.345	990.268	102.358	990.268	95.5482	990.75	86.4045	990.268	77.2765		2059.9	38149.1	2059.9	30015.6	2059.9	22937.4	2250.23	14908.6	2059.9	9297.25	2059.9	733.581
	29.52	3323.33	29.52	2520	29.52	1581.67	29.52	1045		27.52	4260	29.52	1036.67		990.75	115.096	990.75	107.337	990.75	102.355	990.75	95.5459	991.232	86.3834	990.75	77.2467		2061.36	38148.6	2061.36	30013.1	2061.36	22937	2252.02	14908	2061.36	9296.44	2061.36	731.675
	29.54	3330	29.54	2486.67	29.54	1641.67	29.54	946.667		27.54	4273.33	29.54	1006.67		991.232	115.092	991.232	107.329	991.232	102.352	991.232	95.5435	991.714	86.361	991.232	77.217		2062.82	38148.7	2062.82	30009.7	2062.82	22936.4	2253.82	14908.1	2062.82	9295.56	2062.82	729.882
	29.56	3231.67	29.56	2573.33	29.56	1561.67	29.56	1058.33		27.56	4301.67	29.56	1031.67		991.714	115.088	991.714	107.321	991.714	102.348	991.714	95.5413	992.196	86.3382	991.714	77.1874		2064.28	38147.5	2064.28	30006.6	2064.28	22935.6	2255.61	14909.3	2064.28	9294.6	2064.28	728.352
	29.58	3198.33	29.58	2530	29.58	1610	29.58	1033.33		27.58	4276.67	29.58	1021.67		992.196	115.084	992.196	107.313	992.196	102.345	992.196	95.5391	992.678	86.3157	992.196	77.1579		2065.74	38143.7	2065.74	30003.2	2065.74	22935	2257.41	14911.3	2065.74	9293.77	2065.74	727.196
	29.6	3341.67	29.6	2528.33	29.6	1595	29.6	1051.67		27.6	4283.33	29.6	995		992.678	115.08	992.678	107.305	992.678	102.342	992.678	95.537	993.16	86.2941	992.678	77.1285		2067.2	38139.6	2067.2	29999.5	2067.2	22934.3	2259.2	14913.5	2067.2	9293.05	2067.2	726.44
	29.62	3356.67	29.62	2573.33	29.62	1688.33	29.62	1135		27.62	4250	29.62	1020		993.16	115.076	993.16	107.296	993.16	102.339	993.16	95.535	993.643	86.2742	993.16	77.0991		2068.66	38137.8	2068.66	29997	2068.66	22932.9	2261	14915.7	2068.66	9292.38	2068.66	726.018
	29.64	3293.33	29.64	2478.33	29.64	1720	29.64	1038.33		27.64	4270	29.64	995		993.643	115.072	993.643	107.288	993.643	102.336	993.643	95.5331	994.125	86.2563	993.643	77.07		2070.12	38132.5	2070.12	29995.4	2070.12	22930.8	2262.8	14917.8	2070.12	9291.78	2070.12	725.795
	29.66	3283.33	29.66	2545	29.66	1603.33	29.66	1048.33		27.66	4218.33	29.66	1058.33		994.125	115.069	994.125	107.28	994.125	102.333	994.125	95.5313	994.607	86.2407	994.125	77.0409		2071.58	38127.8	2071.58	29993.6	2071.58	22928.1	2264.59	14919.9	2071.58	9291.01	2071.58	725.437
	29.68	3261.67	29.68	2608.33	29.68	1651.67	29.68	1050		27.68	4245	29.68	1033.33		994.607	115.065	994.607	107.272	994.607	102.33	994.607	95.5296	995.089	86.2273	994.607	77.012		2073.04	38123.2	2073.04	29991.9	2073.04	22924.8	2266.39	14922.3	2073.04	9290.39	2073.04	724.87
	29.7	3280	29.7	2566.67	29.7	1618.33	29.7	950		27.7	4225	29.7	1036.67		995.089	115.062	995.089	107.264	995.089	102.327	995.089	95.528	995.571	86.2162	995.089	76.9832		2074.5	38118.4	2074.5	29991.3	2074.5	22921	2268.18	14924.9	2074.5	9290.12	2074.5	723.993
	29.72	3363.33	29.72	2516.67	29.72	1586.67	29.72	1095		27.72	4221.67	29.72	1036.67		995.571	115.059	995.571	107.256	995.571	102.325	995.571	95.5265	996.053	86.207	995.571	76.9545		2075.96	38113.6	2075.96	29991.7	2075.96	22916.9	2269.98	14927.1	2075.96	9289.8	2075.96	722.757
	29.74	3358.33	29.74	2506.67	29.74	1636.67	29.74	1056.67		27.74	4245	29.74	973.333		996.053	115.056	996.053	107.249	996.053	102.322	996.053	95.5251	996.535	86.1996	996.053	76.926		2077.42	38110.1	2077.42	29991.2	2077.42	22912.4	2271.77	14928.2	2077.42	9289.39	2077.42	721.185
	29.76	3315	29.76	2538.33	29.76	1615	29.76	1058.33		27.76	4270	29.76	965		996.535	115.053	996.535	107.241	996.535	102.32	996.535	95.5238	997.017	86.1936	996.535	76.8975		2078.87	38107	2078.87	29989.3	2078.87	22907.9	2273.57	14928.6	2078.87	9289.25	2078.87	719.576
	29.78	3316.67	29.78	2585	29.78	1665	29.78	985		27.78	4280	29.78	996.667		997.018	115.051	997.018	107.234	997.018	102.318	997.018	95.5226	997.5	86.1886	997.018	76.8689		2080.33	38104.4	2080.33	29987.3	2080.33	22903.5	2275.36	14928.1	2080.33	9289.08	2080.33	717.936
	29.8	3338.33	29.8	2483.33	29.8	1650	29.8	1026.67		27.8	4230	29.8	1048.33		997.5	115.048	997.5	107.226	997.5	102.316	997.5	95.5214	997.982	86.184	997.5	76.8404		2081.79	38101.4	2081.79	29986.7	2081.79	22899.2	2277.16	14926.7	2081.79	9288.91	2081.79	716.516
	29.82	3425	29.82	2448.33	29.82	1710	29.82	965		27.82	4231.67	29.82	1076.67		997.982	115.046	997.982	107.219	997.982	102.314	997.982	95.5203	998.464	86.1793	997.982	76.8118		2083.25	38098.2	2083.25	29986.3	2083.25	22895.4	2278.95	14924.9	2083.25	9288.67	2083.25	715.592
	29.84	3365	29.84	2458.33	29.84	1601.67	29.84	1063.33		27.84	4278.33	29.84	1053.33		998.464	115.043	998.464	107.212	998.464	102.312	998.464	95.5193	998.946	86.1739	998.464	76.7831		2084.71	38097.5	2084.71	29986.3	2084.71	22892.2	2280.75	14923.4	2084.71	9288.42	2084.71	715.184
	29.86	3340	29.86	2460	29.86	1708.33	29.86	1093.33		27.86	4236.67	29.86	1021.67		998.946	115.04	998.946	107.204	998.946	102.31	998.946	95.5183	999.428	86.1671	998.946	76.7543		2086.16	38097.2	2086.16	29986.6	2086.16	22889.6	2282.54	14922.6	2086.16	9288.1	2086.16	715.379
	29.88	3406.67	29.88	2488.33	29.88	1683.33	29.88	1023.33		27.88	4240	29.88	986.667		999.428	115.037	999.428	107.197	999.428	102.307	999.428	95.5174	999.91	86.1586	999.428	76.7253		2087.62	38096.5	2087.62	29986.3	2087.62	22887.6	2284.34	14921.6	2087.62	9287.73	2087.62	716.089
	29.9	3311.67	29.9	2490	29.9	1678.33	29.9	1090		27.9	4218.33	29.9	1068.33		999.91	115.034	999.91	107.189	999.91	102.305	999.91	95.5166	1000.39	86.1479	999.91	76.6962		2089.07	38097	2089.07	29987.4	2089.07	22886.6	2286.14	14919.9	2089.07	9287.31	2089.07	717.035
	29.92	3381.67	29.92	2468.33	29.92	1660	29.92	1016.67		27.92	4245	29.92	983.333		1000.39	115.031	1000.39	107.182	1000.39	102.303	1000.39	95.5158	1000.87	86.135	1000.39	76.6668		2090.53	38097.6	2090.53	29988.4	2090.53	22886.5	2287.93	14918.1	2090.53	9286.79	2090.53	718.051
	29.94	3351.67	29.94	2455	29.94	1620	29.94	1110		27.94	4295	29.94	963.333		1000.87	115.028	1000.87	107.175	1000.87	102.301	1000.87	95.5151	1001.36	86.12	1000.87	76.6371		2091.99	38099.2	2091.99	29989.9	2091.99	22887.1	2289.73	14916.2	2091.99	9286.2	2091.99	719.018
	29.96	3395	29.96	2531.67	29.96	1621.67	29.96	1118.33		27.96	4228.33	29.96	971.667		1001.36	115.025	1001.36	107.167	1001.36	102.299	1001.36	95.5143	1001.84	86.103	1001.36	76.6073		2093.44	38101.7	2093.44	29991.1	2093.44	22888	2291.52	14914.8	2093.44	9285.33	2093.44	719.86
	29.98	3408.33	29.98	2471.67	29.98	1660	29.98	1080		27.98	4250	29.98	988.333		1001.84	115.021	1001.84	107.16	1001.84	102.297	1001.84	95.5135	1002.32	86.0842	1001.84	76.5771		2094.9	38103.6	2094.9	29990.8	2094.9	22888.9	2293.32	14914.1	2094.9	9283.98	2094.9	720.249
	30	3466.67	30	2550	30	1651.67	30	1033.33		28	4208.33	30	963.333		1002.32	115.018	1002.32	107.152	1002.32	102.295	1002.32	95.5126	1002.8	86.0641	1002.32	76.5466		2096.35	38104.8	2096.35	29992.5	2096.35	22889.6	2295.11	14913.9	2096.35	9282.34	2096.35	720.146
	30.02	3450	30.02	2490	30.02	1681.67	30.02	1016.67		28.02	4210	30.02	1006.67		1002.8	115.015	1002.8	107.145	1002.8	102.292	1002.8	95.5116	1003.28	86.0431	1002.8	76.5157		2097.81	38105.5	2097.81	29993.4	2097.81	22890.3	2296.91	14913.8	2097.81	9280.71	2097.81	719.473
	30.04	3405	30.04	2501.67	30.04	1605	30.04	1105		28.04	4291.67	30.04	945		1003.28	115.011	1003.28	107.138	1003.28	102.29	1003.28	95.5103	1003.77	86.0217	1003.28	76.4844		2099.26	38104.3	2099.26	29994	2099.26	22890.6	2298.7	14913.1	2099.26	9278.98	2099.26	718.355
	30.06	3408.33	30.06	2613.33	30.06	1655	30.06	1021.67		28.06	4280	30.06	991.667		1003.77	115.008	1003.77	107.131	1003.77	102.287	1003.77	95.5089	1004.25	86.0004	1003.77	76.4526		2100.71	38101.5	2100.71	29993.4	2100.71	22890.4	2300.5	14911.8	2100.71	9277.25	2100.71	716.969
	30.08	3343.33	30.08	2501.67	30.08	1703.33	30.08	1073.33		28.08	4248.33	30.08	993.333		1004.25	115.004	1004.25	107.123	1004.25	102.284	1004.25	95.5075	1004.73	85.9795	1004.25	76.4203		2102.17	38097.7	2102.17	29992.5	2102.17	22890.1	2302.29	14910.6	2102.17	9275.61	2102.17	715.517
	30.1	3428.33	30.1	2488.33	30.1	1681.67	30.1	1108.33		28.1	4240	30.1	983.333		1004.73	115.001	1004.73	107.116	1004.73	102.281	1004.73	95.5059	1005.21	85.9597	1004.73	76.3874		2103.62	38092.2	2103.62	29990.5	2103.62	22889.5	2304.09	14909.5	2103.62	9273.98	2103.62	714.165
	30.12	3518.33	30.12	2431.67	30.12	1718.33	30.12	1101.67		28.12	4238.33	30.12	978.333		1005.21	114.998	1005.21	107.109	1005.21	102.278	1005.21	95.5045	1005.7	85.9409	1005.21	76.3538		2105.07	38087.1	2105.07	29988.6	2105.07	22889.3	2305.88	14909.7	2105.07	9272.53	2105.07	713.241
	30.14	3475	30.14	2613.33	30.14	1675	30.14	1113.33		28.14	4211.67	30.14	976.667		1005.7	114.994	1005.7	107.102	1005.7	102.275	1005.7	95.503	1006.18	85.9232	1005.7	76.3197		2106.53	38081.9	2106.53	29988.1	2106.53	22889	2307.68	14911.6	2106.53	9271.33	2106.53	712.867
	30.16	3430	30.16	2453.33	30.16	1718.33	30.16	1105		28.16	4295	30.16	1006.67		1006.18	114.991	1006.18	107.095	1006.18	102.272	1006.18	95.5015	1006.66	85.9061	1006.18	76.2848		2107.98	38078.3	2107.98	29986.1	2107.98	22888.7	2309.48	14914.5	2107.98	9270.41	2107.98	713.154
	30.18	3408.33	30.18	2635	30.18	1546.67	30.18	1045		28.18	4280	30.18	988.333		1006.66	114.987	1006.66	107.088	1006.66	102.269	1006.66	95.5	1007.14	85.8893	1006.66	76.2493		2109.43	38075.5	2109.43	29985.4	2109.43	22888.5	2311.27	14917.4	2109.43	9269.74	2109.43	714.1
	30.2	3445	30.2	2500	30.2	1680	30.2	1118.33		28.2	4230	30.2	1050		1007.14	114.984	1007.14	107.08	1007.14	102.266	1007.14	95.4986	1007.62	85.8722	1007.14	76.213		2110.89	38074.1	2110.89	29984.5	2110.89	22889	2313.07	14920.4	2110.89	9269.17	2110.89	715.703
	30.22	3498.33	30.22	2548.33	30.22	1708.33	30.22	1021.67		28.22	4213.33	30.22	991.667		1007.62	114.98	1007.62	107.073	1007.62	102.262	1007.62	95.4972	1008.11	85.8542	1007.62	76.176		2112.34	38073.3	2112.34	29983.8	2112.34	22890.4	2314.86	14924.1	2112.34	9268.7	2112.34	717.671
	30.24	3468.33	30.24	2600	30.24	1715	30.24	1021.67		28.24	4221.67	30.24	980		1008.11	114.977	1008.11	107.066	1008.11	102.259	1008.11	95.496	1008.59	85.835	1008.11	76.1382		2113.79	38074.9	2113.79	29983.4	2113.79	22892.8	2316.66	14929	2113.79	9268.47	2113.79	719.818
	30.26	3423.33	30.26	2560	30.26	1700	30.26	1083.33		28.26	4218.33	30.26	1003.33		1008.59	114.973	1008.59	107.058	1008.59	102.256	1008.59	95.4948	1009.07	85.8141	1008.59	76.0996		2115.24	38078	2115.24	29982.3	2115.24	22895.6	2318.45	14934.7	2115.24	9268.37	2115.24	721.894
	30.28	3398.33	30.28	2555	30.28	1673.33	30.28	1195		28.28	4215	30.28	971.667		1009.07	114.97	1009.07	107.051	1009.07	102.252	1009.07	95.4936	1009.55	85.7916	1009.07	76.0601		2116.69	38081.6	2116.69	29982.7	2116.69	22899	2320.25	14940.6	2116.69	9268.67	2116.69	723.57
	30.3	3486.67	30.3	2520	30.3	1693.33	30.3	1158.33		28.3	4250	30.3	1031.67		1009.55	114.967	1009.55	107.044	1009.55	102.249	1009.55	95.4925	1010.03	85.7673	1009.55	76.0199		2118.14	38086.2	2118.14	29983	2118.14	22902.9	2322.04	14945.8	2118.14	9269.09	2118.14	724.697
	30.32	3481.67	30.32	2590	30.32	1733.33	30.32	1105		28.32	4250	30.32	965		1010.03	114.964	1010.03	107.037	1010.03	102.246	1010.03	95.4917	1010.52	85.7414	1010.03	75.9788		2119.59	38093.8	2119.59	29983.3	2119.59	22906.8	2323.84	14949.7	2119.59	9269.4	2119.59	725.267
	30.34	3471.67	30.34	2520	30.34	1770	30.34	1071.67		28.34	4253.33	30.34	966.667		1010.52	114.961	1010.52	107.031	1010.52	102.242	1010.52	95.491	1011	85.714	1010.52	75.9369		2121.04	38101.5	2121.04	29984.7	2121.04	22910	2325.63	14952	2121.04	9269.61	2121.04	725.272
	30.36	3480	30.36	2665	30.36	1741.67	30.36	1108.33		28.36	4243.33	30.36	1021.67		1011	114.959	1011	107.025	1011	102.24	1011	95.4908	1011.48	85.6856	1011	75.894		2122.49	38109.6	2122.49	29988	2122.49	22912.2	2327.43	14952.9	2122.49	9269.84	2122.49	724.913
	30.38	3455	30.38	2610	30.38	1755	30.38	1135		28.38	4248.33	30.38	960		1011.48	114.957	1011.48	107.02	1011.48	102.237	1011.48	95.4909	1011.96	85.6565	1011.48	75.8503		2123.94	38117.8	2123.94	29990.6	2123.94	22913.8	2329.22	14953.1	2123.94	9269.66	2123.94	724.546
	30.4	3361.67	30.4	2568.33	30.4	1776.67	30.4	1095		28.4	4236.67	30.4	978.333		1011.96	114.955	1011.96	107.015	1011.96	102.235	1011.96	95.4911	1012.45	85.6274	1011.96	75.8057		2125.39	38124.7	2125.39	29991.9	2125.39	22915.3	2331.02	14953.3	2125.39	9269.27	2125.39	724.505
	30.42	3425	30.42	2575	30.42	1691.67	30.42	1136.67		28.42	4218.33	30.42	981.667		1012.45	114.953	1012.45	107.01	1012.45	102.233	1012.45	95.4913	1012.93	85.599	1012.45	75.7602		2126.84	38129.6	2126.84	29994	2126.84	22916.4	2332.81	14953.8	2126.84	9268.68	2126.84	724.909
	30.44	3525	30.44	2536.67	30.44	1818.33	30.44	1146.67		28.44	4258.33	30.44	993.333		1012.93	114.951	1012.93	107.005	1012.93	102.231	1012.93	95.4916	1013.41	85.5718	1012.93	75.7138		2128.29	38134.7	2128.29	29994.4	2128.29	22916.8	2334.61	14955.2	2128.29	9267.98	2128.29	725.972
	30.46	3436.67	30.46	2610	30.46	1798.33	30.46	1080		28.46	4213.33	30.46	938.333		1013.41	114.949	1013.41	107.001	1013.41	102.228	1013.41	95.4917	1013.89	85.5466	1013.41	75.6664		2129.74	38136.1	2129.74	29993.9	2129.74	22916.2	2336.41	14956.9	2129.74	9267.15	2129.74	727.682
	30.48	3380	30.48	2573.33	30.48	1751.67	30.48	1033.33		28.48	4201.67	30.48	978.333		1013.89	114.947	1013.89	106.996	1013.89	102.226	1013.89	95.4918	1014.37	85.5234	1013.89	75.6181		2131.19	38136.6	2131.19	29993.4	2131.19	22915.2	2338.2	14957.7	2131.19	9266.33	2131.19	729.996
	30.5	3438.33	30.5	2566.67	30.5	1801.67	30.5	1153.33		28.5	4235	30.5	978.333		1014.37	114.946	1014.37	106.992	1014.37	102.223	1014.37	95.4918	1014.86	85.5026	1014.37	75.5689		2132.64	38134.3	2132.64	29994.2	2132.64	22913.6	2340	14958	2132.64	9265.44	2132.64	732.77
	30.52	3381.67	30.52	2573.33	30.52	1766.67	30.52	1081.67		28.52	4225	30.52	995		1014.86	114.944	1014.86	106.987	1014.86	102.22	1014.86	95.4914	1015.34	85.4838	1014.86	75.5186		2134.09	38132.7	2134.09	29995.3	2134.09	22910.8	2341.79	14958.3	2134.09	9264.61	2134.09	735.764
	30.54	3413.33	30.54	2568.33	30.54	1811.67	30.54	1113.33		28.54	4210	30.54	1033.33		1015.34	114.942	1015.34	106.982	1015.34	102.217	1015.34	95.4908	1015.82	85.467	1015.34	75.4675		2135.53	38131.9	2135.53	29995.5	2135.53	22906.6	2343.59	14959.2	2135.53	9263.93	2135.53	738.628
	30.56	3310	30.56	2610	30.56	1766.67	30.56	1151.67		28.56	4230	30.56	920		1015.82	114.94	1015.82	106.978	1015.82	102.213	1015.82	95.49	1016.3	85.4518	1015.82	75.4154		2136.98	38131.9	2136.98	29997.3	2136.98	22901.9	2345.38	14960.1	2136.98	9263.35	2136.98	741.306
	30.58	3346.67	30.58	2536.67	30.58	1798.33	30.58	1076.67		28.58	4251.67	30.58	933.333		1016.3	114.938	1016.3	106.973	1016.3	102.21	1016.3	95.4892	1016.78	85.4377	1016.3	75.3624		2138.43	38131.1	2138.43	29999.6	2138.43	22897.3	2347.18	14960.9	2138.43	9262.9	2138.43	743.495
	30.6	3310	30.6	2576.67	30.6	1740	30.6	1043.33		28.6	4255	30.6	981.667		1016.78	114.936	1016.78	106.968	1016.78	102.206	1016.78	95.4882	1017.27	85.4245	1016.78	75.3085		2139.88	38131.4	2139.88	30000.4	2139.88	22892.9	2348.97	14961.3	2139.88	9262.93	2139.88	745.099
	30.62	3321.67	30.62	2545	30.62	1803.33	30.62	1125		28.62	4195	30.62	1010		1017.27	114.934	1017.27	106.964	1017.27	102.203	1017.27	95.4871	1017.75	85.4119	1017.27	75.2537		2141.32	38133.4	2141.32	29999.2	2141.32	22889.1	2350.77	14961.7	2141.32	9263.32	2141.32	745.98
	30.64	3356.67	30.64	2620	30.64	1775	30.64	1088.33		28.64	4175	30.64	921.667		1017.75	114.932	1017.75	106.959	1017.75	102.199	1017.75	95.4858	1018.23	85.3997	1017.75	75.198		2142.77	38133.7	2142.77	29998.5	2142.77	22886	2352.56	14962.9	2142.77	9263.8	2142.77	746.198
	30.66	3331.67	30.66	2568.33	30.66	1713.33	30.66	1153.33		28.66	4191.67	30.66	943.333		1018.23	114.929	1018.23	106.954	1018.23	102.195	1018.23	95.4844	1018.71	85.3876	1018.23	75.1415		2144.21	38135.5	2144.21	29997.6	2144.21	22884.2	2354.36	14965.3	2144.21	9264.66	2144.21	745.8
	30.68	3265	30.68	2503.33	30.68	1721.67	30.68	1036.67		28.68	4231.67	30.68	933.333		1018.71	114.927	1018.71	106.949	1018.71	102.191	1018.71	95.4827	1019.2	85.3753	1018.71	75.0842		2145.66	38137.3	2145.66	29996.8	2145.66	22883.8	2356.15	14969.7	2145.66	9265.74	2145.66	744.928
	30.7	3351.67	30.7	2478.33	30.7	1701.67	30.7	1088.33		28.7	4270	30.7	948.333		1019.2	114.924	1019.2	106.943	1019.2	102.187	1019.2	95.4809	1019.68	85.3626	1019.2	75.026		2147.11	38136.1	2147.11	29997.1	2147.11	22884.7	2357.95	14976.4	2147.11	9266.9	2147.11	743.707
	30.72	3245	30.72	2440	30.72	1716.67	30.72	1051.67		28.72	4228.33	30.72	961.667		1019.68	114.921	1019.68	106.938	1019.68	102.183	1019.68	95.479	1020.16	85.3492	1019.68	74.9672		2148.55	38135.4	2148.55	29998.2	2148.55	22886.4	2359.75	14984.5	2148.55	9268.41	2148.55	742.303
	30.74	3266.67	30.74	2496.67	30.74	1778.33	30.74	1095		28.74	4223.33	30.74	1011.67		1020.16	114.918	1020.16	106.933	1020.16	102.178	1020.16	95.477	1020.64	85.3349	1020.16	74.9076		2150	38133.8	2150	29999.7	2150	22889.3	2361.54	14993.4	2150	9270.05	2150	740.86
	30.76	3278.33	30.76	2430	30.76	1765	30.76	1103.33		28.76	4206.67	30.76	940		1020.64	114.915	1020.64	106.927	1020.64	102.174	1020.64	95.4749	1021.12	85.3196	1020.64	74.8474		2151.44	38134.6	2151.44	30000.7	2151.44	22893.4	2363.34	15002.7	2151.44	9271.74	2151.44	739.614
	30.78	3261.67	30.78	2448.33	30.78	1705	30.78	1041.67		28.78	4195	30.78	968.333		1021.12	114.912	1021.12	106.922	1021.12	102.169	1021.12	95.4727	1021.61	85.3032	1021.12	74.7865		2152.89	38134.5	2152.89	30001.2	2152.89	22897.9	2365.13	15011.3	2152.89	9273.28	2152.89	738.675
	30.8	3258.33	30.8	2468.33	30.8	1688.33	30.8	1050		28.8	4255	30.8	935		1021.61	114.909	1021.61	106.916	1021.61	102.165	1021.61	95.4704	1022.09	85.2859	1021.61	74.725		2154.33	38133.7	2154.33	30002.5	2154.33	22902.5	2366.93	15018.4	2154.33	9274.68	2154.33	738.09
	30.82	3283.33	30.82	2491.67	30.82	1708.33	30.82	1085		28.82	4233.33	30.82	926.667		1022.09	114.905	1022.09	106.911	1022.09	102.16	1022.09	95.4681	1022.57	85.2679	1022.09	74.663		2155.77	38134.5	2155.77	30001.9	2155.77	22907.3	2368.72	15024.2	2155.77	9275.88	2155.77	738.039
	30.84	3303.33	30.84	2471.67	30.84	1751.67	30.84	1045		28.84	4245	30.84	948.333		1022.57	114.902	1022.57	106.905	1022.57	102.155	1022.57	95.4657	1023.05	85.2499	1022.57	74.6004		2157.22	38135.4	2157.22	30001.6	2157.22	22911.6	2370.52	15029.3	2157.22	9277.04	2157.22	738.593
	30.86	3290	30.86	2476.67	30.86	1703.33	30.86	1063.33		28.86	4210	30.86	943.333		1023.05	114.899	1023.05	106.9	1023.05	102.15	1023.05	95.4634	1023.53	85.2324	1023.05	74.5372		2158.66	38136.9	2158.66	30000.7	2158.66	22915.2	2372.31	15033.4	2158.66	9277.81	2158.66	739.605
	30.88	3321.67	30.88	2421.67	30.88	1733.33	30.88	1140		28.88	4233.33	30.88	925		1023.53	114.895	1023.53	106.894	1023.53	102.145	1023.53	95.4609	1024.02	85.2159	1023.53	74.4736		2160.11	38138.4	2160.11	30000.9	2160.11	22917.9	2374.11	15036.5	2160.11	9278.26	2160.11	741.073
	30.9	3313.33	30.9	2490	30.9	1718.33	30.9	1056.67		28.9	4251.67	30.9	936.667		1024.02	114.892	1024.02	106.889	1024.02	102.14	1024.02	95.4585	1024.5	85.2011	1024.02	74.4094		2161.55	38141.4	2161.55	30001.1	2161.55	22919.2	2375.9	15038.7	2161.55	9278.3	2161.55	742.853
	30.92	3241.67	30.92	2483.33	30.92	1653.33	30.92	1073.33		28.92	4263.33	30.92	968.333		1024.5	114.888	1024.5	106.884	1024.5	102.135	1024.5	95.456	1024.98	85.1879	1024.5	74.3448		2162.99	38142.4	2162.99	30002.3	2162.99	22919.3	2377.7	15040.4	2162.99	9277.9	2162.99	744.684
	30.94	3231.67	30.94	2468.33	30.94	1613.33	30.94	1010		28.94	4240	30.94	950		1024.98	114.884	1024.98	106.879	1024.98	102.131	1024.98	95.4536	1025.46	85.1767	1024.98	74.2798		2164.43	38143.3	2164.43	30002.6	2164.43	22918.1	2379.49	15042	2164.43	9277.21	2164.43	746.352
	30.96	3336.67	30.96	2501.67	30.96	1645	30.96	1138.33		28.96	4268.33	30.96	985		1025.46	114.881	1025.46	106.874	1025.46	102.126	1025.46	95.4511	1025.94	85.167	1025.46	74.2144		2165.87	38146.7	2165.87	30002.7	2165.87	22915.8	2381.29	15043.9	2165.87	9276.4	2165.87	747.609
	30.98	3301.67	30.98	2490	30.98	1626.67	30.98	1050		28.98	4248.33	30.98	945		1025.94	114.877	1025.94	106.869	1025.94	102.121	1025.94	95.4485	1026.43	85.1585	1025.94	74.1487		2167.32	38151	2167.32	30001.9	2167.32	22912.5	2383.08	15045.9	2167.32	9275.3	2167.32	748.297
	31	3285	31	2491.67	31	1710	31	1073.33		29	4216.67	31	981.667		1026.43	114.873	1026.43	106.864	1026.43	102.115	1026.43	95.4459	1026.91	85.1506	1026.43	74.0827		2168.76	38156.6	2168.76	30001	2168.76	22908.8	2384.88	15048	2168.76	9274.49	2168.76	748.577
	31.02	3296.67	31.02	2480	31.02	1638.33	31.02	1056.67		29.02	4235	31.02	925		1026.91	114.87	1026.91	106.859	1026.91	102.11	1026.91	95.4433	1027.39	85.1429	1026.91	74.0165		2170.2	38160.8	2170.2	30000.8	2170.2	22905.1	2386.68	15049.4	2170.2	9273.81	2170.2	748.572
	31.04	3283.33	31.04	2513.33	31.04	1638.33	31.04	1018.33		29.04	4203.33	31.04	933.333		1027.39	114.866	1027.39	106.854	1027.39	102.105	1027.39	95.4408	1027.87	85.135	1027.39	73.95		2171.64	38164.4	2171.64	30000.6	2171.64	22901.1	2388.47	15050.1	2171.64	9273.25	2171.64	748.574
	31.06	3305	31.06	2438.33	31.06	1588.33	31.06	986.667		29.06	4213.33	31.06	965		1027.87	114.863	1027.87	106.85	1027.87	102.1	1027.87	95.4383	1028.36	85.1264	1027.87	73.8832		2173.08	38166.3	2173.08	30000.2	2173.08	22897.6	2390.27	15050.4	2173.08	9272.83	2173.08	748.743
	31.08	3256.67	31.08	2488.33	31.08	1593.33	31.08	971.667		29.08	4201.67	31.08	950		1028.36	114.859	1028.36	106.845	1028.36	102.096	1028.36	95.4359	1028.84	85.1169	1028.36	73.8164		2174.52	38165.3	2174.52	30000.7	2174.52	22894.9	2392.06	15050.1	2174.52	9272.83	2174.52	749.374
	31.1	3338.33	31.1	2440	31.1	1601.67	31.1	1023.33		29.1	4161.67	31.1	931.667		1028.84	114.855	1028.84	106.841	1028.84	102.091	1028.84	95.4336	1029.32	85.1062	1028.84	73.7493		2175.96	38163.8	2175.96	30001.1	2175.96	22892.6	2393.86	15049.6	2175.96	9273.04	2175.96	750.52
	31.12	3255	31.12	2486.67	31.12	1523.33	31.12	988.333		29.12	4208.33	31.12	968.333		1029.32	114.852	1029.32	106.837	1029.32	102.087	1029.32	95.4314	1029.8	85.0943	1029.32	73.6821		2177.4	38161.4	2177.4	30003.8	2177.4	22891.3	2395.65	15049.1	2177.4	9273.77	2177.4	752.154
	31.14	3341.67	31.14	2346.67	31.14	1693.33	31.14	1025		29.14	4195	31.14	958.333		1029.8	114.849	1029.8	106.833	1029.8	102.082	1029.8	95.4295	1030.28	85.081	1029.8	73.6146		2178.84	38156.7	2178.84	30007.2	2178.84	22890.7	2397.45	15049.5	2178.84	9275	2178.84	754.131
	31.16	3338.33	31.16	2526.67	31.16	1588.33	31.16	1016.67		29.16	4296.67	31.16	996.667		1030.28	114.846	1030.28	106.829	1030.28	102.079	1030.28	95.4279	1030.77	85.0666	1030.28	73.547		2180.28	38150.1	2180.28	30011.1	2180.28	22891	2399.24	15051.2	2180.28	9276.59	2180.28	756.356
	31.18	3300	31.18	2520	31.18	1701.67	31.18	1055		29.18	4226.67	31.18	933.333		1030.77	114.843	1030.77	106.826	1030.77	102.075	1030.77	95.4265	1031.25	85.0515	1030.77	73.4791		2181.72	38144	2181.72	30014.3	2181.72	22892.3	2401.04	15054.2	2181.72	9278.61	2181.72	758.699
	31.2	3211.67	31.2	2416.67	31.2	1511.67	31.2	931.667		29.2	4221.67	31.2	956.667		1031.25	114.841	1031.25	106.823	1031.25	102.072	1031.25	95.4253	1031.73	85.036	1031.25	73.4111		2183.16	38139.8	2183.16	30018.4	2183.16	22894.5	2402.83	15058.4	2183.16	9281	2183.16	761.072
	31.22	3241.67	31.22	2551.67	31.22	1545	31.22	983.333		29.22	4243.33	31.22	976.667		1031.73	114.838	1031.73	106.82	1031.73	102.07	1031.73	95.4243	1032.21	85.0207	1031.73	73.343		2184.6	38134.6	2184.6	30022.1	2184.6	22897.2	2404.63	15063.4	2184.6	9283.36	2184.6	763.34
	31.24	3318.33	31.24	2433.33	31.24	1606.67	31.24	950		29.24	4226.67	31.24	908.333		1032.21	114.836	1032.21	106.818	1032.21	102.067	1032.21	95.4235	1032.69	85.0059	1032.21	73.2747		2186.04	38130.4	2186.04	30026.8	2186.04	22900.3	2406.42	15068.7	2186.04	9285.69	2186.04	765.232
	31.26	3281.67	31.26	2450	31.26	1641.67	31.26	973.333		29.26	4201.67	31.26	926.667		1032.69	114.833	1032.69	106.815	1032.69	102.065	1032.69	95.4227	1033.18	84.9921	1032.69	73.2063		2187.48	38127.3	2187.48	30031.1	2187.48	22904	2408.22	15074.2	2187.48	9287.97	2187.48	766.708
	31.28	3315	31.28	2503.33	31.28	1608.33	31.28	986.667		29.28	4161.67	31.28	925		1033.18	114.831	1033.18	106.813	1033.18	102.062	1033.18	95.4222	1033.66	84.9792	1033.18	73.1379		2188.91	38125.6	2188.91	30033.7	2188.91	22907.9	2410.02	15080	2188.91	9289.52	2188.91	767.703
	31.3	3198.33	31.3	2450	31.3	1643.33	31.3	1011.67		29.3	4183.33	31.3	935		1033.66	114.828	1033.66	106.811	1033.66	102.06	1033.66	95.4218	1034.14	84.9671	1033.66	73.0694		2190.35	38123.4	2190.35	30035.7	2190.35	22911.6	2411.81	15085.9	2190.35	9290.58	2190.35	767.963
	31.32	3318.33	31.32	2420	31.32	1591.67	31.32	995		29.32	4218.33	31.32	915		1034.14	114.826	1034.14	106.809	1034.14	102.059	1034.14	95.4215	1034.62	84.9559	1034.14	73.001		2191.79	38123.6	2191.79	30037.6	2191.79	22915.5	2413.61	15091.4	2191.79	9291.34	2191.79	767.515
	31.34	3265	31.34	2525	31.34	1645	31.34	1006.67		29.34	4243.33	31.34	986.667		1034.62	114.823	1034.62	106.807	1034.62	102.057	1034.62	95.4214	1035.11	84.9455	1034.62	72.9325		2193.23	38126.4	2193.23	30039.9	2193.23	22919.3	2415.4	15096.2	2193.23	9291.41	2193.23	766.455
	31.36	3246.67	31.36	2486.67	31.36	1635	31.36	921.667		29.36	4258.33	31.36	955		1035.11	114.82	1035.11	106.805	1035.11	102.056	1035.11	95.4215	1035.59	84.9359	1035.11	72.8642		2194.66	38130.1	2194.66	30040.9	2194.66	22922.8	2417.2	15101.1	2194.66	9290.92	2194.66	764.812
	31.38	3290	31.38	2411.67	31.38	1600	31.38	930		29.38	4215	31.38	933.333		1035.59	114.818	1035.59	106.804	1035.59	102.055	1035.59	95.4216	1036.07	84.9273	1035.59	72.7961		2196.1	38132.2	2196.1	30040	2196.1	22925.6	2418.99	15105.7	2196.1	9289.96	2196.1	762.912
	31.4	3275	31.4	2390	31.4	1670	31.4	960		29.4	4193.33	31.4	960		1036.07	114.815	1036.07	106.802	1036.07	102.054	1036.07	95.4219	1036.55	84.9197	1036.07	72.7282		2197.54	38134.7	2197.54	30038.4	2197.54	22927.5	2420.79	15109.7	2197.54	9288.78	2197.54	760.943
	31.42	3281.67	31.42	2465	31.42	1671.67	31.42	915		29.42	4245	31.42	965		1036.55	114.812	1036.55	106.801	1036.55	102.053	1036.55	95.4223	1037.03	84.9133	1036.55	72.6607		2198.97	38137.5	2198.97	30036.1	2198.97	22928.5	2422.58	15113.8	2198.97	9287.58	2198.97	759.2
	31.44	3235	31.44	2483.33	31.44	1608.33	31.44	955		29.44	4166.67	31.44	978.333		1037.03	114.809	1037.03	106.8	1037.03	102.052	1037.03	95.4228	1037.52	84.9075	1037.03	72.5936		2200.41	38140.3	2200.41	30034.6	2200.41	22928.9	2424.38	15117.7	2200.41	9286.45	2200.41	758.01
	31.46	3260	31.46	2415	31.46	1565	31.46	971.667		29.46	4188.33	31.46	943.333		1037.52	114.806	1037.52	106.798	1037.52	102.051	1037.52	95.4234	1038	84.902	1037.52	72.5271		2201.84	38140.1	2201.84	30032.1	2201.84	22928.5	2426.17	15121.4	2201.84	9285.32	2201.84	757.482
	31.48	3271.67	31.48	2473.33	31.48	1585	31.48	945		29.48	4200	31.48	960		1038	114.802	1038	106.796	1038	102.05	1038	95.4239	1038.48	84.8961	1038	72.4612		2203.28	38139.6	2203.28	30031	2203.28	22927	2427.97	15125.1	2203.28	9284.42	2203.28	757.55
	31.5	3285	31.5	2433.33	31.5	1616.67	31.5	925		29.5	4210	31.5	951.667		1038.48	114.799	1038.48	106.794	1038.48	102.049	1038.48	95.4244	1038.96	84.889	1038.48	72.3961		2204.72	38138.3	2204.72	30028.5	2204.72	22924.7	2429.76	15128.1	2204.72	9283.73	2204.72	758.002
	31.52	3283.33	31.52	2456.67	31.52	1611.67	31.52	926.667		29.52	4203.33	31.52	946.667		1038.96	114.795	1038.96	106.792	1038.96	102.048	1038.96	95.425	1039.44	84.8805	1038.96	72.332		2206.15	38135.9	2206.15	30026.1	2206.15	22922.1	2431.56	15130.4	2206.15	9283.49	2206.15	758.628
	31.54	3278.33	31.54	2450	31.54	1613.33	31.54	935		29.54	4170	31.54	951.667		1039.44	114.791	1039.44	106.79	1039.44	102.047	1039.44	95.4258	1039.93	84.8698	1039.44	72.269		2207.58	38132.2	2207.58	30024.1	2207.58	22919	2433.35	15131.9	2207.58	9283.93	2207.58	759.103
	31.56	3301.67	31.56	2490	31.56	1626.67	31.56	990		29.56	4208.33	31.56	960		1039.93	114.788	1039.93	106.789	1039.93	102.046	1039.93	95.4267	1040.41	84.8574	1039.93	72.207		2209.02	38130.6	2209.02	30022.8	2209.02	22915.6	2435.15	15132.6	2209.02	9284.83	2209.02	759.124
	31.58	3308.33	31.58	2455	31.58	1613.33	31.58	1006.67		29.58	4246.67	31.58	890		1040.41	114.784	1040.41	106.787	1040.41	102.045	1040.41	95.4278	1040.89	84.8433	1040.41	72.1465		2210.45	38127.9	2210.45	30021.5	2210.45	22911.6	2436.95	15132.5	2210.45	9286.17	2210.45	758.392
	31.6	3278.33	31.6	2475	31.6	1523.33	31.6	941.667		29.6	4208.33	31.6	980		1040.89	114.78	1040.89	106.785	1040.89	102.045	1040.89	95.429	1041.37	84.8281	1040.89	72.0874		2211.89	38123.7	2211.89	30019.2	2211.89	22907.7	2438.74	15131.9	2211.89	9288.34	2211.89	756.781
	31.62	3343.33	31.62	2471.67	31.62	1646.67	31.62	1013.33		29.62	4201.67	31.62	966.667		1041.37	114.777	1041.37	106.784	1041.37	102.044	1041.37	95.4306	1041.85	84.8121	1041.37	72.03		2213.32	38118.6	2213.32	30018.9	2213.32	22904.5	2440.54	15130.8	2213.32	9290.75	2213.32	754.35
	31.64	3220	31.64	2416.67	31.64	1581.67	31.64	1006.67		29.64	4223.33	31.64	881.667		1041.85	114.774	1041.85	106.783	1041.85	102.044	1041.85	95.4325	1042.34	84.7958	1041.85	71.9744		2214.75	38114.7	2214.75	30021	2214.75	22902	2442.33	15129	2214.75	9293.27	2214.75	751.238
	31.66	3268.33	31.66	2436.67	31.66	1586.67	31.66	986.667		29.66	4205	31.66	950		1042.34	114.77	1042.34	106.782	1042.34	102.044	1042.34	95.4347	1042.82	84.7797	1042.34	71.9208		2216.19	38112.3	2216.19	30023.3	2216.19	22899.9	2444.13	15127.6	2216.19	9295.88	2216.19	747.709
	31.68	3296.67	31.68	2478.33	31.68	1638.33	31.68	901.667		29.68	4246.67	31.68	978.333		1042.82	114.767	1042.82	106.781	1042.82	102.045	1042.82	95.4371	1043.3	84.7639	1042.82	71.8693		2217.62	38110	2217.62	30026.1	2217.62	22898.2	2445.92	15126.8	2217.62	9298.58	2217.62	744.068
	31.7	3248.33	31.7	2413.33	31.7	1598.33	31.7	965		29.7	4206.67	31.7	923.333		1043.3	114.764	1043.3	106.78	1043.3	102.045	1043.3	95.4397	1043.78	84.749	1043.3	71.8202		2219.05	38107.6	2219.05	30028	2219.05	22896.7	2447.72	15126.2	2219.05	9300.79	2219.05	740.714
	31.72	3240	31.72	2445	31.72	1585	31.72	963.333		29.72	4180	31.72	921.667		1043.78	114.762	1043.78	106.78	1043.78	102.046	1043.78	95.4424	1044.27	84.7349	1043.78	71.7736		2220.48	38107.3	2220.48	30030.2	2220.48	22895.3	2449.51	15126	2220.48	9302.74	2220.48	738.031
	31.74	3306.67	31.74	2388.33	31.74	1613.33	31.74	1018.33		29.74	4155	31.74	935		1044.27	114.759	1044.27	106.78	1044.27	102.047	1044.27	95.4453	1044.75	84.722	1044.27	71.7298		2221.92	38108	2221.92	30031.2	2221.92	22893.6	2451.31	15127.1	2221.92	9304.3	2221.92	736.137
	31.76	3253.33	31.76	2466.67	31.76	1638.33	31.76	993.333		29.76	4173.33	31.76	965		1044.75	114.756	1044.75	106.779	1044.75	102.048	1044.75	95.4483	1045.23	84.7103	1044.75	71.6888		2223.35	38109.6	2223.35	30034.5	2223.35	22891.5	2453.1	15129	2223.35	9305.33	2223.35	735.296
	31.78	3246.67	31.78	2531.67	31.78	1623.33	31.78	925		29.78	4186.67	31.78	966.667		1045.23	114.753	1045.23	106.779	1045.23	102.049	1045.23	95.4514	1045.71	84.6997	1045.23	71.6509		2224.78	38111.2	2224.78	30038	2224.78	22889	2454.9	15131.8	2224.78	9306.02	2224.78	735.528
	31.8	3273.33	31.8	2401.67	31.8	1560	31.8	1036.67		29.8	4190	31.8	985		1045.71	114.751	1045.71	106.779	1045.71	102.051	1045.71	95.4544	1046.19	84.6902	1045.71	71.6162		2226.21	38114	2226.21	30042.2	2226.21	22887	2456.69	15134.9	2226.21	9306.38	2226.21	736.613
	31.82	3236.67	31.82	2396.67	31.82	1598.33	31.82	963.333		29.82	4185	31.82	936.667		1046.19	114.748	1046.19	106.779	1046.19	102.052	1046.19	95.4574	1046.67	84.6816	1046.19	71.585		2227.64	38115.2	2227.64	30046.6	2227.64	22885.6	2458.49	15138.6	2227.64	9306.53	2227.64	738.43
	31.84	3268.33	31.84	2486.67	31.84	1635	31.84	1008.33		29.84	4198.33	31.84	946.667		1046.68	114.746	1046.68	106.779	1046.68	102.054	1046.68	95.4606	1047.16	84.6736	1046.68	71.5573		2229.07	38117.9	2229.07	30051.3	2229.07	22884.8	2460.29	15143.4	2229.07	9306.52	2229.07	740.58
	31.86	3273.33	31.86	2420	31.86	1666.67	31.86	1001.67		29.86	4210	31.86	925		1047.16	114.744	1047.16	106.78	1047.16	102.057	1047.16	95.4639	1047.64	84.6659	1047.16	71.5335		2230.5	38120	2230.5	30056.9	2230.5	22884.6	2462.08	15148.3	2230.5	9306.5	2230.5	742.793
	31.88	3281.67	31.88	2411.67	31.88	1655	31.88	975		29.88	4143.33	31.88	898.333		1047.64	114.741	1047.64	106.78	1047.64	102.059	1047.64	95.4674	1048.12	84.6584	1047.64	71.5136		2231.93	38121.3	2231.93	30061.3	2231.93	22885.2	2463.88	15152.7	2231.93	9306.23	2231.93	744.902
	31.9	3278.33	31.9	2483.33	31.9	1605	31.9	980		29.9	4180	31.9	896.667		1048.12	114.739	1048.12	106.781	1048.12	102.062	1048.12	95.4711	1048.6	84.6506	1048.12	71.4978		2233.36	38122.5	2233.36	30063.3	2233.36	22886.4	2465.67	15157.3	2233.36	9306.28	2233.36	746.538
	31.92	3278.33	31.92	2421.67	31.92	1528.33	31.92	998.333		29.92	4231.67	31.92	906.667		1048.6	114.737	1048.6	106.782	1048.6	102.064	1048.6	95.475	1049.09	84.6424	1048.6	71.4862		2234.79	38121.2	2234.79	30065.9	2234.79	22888.1	2467.47	15162	2234.79	9306.74	2234.79	747.459
	31.94	3250	31.94	2411.67	31.94	1626.67	31.94	978.333		29.94	4171.67	31.94	960		1049.09	114.735	1049.09	106.783	1049.09	102.068	1049.09	95.4794	1049.57	84.6333	1049.09	71.479		2236.22	38120.1	2236.22	30068.8	2236.22	22889.8	2469.26	15166.6	2236.22	9307.1	2236.22	747.66
	31.96	3246.67	31.96	2475	31.96	1641.67	31.96	966.667		29.96	4216.67	31.96	938.333		1049.57	114.734	1049.57	106.784	1049.57	102.071	1049.57	95.4844	1050.05	84.6233	1049.57	71.4765		2237.65	38119.5	2237.65	30071.5	2237.65	22891.5	2471.06	15171.9	2237.65	9307.43	2237.65	747.273
	31.98	3278.33	31.98	2375	31.98	1610	31.98	916.667		29.98	4193.33	31.98	878.333		1050.05	114.732	1050.05	106.786	1050.05	102.075	1050.05	95.4899	1050.53	84.6121	1050.05	71.4786		2239.08	38118	2239.08	30074.5	2239.08	22893.3	2472.85	15177.5	2239.08	9307.95	2239.08	746.6
	32	3301.67	32	2446.67	32	1626.67	32	988.333		30	4193.33	32	915		1050.53	114.731	1050.53	106.788	1050.53	102.079	1050.53	95.4955	1051.01	84.5998	1050.53	71.4853		2240.51	38116.8	2240.51	30077.7	2240.51	22894.9	2474.65	15183.1	2240.51	9308.67	2240.51	746.053
	32.02	3271.67	32.02	2425	32.02	1548.33	32.02	975		30.02	4165	32.02	888.333		1051.02	114.73	1051.02	106.79	1051.02	102.084	1051.02	95.5012	1051.5	84.5862	1051.02	71.497		2241.94	38114.9	2241.94	30078.6	2241.94	22895.7	2476.44	15189.1	2241.94	9309.46	2241.94	745.968
	32.04	3236.67	32.04	2383.33	32.04	1585	32.04	960		30.04	4238.33	32.04	903.333		1051.5	114.728	1051.5	106.792	1051.5	102.088	1051.5	95.5071	1051.98	84.5717	1051.5	71.5137		2243.36	38113.3	2243.36	30078.6	2243.36	22895.7	2478.24	15195.9	2243.36	9310.2	2243.36	746.727
	32.06	3288.33	32.06	2445	32.06	1645	32.06	1003.33		30.06	4171.67	32.06	933.333		1051.98	114.727	1051.98	106.794	1051.98	102.092	1051.98	95.5128	1052.46	84.5565	1051.98	71.5353		2244.79	38111.6	2244.79	30078	2244.79	22894.8	2480.03	15203.3	2244.79	9310.83	2244.79	748.652
	32.08	3261.67	32.08	2468.33	32.08	1505	32.08	885		30.08	4165	32.08	890		1052.46	114.725	1052.46	106.796	1052.46	102.096	1052.46	95.5185	1052.94	84.5409	1052.46	71.5619		2246.22	38110.5	2246.22	30077.9	2246.22	22892.9	2481.83	15210.5	2246.22	9311.2	2246.22	751.763
	32.1	3335	32.1	2436.67	32.1	1630	32.1	928.333		30.1	4188.33	32.1	946.667		1052.94	114.723	1052.94	106.798	1052.94	102.1	1052.94	95.5238	1053.42	84.5255	1052.94	71.5935		2247.65	38105.8	2247.65	30078.1	2247.65	22889.8	2483.63	15217.4	2247.65	9311.1	2247.65	755.955
	32.12	3266.67	32.12	2431.67	32.12	1630	32.12	990		30.12	4163.33	32.12	913.333		1053.42	114.721	1053.42	106.799	1053.42	102.104	1053.42	95.5287	1053.91	84.5102	1053.42	71.6302		2249.07	38101.5	2249.07	30078.3	2249.07	22885.7	2485.42	15224.4	2249.07	9311.19	2249.07	760.808
	32.14	3255	32.14	2411.67	32.14	1590	32.14	948.333		30.14	4223.33	32.14	890		1053.91	114.718	1053.91	106.799	1053.91	102.107	1053.91	95.5333	1054.39	84.4955	1053.91	71.6719		2250.5	38097.3	2250.5	30078.4	2250.5	22881	2487.22	15231.6	2250.5	9310.95	2250.5	766.015
	32.16	3291.67	32.16	2441.67	32.16	1526.67	32.16	973.333		30.16	4170	32.16	943.333		1054.39	114.715	1054.39	106.8	1054.39	102.11	1054.39	95.5377	1054.87	84.4812	1054.39	71.7182		2251.93	38092.5	2251.93	30078.6	2251.93	22876.3	2489.01	15238.1	2251.93	9310.27	2251.93	770.956
	32.18	3290	32.18	2433.33	32.18	1581.67	32.18	1001.67		30.18	4206.67	32.18	915		1054.87	114.712	1054.87	106.8	1054.87	102.113	1054.87	95.5419	1055.35	84.4673	1054.87	71.7694		2253.35	38089.9	2253.35	30077.1	2253.35	22871.5	2490.81	15243.6	2253.35	9309.44	2253.35	775.041
	32.2	3228.33	32.2	2456.67	32.2	1543.33	32.2	898.333		30.2	4181.67	32.2	916.667		1055.35	114.709	1055.35	106.801	1055.35	102.116	1055.35	95.546	1055.84	84.4536	1055.35	71.8254		2254.78	38088.4	2254.78	30074.3	2254.78	22866.3	2492.6	15248.7	2254.78	9308.54	2254.78	777.864
	32.22	3260	32.22	2396.67	32.22	1565	32.22	971.667		30.22	4168.33	32.22	918.333		1055.84	114.706	1055.84	106.801	1055.84	102.119	1055.84	95.55	1056.32	84.4399	1055.84	71.8859		2256.2	38087.7	2256.2	30071.9	2256.2	22861.4	2494.4	15253.9	2256.2	9307.09	2256.2	779.185
	32.24	3270	32.24	2465	32.24	1621.67	32.24	990		30.24	4196.67	32.24	1010		1056.32	114.702	1056.32	106.802	1056.32	102.122	1056.32	95.5538	1056.8	84.426	1056.32	71.9506		2257.63	38089.5	2257.63	30070	2257.63	22857.1	2496.19	15258.7	2257.63	9305.62	2257.63	778.984
	32.26	3248.33	32.26	2433.33	32.26	1658.33	32.26	963.333		30.26	4203.33	32.26	908.333		1056.8	114.699	1056.8	106.802	1056.8	102.125	1056.8	95.5575	1057.28	84.4117	1056.8	72.0194		2259.05	38092.3	2259.05	30068.3	2259.05	22853	2497.99	15263.2	2259.05	9304.17	2259.05	777.487
	32.28	3298.33	32.28	2410	32.28	1650	32.28	901.667		30.28	4188.33	32.28	930		1057.28	114.696	1057.28	106.803	1057.28	102.128	1057.28	95.561	1057.76	84.3974	1057.28	72.0923		2260.48	38095.3	2260.48	30068.1	2260.48	22848.8	2499.78	15267.9	2260.48	9302.77	2260.48	774.97
	32.3	3278.33	32.3	2470	32.3	1570	32.3	988.333		30.3	4215	32.3	918.333		1057.76	114.692	1057.76	106.804	1057.76	102.131	1057.76	95.5644	1058.25	84.3829	1057.76	72.1689		2261.91	38098.4	2261.91	30069.2	2261.91	22844.7	2501.58	15272	2261.91	9301.34	2261.91	771.935
	32.32	3191.67	32.32	2420	32.32	1635	32.32	916.667		30.32	4161.67	32.32	951.667		1058.25	114.689	1058.25	106.804	1058.25	102.134	1058.25	95.5677	1058.73	84.3688	1058.25	72.2489		2263.33	38100.2	2263.33	30070.6	2263.33	22841.3	2503.37	15275.8	2263.33	9300.13	2263.33	768.941
	32.34	3301.67	32.34	2401.67	32.34	1608.33	32.34	908.333		30.34	4160	32.34	883.333		1058.73	114.685	1058.73	106.805	1058.73	102.137	1058.73	95.5708	1059.21	84.3553	1058.73	72.3322		2264.75	38102.1	2264.75	30070.6	2264.75	22838.6	2505.17	15279.8	2264.75	9299.24	2264.75	766.153
	32.36	3290	32.36	2485	32.36	1573.33	32.36	973.333		30.36	4128.33	32.36	911.667		1059.21	114.682	1059.21	106.806	1059.21	102.14	1059.21	95.5739	1059.69	84.3427	1059.21	72.4185		2266.18	38105.8	2266.18	30069.5	2266.18	22836.3	2506.97	15283.5	2266.18	9298.39	2266.18	763.715
	32.38	3298.33	32.38	2426.67	32.38	1590	32.38	915		30.38	4160	32.38	925		1059.69	114.679	1059.69	106.807	1059.69	102.143	1059.69	95.577	1060.17	84.3311	1059.69	72.5074		2267.6	38108.1	2267.6	30067.9	2267.6	22834.2	2508.76	15286	2267.6	9297.61	2267.6	761.827
	32.4	3311.67	32.4	2455	32.4	1628.33	32.4	930		30.4	4140	32.4	971.667		1060.17	114.675	1060.17	106.808	1060.17	102.146	1060.17	95.58	1060.66	84.3208	1060.17	72.5987		2269.02	38109.5	2269.02	30067.7	2269.02	22832.6	2510.56	15288.4	2269.02	9297.04	2269.02	760.299
	32.42	3270	32.42	2440	32.42	1613.33	32.42	1016.67		30.42	4171.67	32.42	935		1060.66	114.672	1060.66	106.808	1060.66	102.149	1060.66	95.583	1061.14	84.3117	1060.66	72.692		2270.45	38110.7	2270.45	30067.9	2270.45	22832.1	2512.35	15291.5	2270.45	9296.26	2270.45	759.114
	32.44	3310	32.44	2466.67	32.44	1611.67	32.44	995		30.44	4183.33	32.44	918.333		1061.14	114.669	1061.14	106.809	1061.14	102.152	1061.14	95.5862	1061.62	84.3039	1061.14	72.787		2271.87	38111.7	2271.87	30068.4	2271.87	22832.2	2514.15	15295	2271.87	9295.52	2271.87	758.154
	32.46	3245	32.46	2433.33	32.46	1626.67	32.46	925		30.46	4176.67	32.46	861.667		1061.62	114.666	1061.62	106.809	1061.62	102.155	1061.62	95.5893	1062.1	84.2974	1061.62	72.8834		2273.29	38111.8	2273.29	30070	2273.29	22832.4	2515.94	15298.4	2273.29	9295.19	2273.29	757.177
	32.48	3225	32.48	2486.67	32.48	1585	32.48	938.333		30.48	4231.67	32.48	923.333		1062.1	114.663	1062.1	106.81	1062.1	102.158	1062.1	95.5925	1062.59	84.2922	1062.1	72.9809		2274.72	38111.7	2274.72	30073.1	2274.72	22833.4	2517.74	15301	2274.72	9294.82	2274.72	756.115
	32.5	3296.67	32.5	2420	32.5	1596.67	32.5	893.333		30.5	4138.33	32.5	903.333		1062.59	114.66	1062.59	106.81	1062.59	102.16	1062.59	95.5956	1063.07	84.2883	1062.59	73.0792		2276.14	38109.6	2276.14	30074.2	2276.14	22835.4	2519.53	15303.5	2276.14	9294.93	2276.14	754.999
	32.52	3241.67	32.52	2496.67	32.52	1598.33	32.52	898.333		30.52	4151.67	32.52	923.333		1063.07	114.657	1063.07	106.811	1063.07	102.163	1063.07	95.5987	1063.55	84.2857	1063.07	73.178		2277.56	38105.5	2277.56	30075	2277.56	22838.5	2521.33	15305.7	2277.56	9295.33	2277.56	753.7
	32.54	3293.33	32.54	2421.67	32.54	1615	32.54	925		30.54	4170	32.54	921.667		1063.55	114.654	1063.55	106.811	1063.55	102.166	1063.55	95.6017	1064.03	84.2843	1063.55	73.2769		2278.98	38100.7	2278.98	30074.6	2278.98	22842.2	2523.12	15307.5	2278.98	9295.56	2278.98	752.254
	32.56	3236.67	32.56	2493.33	32.56	1661.67	32.56	923.333		30.56	4210	32.56	933.333		1064.03	114.652	1064.03	106.812	1064.03	102.169	1064.03	95.6047	1064.51	84.2838	1064.03	73.3758		2280.4	38096	2280.4	30073	2280.4	22846.5	2524.92	15308.8	2280.4	9295.83	2280.4	750.646
	32.58	3258.33	32.58	2471.67	32.58	1595	32.58	951.667		30.58	4171.67	32.58	915		1064.51	114.65	1064.51	106.813	1064.51	102.173	1064.51	95.6077	1065	84.284	1064.51	73.4742		2281.82	38092.6	2281.82	30071.1	2281.82	22851.4	2526.71	15309.4	2281.82	9296.23	2281.82	749.073
	32.6	3210	32.6	2390	32.6	1571.67	32.6	980		30.6	4170	32.6	941.667		1065	114.648	1065	106.814	1065	102.177	1065	95.611	1065.48	84.2843	1065	73.5719		2283.24	38088.6	2283.24	30070.8	2283.24	22856.9	2528.51	15309.5	2283.24	9296.55	2283.24	747.603
	32.62	3245	32.62	2431.67	32.62	1593.33	32.62	980		30.62	4190	32.62	911.667		1065.48	114.647	1065.48	106.816	1065.48	102.181	1065.48	95.6142	1065.96	84.2844	1065.48	73.6686		2284.67	38084.2	2284.67	30071.3	2284.67	22862.3	2530.3	15309.4	2284.67	9296.72	2284.67	746.445
	32.64	3285	32.64	2515	32.64	1546.67	32.64	935		30.64	4168.33	32.64	941.667		1065.96	114.646	1065.96	106.818	1065.96	102.186	1065.96	95.6173	1066.44	84.2836	1065.96	73.764		2286.09	38082.8	2286.09	30071.4	2286.09	22867.3	2532.1	15309.5	2286.09	9296.9	2286.09	745.674
	32.66	3196.67	32.66	2458.33	32.66	1546.67	32.66	970		30.66	4130	32.66	883.333		1066.44	114.645	1066.44	106.82	1066.44	102.19	1066.44	95.6202	1066.92	84.2814	1066.44	73.8579		2287.51	38082.4	2287.51	30071	2287.51	22871.6	2533.9	15310.1	2287.51	9297.01	2287.51	745.5
	32.68	3278.33	32.68	2490	32.68	1626.67	32.68	953.333		30.68	4143.33	32.68	906.667		1066.92	114.644	1066.92	106.822	1066.92	102.194	1066.92	95.6229	1067.41	84.2773	1066.92	73.9497		2288.93	38082.9	2288.93	30071.7	2288.93	22875.5	2535.69	15309.8	2288.93	9296.96	2288.93	746.023
	32.7	3230	32.7	2465	32.7	1635	32.7	978.333		30.7	4170	32.7	890		1067.41	114.642	1067.41	106.824	1067.41	102.198	1067.41	95.6253	1067.89	84.2707	1067.41	74.0394		2290.34	38083	2290.34	30074.2	2290.34	22878.4	2537.49	15309.5	2290.34	9296.96	2290.34	747.141
	32.72	3246.67	32.72	2471.67	32.72	1600	32.72	1005		30.72	4198.33	32.72	901.667		1067.89	114.641	1067.89	106.825	1067.89	102.202	1067.89	95.6273	1068.37	84.2617	1067.89	74.1269		2291.76	38083.6	2291.76	30077.5	2291.76	22880.3	2539.28	15310.8	2291.76	9297.54	2291.76	748.637
	32.74	3223.33	32.74	2496.67	32.74	1593.33	32.74	998.333		30.74	4198.33	32.74	905		1068.37	114.64	1068.37	106.826	1068.37	102.206	1068.37	95.6288	1068.85	84.2498	1068.37	74.2118		2293.18	38083.7	2293.18	30079.2	2293.18	22881.4	2541.08	15312.9	2293.18	9298.04	2293.18	750.386
	32.76	3248.33	32.76	2496.67	32.76	1621.67	32.76	925		30.76	4166.67	32.76	886.667		1068.85	114.638	1068.85	106.826	1068.85	102.209	1068.85	95.6295	1069.34	84.2358	1068.85	74.2937		2294.6	38084.6	2294.6	30083.4	2294.6	22881.8	2542.87	15315.8	2294.6	9298.7	2294.6	752.245
	32.78	3245	32.78	2421.67	32.78	1576.67	32.78	958.333		30.78	4175	32.78	895		1069.34	114.636	1069.34	106.826	1069.34	102.211	1069.34	95.6297	1069.82	84.2198	1069.34	74.3727		2296.02	38086.9	2296.02	30088.5	2296.02	22882.1	2544.67	15319.2	2296.02	9299.51	2296.02	754.008
	32.8	3280	32.8	2495	32.8	1593.33	32.8	893.333		30.8	4155	32.8	885		1069.82	114.633	1069.82	106.825	1069.82	102.213	1069.82	95.6294	1070.3	84.2028	1069.82	74.4487		2297.44	38090.4	2297.44	30094.4	2297.44	22882.5	2546.46	15322.4	2297.44	9300.38	2297.44	755.57
	32.82	3276.67	32.82	2426.67	32.82	1620	32.82	1026.67		30.82	4175	32.82	913.333		1070.3	114.63	1070.3	106.824	1070.3	102.215	1070.3	95.6287	1070.78	84.1855	1070.3	74.5215		2298.86	38094.6	2298.86	30100.7	2298.86	22882.9	2548.26	15326.4	2298.86	9301.01	2298.86	757.045
	32.84	3263.33	32.84	2393.33	32.84	1643.33	32.84	946.667		30.84	4155	32.84	863.333		1070.78	114.628	1070.78	106.822	1070.78	102.217	1070.78	95.6277	1071.26	84.1685	1070.78	74.5908		2300.27	38099.3	2300.27	30107.7	2300.27	22883.8	2550.05	15330.8	2300.27	9301.76	2300.27	758.322
	32.86	3241.67	32.86	2475	32.86	1600	32.86	931.667		30.86	4161.67	32.86	888.333		1071.26	114.625	1071.26	106.821	1071.26	102.218	1071.26	95.6262	1071.74	84.1524	1071.26	74.6568		2301.69	38105.7	2301.69	30113.6	2301.69	22885.5	2551.85	15335.8	2301.69	9302.57	2301.69	759.572
	32.88	3203.33	32.88	2413.33	32.88	1563.33	32.88	901.667		30.88	4198.33	32.88	860		1071.75	114.622	1071.75	106.819	1071.75	102.219	1071.75	95.6244	1072.23	84.1373	1071.75	74.7193		2303.11	38113.5	2303.11	30119.6	2303.11	22888	2553.64	15341.2	2303.11	9303.58	2303.11	760.792
	32.9	3255	32.9	2440	32.9	1650	32.9	846.667		30.9	4120	32.9	881.667		1072.23	114.618	1072.23	106.817	1072.23	102.22	1072.23	95.6223	1072.71	84.1235	1072.23	74.7784		2304.53	38119.2	2304.53	30125.8	2304.53	22891.2	2555.44	15347.6	2304.53	9304.81	2304.53	761.969
	32.92	3238.33	32.92	2446.67	32.92	1635	32.92	915		30.92	4153.33	32.92	875		1072.71	114.615	1072.71	106.814	1072.71	102.221	1072.71	95.6197	1073.19	84.1108	1072.71	74.8337		2305.94	38125.6	2305.94	30130.6	2305.94	22894.9	2557.24	15356.1	2305.94	9306.15	2305.94	763.113
	32.94	3261.67	32.94	2518.33	32.94	1603.33	32.94	900		30.94	4158.33	32.94	955		1073.19	114.611	1073.19	106.812	1073.19	102.221	1073.19	95.6168	1073.67	84.0993	1073.19	74.8856		2307.36	38131.6	2307.36	30134.4	2307.36	22899.2	2559.03	15366.3	2307.36	9307.74	2307.36	764.328
	32.96	3321.67	32.96	2471.67	32.96	1578.33	32.96	910		30.96	4151.67	32.96	911.667		1073.67	114.608	1073.67	106.809	1073.67	102.221	1073.67	95.6135	1074.16	84.0889	1073.67	74.934		2308.77	38136.3	2308.77	30136.6	2308.77	22904	2560.83	15377	2308.77	9309.2	2308.77	765.524
	32.98	3251.67	32.98	2400	32.98	1681.67	32.98	965		30.98	4145	32.98	886.667		1074.16	114.604	1074.16	106.806	1074.16	102.221	1074.16	95.61	1074.64	84.0794	1074.16	74.979		2310.19	38140.3	2310.19	30137.4	2310.19	22909.4	2562.62	15386.8	2310.19	9310.67	2310.19	766.827
	33	3335	33	2423.33	33	1588.33	33	990		31	4206.67	33	898.333		1074.64	114.6	1074.64	106.803	1074.64	102.221	1074.64	95.6062	1075.12	84.0708	1074.64	75.0205		2311.61	38144.6	2311.61	30137.7	2311.61	22914.7	2564.42	15395.1	2311.61	9312.04	2311.61	768.227
	33.02	3345	33.02	2440	33.02	1685	33.02	956.667		31.02	4185	33.02	921.667		1075.12	114.596	1075.12	106.8	1075.12	102.22	1075.12	95.6021	1075.6	84.0631	1075.12	75.0587		2313.02	38149.4	2313.02	30137	2313.02	22919.5	2566.21	15403.3	2313.02	9312.82	2313.02	769.804
	33.04	3401.67	33.04	2483.33	33.04	1623.33	33.04	958.333		31.04	4158.33	33.04	908.333		1075.6	114.592	1075.6	106.797	1075.6	102.219	1075.6	95.5978	1076.08	84.0562	1075.6	75.0938		2314.44	38154	2314.44	30136.3	2314.44	22923.6	2568.01	15411.5	2314.44	9313.7	2314.44	771.59
	33.06	3341.67	33.06	2463.33	33.06	1671.67	33.06	938.333		31.06	4160	33.06	885		1076.09	114.588	1076.09	106.794	1076.09	102.219	1076.09	95.5933	1076.57	84.0498	1076.09	75.1258		2315.85	38157.4	2315.85	30135	2315.85	22927	2569.8	15418.4	2315.85	9314.47	2315.85	773.675
	33.08	3298.33	33.08	2446.67	33.08	1610	33.08	993.333		31.08	4143.33	33.08	940		1076.57	114.584	1076.57	106.79	1076.57	102.217	1076.57	95.5884	1077.05	84.044	1076.57	75.1548		2317.27	38159.6	2317.27	30134.5	2317.27	22929.5	2571.6	15424.2	2317.27	9314.93	2317.27	776.058
	33.1	3455	33.1	2418.33	33.1	1670	33.1	996.667		31.1	4191.67	33.1	866.667		1077.05	114.579	1077.05	106.786	1077.05	102.216	1077.05	95.5834	1077.53	84.0386	1077.05	75.1809		2318.68	38159.1	2318.68	30134.3	2318.68	22930.6	2573.39	15427.7	2318.68	9315.59	2318.68	778.8
	33.12	3321.67	33.12	2458.33	33.12	1588.33	33.12	936.667		31.12	4103.33	33.12	901.667		1077.53	114.575	1077.53	106.783	1077.53	102.214	1077.53	95.5782	1078.01	84.0334	1077.53	75.2044		2320.1	38156.1	2320.1	30134.1	2320.1	22930.8	2575.19	15429.5	2320.1	9316.13	2320.1	781.936
	33.14	3346.67	33.14	2451.67	33.14	1528.33	33.14	896.667		31.14	4151.67	33.14	853.333		1078.01	114.571	1078.01	106.779	1078.01	102.213	1078.01	95.5729	1078.49	84.0283	1078.01	75.2253		2321.51	38154.7	2321.51	30133.9	2321.51	22930.6	2576.98	15430.5	2321.51	9316.59	2321.51	785.237
	33.16	3306.67	33.16	2395	33.16	1615	33.16	955		31.16	4180	33.16	865		1078.49	114.567	1078.49	106.776	1078.49	102.211	1078.49	95.5674	1078.98	84.0232	1078.49	75.2438		2322.92	38154.6	2322.92	30134.5	2322.92	22930.5	2578.78	15430.9	2322.92	9317.16	2322.92	788.519
	33.18	3425	33.18	2456.67	33.18	1671.67	33.18	991.667		31.18	4185	33.18	895		1078.98	114.563	1078.98	106.772	1078.98	102.21	1078.98	95.5619	1079.46	84.0178	1078.98	75.26		2324.34	38152.5	2324.34	30135.5	2324.34	22930.4	2580.57	15431.6	2324.34	9318.06	2324.34	791.762
	33.2	3363.33	33.2	2515	33.2	1603.33	33.2	943.333		31.2	4141.67	33.2	841.667		1079.46	114.559	1079.46	106.769	1079.46	102.208	1079.46	95.5564	1079.94	84.012	1079.46	75.2741		2325.75	38151.3	2325.75	30136.5	2325.75	22929.9	2582.37	15433.2	2325.75	9319.32	2325.75	794.771
	33.22	3338.33	33.22	2445	33.22	1665	33.22	888.333		31.22	4178.33	33.22	876.667		1079.94	114.555	1079.94	106.766	1079.94	102.207	1079.94	95.5509	1080.42	84.0058	1079.94	75.2862		2327.16	38151.2	2327.16	30138.8	2327.16	22929.7	2584.17	15436.1	2327.16	9320.77	2327.16	797.573
	33.24	3373.33	33.24	2375	33.24	1745	33.24	960		31.24	4190	33.24	965		1080.42	114.552	1080.42	106.763	1080.42	102.206	1080.42	95.5457	1080.91	83.9993	1080.42	75.2965		2328.58	38152.7	2328.58	30141.9	2328.58	22929.9	2585.96	15440.3	2328.58	9322.49	2328.58	800.114
	33.26	3431.67	33.26	2416.67	33.26	1748.33	33.26	975		31.26	4195	33.26	886.667		1080.91	114.548	1080.91	106.761	1080.91	102.205	1080.91	95.5405	1081.39	83.9924	1080.91	75.305		2329.99	38154.8	2329.99	30147	2329.99	22930.7	2587.76	15444.5	2329.99	9324.21	2329.99	802.44
	33.28	3438.33	33.28	2448.33	33.28	1628.33	33.28	945		31.28	4191.67	33.28	888.333		1081.39	114.545	1081.39	106.759	1081.39	102.204	1081.39	95.5354	1081.87	83.9856	1081.39	75.312		2331.4	38157.5	2331.4	30151.5	2331.4	22931.8	2589.55	15447.7	2331.4	9326.05	2331.4	804.542
	33.3	3458.33	33.3	2441.67	33.3	1660	33.3	920		31.3	4155	33.3	891.667		1081.87	114.542	1081.87	106.757	1081.87	102.203	1081.87	95.5303	1082.35	83.9791	1081.87	75.3174		2332.81	38159.5	2332.81	30155.4	2332.81	22932.8	2591.35	15451.1	2332.81	9328.18	2332.81	806.406
	33.32	3438.33	33.32	2380	33.32	1703.33	33.32	911.667		31.32	4191.67	33.32	905		1082.35	114.539	1082.35	106.755	1082.35	102.203	1082.35	95.5252	1082.83	83.9731	1082.35	75.3217		2334.22	38162.2	2334.22	30159.8	2334.22	22934.1	2593.14	15455.8	2334.22	9330.78	2334.22	808.085
	33.34	3420	33.34	2468.33	33.34	1655	33.34	960		31.34	4203.33	33.34	893.333		1082.83	114.537	1082.83	106.754	1082.83	102.202	1082.83	95.52	1083.32	83.9679	1082.83	75.3246		2335.64	38164.5	2335.64	30162.8	2335.64	22935.7	2594.94	15462.2	2335.64	9333.43	2335.64	809.62
	33.36	3486.67	33.36	2370	33.36	1771.67	33.36	1010		31.36	4156.67	33.36	886.667		1083.32	114.534	1083.32	106.752	1083.32	102.201	1083.32	95.5148	1083.8	83.9631	1083.32	75.3265		2337.04	38168.7	2337.04	30165.1	2337.04	22937.1	2596.73	15469.3	2337.04	9336.07	2337.04	810.997
	33.38	3418.33	33.38	2525	33.38	1725	33.38	1003.33		31.38	4190	33.38	923.333		1083.8	114.531	1083.8	106.75	1083.8	102.2	1083.8	95.5095	1084.28	83.9589	1083.8	75.3274		2338.46	38175.7	2338.46	30167.4	2338.46	22938.1	2598.53	15476.7	2338.46	9338.85	2338.46	812.288
	33.4	3433.33	33.4	2496.67	33.4	1796.67	33.4	938.333		31.4	4171.67	33.4	866.667		1084.28	114.529	1084.28	106.749	1084.28	102.2	1084.28	95.5042	1084.76	83.9546	1084.28	75.3274		2339.87	38181	2339.87	30169.2	2339.87	22938.3	2600.32	15483.9	2339.87	9341.48	2339.87	813.411
	33.42	3453.33	33.42	2440	33.42	1785	33.42	935		31.42	4135	33.42	910		1084.76	114.526	1084.76	106.747	1084.76	102.199	1084.76	95.4988	1085.24	83.95	1084.76	75.3266		2341.28	38184	2341.28	30169.7	2341.28	22938	2602.12	15490.8	2341.28	9343.79	2341.28	814.366
	33.44	3416.67	33.44	2391.67	33.44	1696.67	33.44	946.667		31.44	4153.33	33.44	940		1085.24	114.523	1085.24	106.746	1085.24	102.198	1085.24	95.4934	1085.73	83.9446	1085.24	75.3251		2342.69	38189.1	2342.69	30172.1	2342.69	22937.1	2603.91	15497.9	2342.69	9345.55	2342.69	815.065
	33.46	3525	33.46	2455	33.46	1705	33.46	981.667		31.46	4156.67	33.46	885		1085.73	114.521	1085.73	106.744	1085.73	102.197	1085.73	95.4879	1086.21	83.9381	1085.73	75.3229		2344.1	38192.2	2344.1	30174.7	2344.1	22935.8	2605.71	15505.7	2344.1	9347.43	2344.1	815.427
	33.48	3453.33	33.48	2513.33	33.48	1823.33	33.48	950		31.48	4125	33.48	860		1086.21	114.518	1086.21	106.743	1086.21	102.196	1086.21	95.4823	1086.69	83.9302	1086.21	75.3202		2345.51	38194.7	2345.51	30175.7	2345.51	22933.9	2607.51	15513.8	2345.51	9348.87	2345.51	815.402
	33.5	3355	33.5	2483.33	33.5	1851.67	33.5	971.667		31.5	4151.67	33.5	891.667		1086.69	114.516	1086.69	106.741	1086.69	102.195	1086.69	95.4767	1087.17	83.9206	1086.69	75.317		2346.92	38196.3	2346.92	30176.5	2346.92	22931.7	2609.3	15522.4	2346.92	9349.97	2346.92	815.02
	33.52	3391.67	33.52	2436.67	33.52	1805	33.52	925		31.52	4198.33	33.52	940		1087.17	114.513	1087.17	106.74	1087.17	102.194	1087.17	95.471	1087.65	83.9091	1087.17	75.3133		2348.33	38197.8	2348.33	30174.9	2348.33	22929.8	2611.1	15531.3	2348.33	9350.65	2348.33	814.169
	33.54	3360	33.54	2488.33	33.54	1693.33	33.54	966.667		31.54	4170	33.54	883.333		1087.65	114.511	1087.65	106.739	1087.65	102.193	1087.65	95.4652	1088.14	83.8957	1087.65	75.3092		2349.73	38198.1	2349.73	30174.2	2349.73	22928.3	2612.89	15539.6	2349.73	9351.33	2349.73	812.954
	33.56	3336.67	33.56	2460	33.56	1698.33	33.56	993.333		31.56	4156.67	33.56	860		1088.14	114.508	1088.14	106.738	1088.14	102.192	1088.14	95.4592	1088.62	83.8806	1088.14	75.3049		2351.14	38200.2	2351.14	30174.1	2351.14	22927.5	2614.69	15546.6	2351.14	9351.95	2351.14	811.323
	33.58	3271.67	33.58	2500	33.58	1778.33	33.58	920		31.58	4196.67	33.58	861.667		1088.62	114.505	1088.62	106.737	1088.62	102.191	1088.62	95.4532	1089.1	83.8638	1088.62	75.3002		2352.55	38201.2	2352.55	30174.5	2352.55	22927.6	2616.48	15551.9	2352.55	9352.29	2352.55	809.275
	33.6	3338.33	33.6	2470	33.6	1698.33	33.6	950		31.6	4173.33	33.6	870		1089.1	114.503	1089.1	106.736	1089.1	102.19	1089.1	95.447	1089.58	83.8462	1089.1	75.2952		2353.96	38202.4	2353.96	30176.4	2353.96	22928.3	2618.28	15556.9	2353.96	9352.47	2353.96	806.865
	33.62	3348.33	33.62	2420	33.62	1678.33	33.62	920		31.62	4130	33.62	873.333		1089.58	114.5	1089.58	106.735	1089.58	102.188	1089.58	95.4408	1090.07	83.8283	1089.58	75.29		2355.37	38204.2	2355.37	30179	2355.37	22930.6	2620.07	15562.8	2355.37	9352.71	2355.37	804.181
	33.64	3256.67	33.64	2423.33	33.64	1683.33	33.64	906.667		31.64	4115	33.64	865		1090.07	114.497	1090.07	106.734	1090.07	102.187	1090.07	95.4345	1090.55	83.8106	1090.07	75.2847		2356.77	38206.5	2356.77	30181.3	2356.77	22934	2621.87	15569.2	2356.77	9353.05	2356.77	801.276
	33.66	3216.67	33.66	2431.67	33.66	1676.67	33.66	950		31.66	4181.67	33.66	855		1090.55	114.495	1090.55	106.733	1090.55	102.186	1090.55	95.4281	1091.03	83.7942	1090.55	75.2793		2358.18	38208.3	2358.18	30185	2358.18	22938.5	2623.66	15575.8	2358.18	9353.55	2358.18	798.436
	33.68	3338.33	33.68	2451.67	33.68	1618.33	33.68	901.667		31.68	4110	33.68	886.667		1091.03	114.492	1091.03	106.733	1091.03	102.185	1091.03	95.4216	1091.51	83.7792	1091.03	75.2737		2359.59	38211.3	2359.59	30190.6	2359.59	22943.7	2625.46	15583.1	2359.59	9354.01	2359.59	795.839
	33.7	3288.33	33.7	2465	33.7	1673.33	33.7	950		31.7	4106.67	33.7	853.333		1091.51	114.49	1091.51	106.732	1091.51	102.184	1091.51	95.4152	1091.99	83.7662	1091.51	75.2679		2360.99	38212.7	2360.99	30194.8	2360.99	22949.7	2627.25	15591	2360.99	9354.39	2360.99	793.716
	33.72	3248.33	33.72	2458.33	33.72	1640	33.72	940		31.72	4183.33	33.72	865		1091.99	114.487	1091.99	106.731	1091.99	102.182	1091.99	95.4087	1092.48	83.7552	1091.99	75.2619		2362.4	38216.2	2362.4	30199.4	2362.4	22956.2	2629.05	15599.2	2362.4	9354.26	2362.4	792.187
	33.74	3295	33.74	2446.67	33.74	1606.67	33.74	956.667		31.74	4173.33	33.74	855		1092.48	114.484	1092.48	106.73	1092.48	102.181	1092.48	95.4023	1092.96	83.7462	1092.48	75.2558		2363.81	38219.8	2363.81	30205.6	2363.81	22962.9	2630.84	15607	2363.81	9353.92	2363.81	791.204
	33.76	3241.67	33.76	2441.67	33.76	1591.67	33.76	905		31.76	4170	33.76	850		1092.96	114.482	1092.96	106.729	1092.96	102.179	1092.96	95.3957	1093.44	83.7389	1092.96	75.2494		2365.21	38224.3	2365.21	30211.7	2365.21	22969.3	2632.64	15614.6	2365.21	9353.39	2365.21	790.861
	33.78	3275	33.78	2498.33	33.78	1685	33.78	926.667		31.78	4170	33.78	863.333		1093.44	114.479	1093.44	106.728	1093.44	102.178	1093.44	95.3891	1093.92	83.7329	1093.44	75.2427		2366.62	38229.3	2366.62	30219.4	2366.62	22975.3	2634.44	15621.5	2366.62	9353.02	2366.62	791.016
	33.8	3213.33	33.8	2440	33.8	1655	33.8	941.667		31.8	4090	33.8	843.333		1093.92	114.476	1093.92	106.727	1093.92	102.177	1093.92	95.3824	1094.4	83.728	1093.92	75.2358		2368.02	38234.8	2368.02	30226.9	2368.02	22980.7	2636.23	15627.4	2368.02	9352.61	2368.02	791.542
	33.82	3233.33	33.82	2405	33.82	1540	33.82	928.333		31.82	4128.33	33.82	833.333		1094.4	114.474	1094.4	106.726	1094.4	102.175	1094.4	95.3755	1094.89	83.7237	1094.4	75.2286		2369.43	38238.1	2369.43	30234.6	2369.43	22985.7	2638.03	15632.6	2369.43	9351.86	2369.43	792.319
	33.84	3298.33	33.84	2456.67	33.84	1551.67	33.84	876.667		31.84	4140	33.84	910		1094.89	114.472	1094.89	106.726	1094.89	102.174	1094.89	95.3686	1095.37	83.72	1094.89	75.2211		2370.83	38241.6	2370.83	30241.3	2370.83	22989.7	2639.82	15636.6	2370.83	9351.04	2370.83	793.247
	33.86	3186.67	33.86	2513.33	33.86	1645	33.86	921.667		31.86	4116.67	33.86	875		1095.37	114.469	1095.37	106.726	1095.37	102.173	1095.37	95.3615	1095.85	83.7165	1095.37	75.2133		2372.24	38246.2	2372.24	30247.5	2372.24	22993	2641.62	15639	2372.24	9350	2372.24	794.316
	33.88	3231.67	33.88	2491.67	33.88	1588.33	33.88	881.667		31.88	4138.33	33.88	861.667		1095.85	114.467	1095.85	106.726	1095.85	102.171	1095.85	95.3543	1096.33	83.7132	1095.85	75.2052		2373.64	38250.8	2373.64	30253.6	2373.64	22995.6	2643.41	15640.6	2373.64	9348.86	2373.64	795.463
	33.9	3170	33.9	2385	33.9	1558.33	33.9	980		31.9	4080	33.9	871.667		1096.33	114.466	1096.33	106.726	1096.33	102.17	1096.33	95.347	1096.82	83.71	1096.33	75.1968		2375.05	38252.6	2375.05	30260.2	2375.05	22997.7	2645.21	15642	2375.05	9348.04	2375.05	796.616
	33.92	3303.33	33.92	2468.33	33.92	1643.33	33.92	925		31.92	4101.67	33.92	885		1096.82	114.464	1096.82	106.727	1096.82	102.169	1096.82	95.3395	1097.3	83.7067	1096.82	75.1881		2376.45	38252.2	2376.45	30264.4	2376.45	22999.2	2647	15643.5	2376.45	9347.59	2376.45	797.78
	33.94	3185	33.94	2445	33.94	1616.67	33.94	883.333		31.94	4161.67	33.94	871.667		1097.3	114.462	1097.3	106.728	1097.3	102.169	1097.3	95.3319	1097.78	83.7033	1097.3	75.179		2377.86	38252.9	2377.86	30267.1	2377.86	23000	2648.8	15644.6	2377.86	9347.38	2377.86	798.978
	33.96	3223.33	33.96	2558.33	33.96	1580	33.96	893.333		31.96	4133.33	33.96	860		1097.78	114.461	1097.78	106.729	1097.78	102.168	1097.78	95.3241	1098.26	83.6997	1097.78	75.1697		2379.26	38255	2379.26	30269.5	2379.26	23000.5	2650.59	15644.8	2379.26	9347.17	2379.26	800.07
	33.98	3245	33.98	2423.33	33.98	1576.67	33.98	896.667		31.98	4145	33.98	863.333		1098.26	114.459	1098.26	106.73	1098.26	102.167	1098.26	95.3161	1098.74	83.6956	1098.26	75.16		2380.66	38257.1	2380.66	30271.3	2380.66	23000.4	2652.39	15644.9	2380.66	9347.59	2380.66	801.082
	34	3210	34	2478.33	34	1565	34	890		32	4128.33	34	873.333		1098.74	114.457	1098.74	106.731	1098.74	102.166	1098.74	95.3079	1099.23	83.691	1098.74	75.1501		2382.06	38260.2	2382.06	30271.3	2382.06	22999.7	2654.18	15644.7	2382.06	9348.12	2382.06	801.862
	34.02	3261.67	34.02	2398.33	34.02	1631.67	34.02	855		32.02	4168.33	34.02	858.333		1099.23	114.456	1099.23	106.733	1099.23	102.166	1099.23	95.2994	1099.71	83.6857	1099.23	75.1398		2383.47	38261.9	2383.47	30271.7	2383.47	22998.5	2655.98	15643.6	2383.47	9348.89	2383.47	802.501
	34.04	3258.33	34.04	2400	34.04	1611.67	34.04	968.333		32.04	4113.33	34.04	835		1099.71	114.454	1099.71	106.734	1099.71	102.165	1099.71	95.2905	1100.19	83.6796	1099.71	75.1292		2384.87	38263.4	2384.87	30272.5	2384.87	22997	2657.78	15641.5	2384.87	9349.92	2384.87	803.136
	34.06	3203.33	34.06	2370	34.06	1548.33	34.06	928.333		32.06	4133.33	34.06	858.333		1100.19	114.453	1100.19	106.736	1100.19	102.165	1100.19	95.2814	1100.67	83.6726	1100.19	75.1183		2386.27	38264.2	2386.27	30273.1	2386.27	22995.3	2659.57	15638.9	2386.27	9351.58	2386.27	803.966
	34.08	3255	34.08	2570	34.08	1555	34.08	968.333		32.08	4103.33	34.08	923.333		1100.67	114.451	1100.67	106.737	1100.67	102.165	1100.67	95.272	1101.15	83.6646	1100.67	75.1072		2387.67	38267.1	2387.67	30273.4	2387.67	22993.5	2661.37	15636.5	2387.67	9353.13	2387.67	805.089
	34.1	3256.67	34.1	2440	34.1	1556.67	34.1	933.333		32.1	4170	34.1	861.667		1101.15	114.45	1101.15	106.739	1101.15	102.165	1101.15	95.2625	1101.64	83.6557	1101.15	75.0957		2389.08	38270.3	2389.08	30273.9	2389.08	22991.9	2663.16	15634.4	2389.08	9354.89	2389.08	806.84
	34.12	3266.67	34.12	2521.67	34.12	1571.67	34.12	941.667		32.12	4140	34.12	855		1101.64	114.448	1101.64	106.741	1101.64	102.164	1101.64	95.2528	1102.12	83.6463	1101.64	75.0839		2390.48	38272.4	2390.48	30274	2390.48	22990.3	2664.96	15632.9	2390.48	9356.83	2390.48	809.199
	34.14	3225	34.14	2381.67	34.14	1645	34.14	913.333		32.14	4141.67	34.14	863.333		1102.12	114.447	1102.12	106.742	1102.12	102.164	1102.12	95.2431	1102.6	83.6364	1102.12	75.0719		2391.88	38272	2391.88	30273.2	2391.88	22989.1	2666.75	15633.2	2391.88	9358.87	2391.88	812.191
	34.16	3278.33	34.16	2411.67	34.16	1546.67	34.16	835		32.16	4113.33	34.16	855		1102.6	114.445	1102.6	106.744	1102.6	102.164	1102.6	95.2333	1103.08	83.6266	1102.6	75.0597		2393.28	38273	2393.28	30272.1	2393.28	22988.3	2668.55	15635.4	2393.28	9360.64	2393.28	815.713
	34.18	3261.67	34.18	2475	34.18	1605	34.18	938.333		32.18	4116.67	34.18	866.667		1103.08	114.443	1103.08	106.745	1103.08	102.164	1103.08	95.2235	1103.57	83.6172	1103.08	75.0471		2394.68	38276.3	2394.68	30273.5	2394.68	22987.5	2670.34	15638.8	2394.68	9361.98	2394.68	819.537
	34.2	3203.33	34.2	2446.67	34.2	1666.67	34.2	918.333		32.2	4070	34.2	873.333		1103.57	114.441	1103.57	106.747	1103.57	102.163	1103.57	95.2139	1104.05	83.6085	1103.57	75.0343		2396.08	38279.3	2396.08	30275.7	2396.08	22986.8	2672.14	15643.4	2396.08	9363.42	2396.08	823.502
	34.22	3213.33	34.22	2423.33	34.22	1615	34.22	893.333		32.22	4165	34.22	880		1104.05	114.439	1104.05	106.747	1104.05	102.163	1104.05	95.2043	1104.53	83.6008	1104.05	75.0213		2397.48	38281.3	2397.48	30278.6	2397.48	22986.4	2673.93	15648.7	2397.48	9364.82	2397.48	827.278
	34.24	3261.67	34.24	2450	34.24	1530	34.24	900		32.24	4116.67	34.24	848.333		1104.53	114.437	1104.53	106.748	1104.53	102.163	1104.53	95.1947	1105.01	83.5938	1104.53	75.008		2398.88	38282.5	2398.88	30281.4	2398.88	22986.1	2675.73	15654	2398.88	9366.07	2398.88	830.603
	34.26	3248.33	34.26	2498.33	34.26	1578.33	34.26	900		32.26	4108.33	34.26	883.333		1105.01	114.435	1105.01	106.749	1105.01	102.162	1105.01	95.185	1105.49	83.5872	1105.01	74.9945		2400.28	38282.4	2400.28	30284.4	2400.28	22986.2	2677.52	15659.5	2400.28	9367.77	2400.28	833.225
	34.28	3221.67	34.28	2385	34.28	1601.67	34.28	920		32.28	4098.33	34.28	868.333		1105.49	114.432	1105.49	106.749	1105.49	102.162	1105.49	95.1753	1105.98	83.5807	1105.49	74.9807		2401.68	38284.9	2401.68	30287	2401.68	22986.7	2679.32	15665.6	2401.68	9369.32	2401.68	834.927
	34.3	3185	34.3	2421.67	34.3	1643.33	34.3	953.333		32.3	4123.33	34.3	865		1105.98	114.43	1105.98	106.75	1105.98	102.161	1105.98	95.1654	1106.46	83.5735	1105.98	74.9667		2403.08	38286.9	2403.08	30288.9	2403.08	22987.5	2681.12	15672.2	2403.08	9370.77	2403.08	835.722
	34.32	3211.67	34.32	2398.33	34.32	1588.33	34.32	911.667		32.32	4126.67	34.32	860		1106.46	114.427	1106.46	106.75	1106.46	102.16	1106.46	95.1554	1106.94	83.5654	1106.46	74.9524		2404.48	38290.2	2404.48	30290.5	2404.48	22988.8	2682.91	15678.6	2404.48	9372.16	2404.48	835.575
	34.34	3233.33	34.34	2471.67	34.34	1545	34.34	930		32.34	4128.33	34.34	871.667		1106.94	114.425	1106.94	106.751	1106.94	102.159	1106.94	95.1452	1107.42	83.5559	1106.94	74.9379		2405.88	38290.8	2405.88	30291.6	2405.88	22990.5	2684.71	15684.9	2405.88	9373.87	2405.88	834.572
	34.36	3205	34.36	2413.33	34.36	1591.67	34.36	920		32.36	4146.67	34.36	828.333		1107.42	114.422	1107.42	106.751	1107.42	102.158	1107.42	95.1347	1107.9	83.5452	1107.42	74.9231		2407.27	38291.7	2407.27	30292.4	2407.27	22992.2	2686.5	15691	2407.27	9375.63	2407.27	833.061
	34.38	3185	34.38	2406.67	34.38	1541.67	34.38	918.333		32.38	4136.67	34.38	846.667		1107.9	114.419	1107.9	106.751	1107.9	102.157	1107.9	95.1239	1108.39	83.5332	1107.9	74.908		2408.67	38292.6	2408.67	30292.7	2408.67	22994	2688.3	15696.5	2408.67	9377.89	2408.67	831.348
	34.4	3148.33	34.4	2375	34.4	1573.33	34.4	875		32.4	4125	34.4	858.333		1108.39	114.417	1108.39	106.752	1108.39	102.156	1108.39	95.1131	1108.87	83.5206	1108.39	74.8926		2410.07	38294.5	2410.07	30293.8	2410.07	22995.8	2690.09	15700.8	2410.07	9380.04	2410.07	829.751
	34.42	3231.67	34.42	2455	34.42	1573.33	34.42	971.667		32.42	4116.67	34.42	855		1108.87	114.414	1108.87	106.752	1108.87	102.154	1108.87	95.1022	1109.35	83.5075	1108.87	74.877		2411.47	38295.3	2411.47	30294	2411.47	22997.4	2691.89	15704.3	2411.47	9381.86	2411.47	828.538
	34.44	3215	34.44	2431.67	34.44	1641.67	34.44	1011.67		32.44	4143.33	34.44	876.667		1109.35	114.411	1109.35	106.752	1109.35	102.153	1109.35	95.0913	1109.83	83.4946	1109.35	74.8611		2412.87	38295.5	2412.87	30292.8	2412.87	22999	2693.68	15707.4	2412.87	9383.55	2412.87	827.796
	34.46	3181.67	34.46	2408.33	34.46	1585	34.46	936.667		32.46	4071.67	34.46	846.667		1109.83	114.409	1109.83	106.753	1109.83	102.152	1109.83	95.0804	1110.32	83.4822	1109.83	74.8449		2414.26	38295.1	2414.26	30290.7	2414.26	23000.6	2695.48	15710.2	2414.26	9385.02	2414.26	827.643
[truncated: 5,995 more rows]

## Sheet: Fig. 2
	Fig. 2a									Fig. 2b
[truncated: 4,253 more rows]

## Sheet: Fig. 3
Fig. 3a
	CO2 conv.	CO sel.	CH4	C2-C4=	C2P	C3-C4P	C4iso	C5+
[truncated: 88 more rows]

## Sheet: Fig. 4
	Fig. 4e i									Fig. 4e ii					Fig. 4g													Fig. 4f
[truncated: 7,467 more rows]

[truncated: 1 more sheets: Fig. 5]
