# Supplementary material for: CO2 hydrogenation over Fe-Co bimetallic catalysts with tunable selectivity through a graphene fencing approach
Source: Nat Commun. 2024 Jan 13;15:512. doi: 10.1038/s41467-024-44763-9 (PMC10787759; doi:10.1038/s41467-024-44763-9)
Supplement: Supplementary file 3 — Source data [file 41467_2024_44763_MOESM3_ESM.zip › Source Data/supporting information source data.xlsx]

## Sheet: Supplementary Figure 1
Supplementary Figure 1
	STY of LPG (g kgcat-1 h-1)
This work	151
In2O3-300/SSZ-13	75.8
Pb/SiO2-SZ	8
CZZA/HY	71.7
CZZA/Pb-β	≤51.1
GaZrOx/H-SSZ-13	＜39.1
Cu-Zn-Al+HB	17

## Sheet: Supplementary Figure 4
Supplementary Figure 4
2θ（°)	Intensity	2θ（°)	Intensity	2θ（°)	Intensity	2θ（°)	Intensity	2θ（°)	Intensity	2θ（°)	Intensity	2θ（°)	Intensity	2θ（°)	Intensity	2θ（°)	Intensity	2θ（°)	Intensity	2θ（°)	Intensity	2θ（°)	Intensity	2θ（°)	Intensity	2θ（°)	Intensity
25 ℃		85 ℃		145 ℃		205 ℃		265 ℃		325 ℃		385 ℃		400 ℃		400 ℃ 20 min		400 ℃ 40 min		400 ℃ 60 min		400 ℃ 80 min		400 ℃ 100 min		400 ℃ 120 min
5	-59895.7	5	-6756.77	5	44697.4	5	87299	5	134546	5	175746	5	219936	5	259563	5	304986	5	350240	5	394849	5	435117	5	476378	5	520678
5.01	-59060	5.01	-6601.55	5.01	45164.7	5.01	87881.1	5.01	133489	5.01	174824	5.01	219255	5.01	259967	5.01	304688	5.01	349850	5.01	395239	5.01	435257	5.01	475227	5.01	520193
5.02	-59343.6	5.02	-6556.04	5.02	43713.5	5.02	88001.1	5.02	133974	5.02	174649	5.02	219335	5.02	259941	5.02	305268	5.02	350135	5.02	395188	5.02	434956	5.02	475307	5.02	520902
5.03	-59251.7	5.03	-6037.84	5.03	44360.5	5.03	87543.8	5.03	133685	5.03	174218	5.03	220230	5.03	259268	5.03	304222	5.03	350314	5.03	395071	5.03	435059	5.03	475802	5.03	520099
5.04	-59302	5.04	-6157.46	5.04	45155	5.04	87771.5	5.04	133536	5.04	174676	5.04	220063	5.04	259104	5.04	304514	5.04	349231	5.04	394521	5.04	435326	5.04	475681	5.04	519347
5.05	-60370.3	5.05	-6437.64	5.05	44560	5.05	87602.6	5.05	133240	5.05	174463	5.05	219758	5.05	259548	5.05	304591	5.05	349310	5.05	394586	5.05	435059	5.05	475596	5.05	520185
5.06	-59858.8	5.06	-6295.21	5.06	44479	5.06	87726.7	5.06	133489	5.06	174936	5.06	219254	5.06	259621	5.06	304679	5.06	349106	5.06	394791	5.06	434739	5.06	475594	5.06	519944
5.07	-59989.7	5.07	-6885.58	5.07	44592.1	5.07	87803.4	5.07	133425	5.07	174495	5.07	219925	5.07	258954	5.07	304769	5.07	349183	5.07	394601	5.07	434789	5.07	475898	5.07	519629
5.08	-59440.4	5.08	-6743.75	5.08	43462.8	5.08	87020.8	5.08	133201	5.08	174805	5.08	219735	5.08	258906	5.08	304665	5.08	349831	5.08	394915	5.08	435230	5.08	475845	5.08	520050
5.09	-60122.7	5.09	-6277.71	5.09	43762.8	5.09	87476	5.09	133810	5.09	174446	5.09	219707	5.09	259598	5.09	304222	5.09	349899	5.09	394163	5.09	434283	5.09	475658	5.09	519361
5.1	-59931.5	5.1	-6367.99	5.1	44223.4	5.1	87706.3	5.1	133364	5.1	174548	5.1	219109	5.1	258706	5.1	304974	5.1	349418	5.1	394586	5.1	435254	5.1	475627	5.1	519465
5.11	-59919.3	5.11	-6683.84	5.11	44931.2	5.11	87200.3	5.11	133551	5.11	173883	5.11	218599	5.11	259088	5.11	304652	5.11	349608	5.11	394328	5.11	434254	5.11	475332	5.11	519421
5.12	-59652.9	5.12	-6553.9	5.12	44284	5.12	87370.5	5.12	133039	5.12	174307	5.12	219091	5.12	258714	5.12	303826	5.12	349013	5.12	393977	5.12	434127	5.12	475754	5.12	519019
5.13	-60073.6	5.13	-6919.54	5.13	44020.5	5.13	87332.7	5.13	133148	5.13	174086	5.13	218461	5.13	259164	5.13	303482	5.13	349731	5.13	394332	5.13	433841	5.13	475340	5.13	519134
5.14	-60337	5.14	-6488.75	5.14	43984.8	5.14	87036	5.14	133021	5.14	173928	5.14	218659	5.14	258974	5.14	303564	5.14	348969	5.14	394426	5.14	434555	5.14	474541	5.14	519207
5.15	-60272.3	5.15	-7091.46	5.15	44254.5	5.15	87144.9	5.15	132541	5.15	173820	5.15	219084	5.15	259506	5.15	304274	5.15	348833	5.15	393810	5.15	434321	5.15	475141	5.15	519126
5.16	-59728.3	5.16	-7134.92	5.16	43894.1	5.16	86949.1	5.16	133056	5.16	173851	5.16	219153	5.16	259568	5.16	304136	5.16	348958	5.16	393751	5.16	434829	5.16	475525	5.16	519157
5.17	-60115.1	5.17	-7728.76	5.17	44368.3	5.17	87405.3	5.17	133089	5.17	173634	5.17	219236	5.17	258714	5.17	303810	5.17	349216	5.17	394006	5.17	433846	5.17	475219	5.17	518712
5.18	-59859.4	5.18	-7566.28	5.18	44533	5.18	86725.9	5.18	132993	5.18	174277	5.18	219343	5.18	258655	5.18	304036	5.18	349532	5.18	393709	5.18	433802	5.18	474961	5.18	519159
5.19	-60124.7	5.19	-7222.93	5.19	43892.1	5.19	86800.4	5.19	132865	5.19	174189	5.19	218614	5.19	258901	5.19	303783	5.19	349004	5.19	393861	5.19	433799	5.19	474839	5.19	519128
5.2	-60728.4	5.2	-7307.08	5.2	44081	5.2	87243	5.2	132370	5.2	173275	5.2	218724	5.2	258605	5.2	303688	5.2	348638	5.2	393796	5.2	433377	5.2	475360	5.2	519365
5.21	-59925.2	5.21	-6957.82	5.21	43573.1	5.21	86395.6	5.21	132409	5.21	173752	5.21	218144	5.21	258659	5.21	304066	5.21	348469	5.21	393945	5.21	434117	5.21	475367	5.21	518766
5.22	-60274.2	5.22	-7540.71	5.22	43412.3	5.22	86219	5.22	132659	5.22	173327	5.22	218708	5.22	258933	5.22	304102	5.22	348400	5.22	393504	5.22	433793	5.22	475152	5.22	519025
5.23	-60287.4	5.23	-6922.8	5.23	43155.6	5.23	86454.5	5.23	132740	5.23	173255	5.23	218446	5.23	258130	5.23	303364	5.23	348553	5.23	393267	5.23	434224	5.23	474297	5.23	519193
5.24	-61167.1	5.24	-7844.34	5.24	43122	5.24	86562.1	5.24	132676	5.24	173135	5.24	218440	5.24	258351	5.24	303524	5.24	348027	5.24	393600	5.24	433386	5.24	474586	5.24	519135
5.25	-61148.4	5.25	-7285.13	5.25	43189.3	5.25	86341	5.25	132214	5.25	172719	5.25	218557	5.25	257737	5.25	303615	5.25	348878	5.25	393406	5.25	433919	5.25	474253	5.25	518908
5.26	-60156.4	5.26	-7871.16	5.26	43151.1	5.26	86096.8	5.26	132676	5.26	173288	5.26	218515	5.26	257880	5.26	304058	5.26	348919	5.26	393488	5.26	433609	5.26	474596	5.26	517918
5.27	-60546.4	5.27	-8431.33	5.27	42766.3	5.27	85804.7	5.27	132135	5.27	173667	5.27	218169	5.27	258165	5.27	303286	5.27	347797	5.27	392774	5.27	433733	5.27	475046	5.27	518070
5.28	-60412.2	5.28	-7710.54	5.28	42710.7	5.28	86598.7	5.28	131938	5.28	172878	5.28	218085	5.28	258083	5.28	303286	5.28	348165	5.28	393661	5.28	434079	5.28	474124	5.28	518656
5.29	-60850.2	5.29	-8068	5.29	43340.3	5.29	85871.4	5.29	132595	5.29	173086	5.29	218190	5.29	257894	5.29	303397	5.29	348409	5.29	393443	5.29	432995	5.29	474539	5.29	518629
5.3	-61132.5	5.3	-8020.41	5.3	42928.7	5.3	86140.6	5.3	132343	5.3	173561	5.3	218060	5.3	258307	5.3	303931	5.3	347895	5.3	393103	5.3	433036	5.3	474668	5.3	518398
5.31	-60755.3	5.31	-8055.9	5.31	42972.8	5.31	85987.8	5.31	132284	5.31	172442	5.31	218344	5.31	258074	5.31	303225	5.31	347866	5.31	393230	5.31	432974	5.31	475113	5.31	518321
5.32	-61360.3	5.32	-7885.38	5.32	43349.2	5.32	85878.4	5.32	132865	5.32	173136	5.32	217863	5.32	258312	5.32	302827	5.32	348445	5.32	393254	5.32	433299	5.32	474335	5.32	518344
5.33	-60790.2	5.33	-8014.95	5.33	42437	5.33	86047.8	5.33	132601	5.33	172700	5.33	218005	5.33	257643	5.33	303237	5.33	348261	5.33	392768	5.33	432405	5.33	474428	5.33	518204
5.34	-62057.4	5.34	-8183.17	5.34	41896.7	5.34	86318.9	5.34	132356	5.34	173731	5.34	217532	5.34	257431	5.34	302925	5.34	347481	5.34	393092	5.34	432832	5.34	474232	5.34	517821
5.35	-61210.6	5.35	-8224.54	5.35	42826.4	5.35	86161.3	5.35	132099	5.35	172841	5.35	218089	5.35	257466	5.35	302410	5.35	347657	5.35	393109	5.35	432636	5.35	474042	5.35	517925
5.36	-61458.2	5.36	-8350.7	5.36	43127.7	5.36	85925.6	5.36	132148	5.36	173159	5.36	217319	5.36	258041	5.36	303098	5.36	347720	5.36	392779	5.36	432902	5.36	473874	5.36	518404
5.37	-61669.4	5.37	-8218.11	5.37	42334.5	5.37	85758.1	5.37	131838	5.37	173332	5.37	217424	5.37	257880	5.37	302603	5.37	347557	5.37	393279	5.37	432554	5.37	473814	5.37	518112
5.38	-61880.7	5.38	-8206.32	5.38	43305.3	5.38	85458.2	5.38	132031	5.38	173419	5.38	217477	5.38	258019	5.38	302633	5.38	348008	5.38	393622	5.38	432997	5.38	474530	5.38	517574
5.39	-61602.8	5.39	-8633.72	5.39	42862.3	5.39	85544.6	5.39	131906	5.39	173081	5.39	217923	5.39	257874	5.39	302609	5.39	347415	5.39	392625	5.39	432905	5.39	473736	5.39	517825
5.4	-61196	5.4	-8333.3	5.4	42952.4	5.4	85501.9	5.4	131814	5.4	173006	5.4	217485	5.4	258174	5.4	303201	5.4	347860	5.4	393006	5.4	432635	5.4	474123	5.4	517544
5.41	-61851.8	5.41	-8394.16	5.41	42658.2	5.41	85785.5	5.41	131974	5.41	172927	5.41	217693	5.41	257748	5.41	302671	5.41	347768	5.41	392631	5.41	432690	5.41	473797	5.41	517368
5.42	-61690.2	5.42	-8260.35	5.42	42994	5.42	85989.4	5.42	131644	5.42	172161	5.42	217900	5.42	257978	5.42	302687	5.42	347465	5.42	393095	5.42	432677	5.42	473506	5.42	517232
5.43	-61383.8	5.43	-8653.87	5.43	42431.9	5.43	85382.8	5.43	132098	5.43	172176	5.43	218109	5.43	257656	5.43	302863	5.43	348072	5.43	392718	5.43	432538	5.43	474041	5.43	518172
5.44	-61080.3	5.44	-8382.49	5.44	42643.7	5.44	85575.7	5.44	131827	5.44	172312	5.44	217599	5.44	257843	5.44	302962	5.44	348396	5.44	393136	5.44	432485	5.44	474128	5.44	517537
5.45	-61299.8	5.45	-8457.81	5.45	42278.1	5.45	85588.8	5.45	131157	5.45	172594	5.45	217327	5.45	258027	5.45	302589	5.45	347445	5.45	392835	5.45	432843	5.45	473584	5.45	517944
5.46	-61438.8	5.46	-8659.08	5.46	42173.3	5.46	85365.3	5.46	131951	5.46	173088	5.46	217969	5.46	257250	5.46	302510	5.46	348291	5.46	392407	5.46	433190	5.46	473629	5.46	517569
5.47	-62367.4	5.47	-8339	5.47	42472	5.47	85468	5.47	131455	5.47	172254	5.47	217766	5.47	257065	5.47	302043	5.47	347737	5.47	392583	5.47	433408	5.47	473797	5.47	518150
5.48	-61827	5.48	-8370.24	5.48	41862.7	5.48	85729.2	5.48	131552	5.48	172967	5.48	217528	5.48	256803	5.48	302080	5.48	347842	5.48	392766	5.48	432627	5.48	473907	5.48	517433
5.49	-60888.3	5.49	-8473.76	5.49	42257.3	5.49	86114.2	5.49	131493	5.49	171948	5.49	217790	5.49	256861	5.49	302852	5.49	347225	5.49	392465	5.49	432522	5.49	473742	5.49	517478
5.5	-61360.2	5.5	-8335.53	5.5	41984.8	5.5	85846.7	5.5	131766	5.5	172341	5.5	217634	5.5	257278	5.5	302993	5.5	347720	5.5	392353	5.5	432150	5.5	474169	5.5	517897
5.51	-61768.6	5.51	-8444.46	5.51	41875.6	5.51	85866	5.51	131870	5.51	172499	5.51	217796	5.51	257946	5.51	302816	5.51	347422	5.51	393332	5.51	432409	5.51	474023	5.51	517355
5.52	-61864.2	5.52	-8511.15	5.52	42115	5.52	84932.1	5.52	131286	5.52	171947	5.52	217584	5.52	257588	5.52	302859	5.52	347851	5.52	392976	5.52	432743	5.52	474068	5.52	518145
5.53	-61630.3	5.53	-8785.03	5.53	42187.6	5.53	85325.3	5.53	131474	5.53	172669	5.53	218232	5.53	257340	5.53	302210	5.53	347659	5.53	392566	5.53	432586	5.53	473647	5.53	517900
5.54	-61948.3	5.54	-8612.99	5.54	42145.9	5.54	85800.4	5.54	131151	5.54	172369	5.54	217817	5.54	257471	5.54	302730	5.54	347991	5.54	391850	5.54	432680	5.54	473386	5.54	517536
5.55	-61604.8	5.55	-8768.71	5.55	42072.3	5.55	85356.8	5.55	131419	5.55	172516	5.55	217326	5.55	257744	5.55	302167	5.55	347639	5.55	392429	5.55	432523	5.55	473411	5.55	518012
5.56	-62001.6	5.56	-8700.87	5.56	42090.7	5.56	85165.7	5.56	131303	5.56	172426	5.56	217174	5.56	257646	5.56	302310	5.56	346800	5.56	392508	5.56	432672	5.56	473501	5.56	517425
5.57	-60875.2	5.57	-8226.08	5.57	42132.6	5.57	84925	5.57	131231	5.57	172325	5.57	217578	5.57	257307	5.57	303133	5.57	347108	5.57	392656	5.57	432111	5.57	473714	5.57	516911
5.58	-61521.4	5.58	-8644.89	5.58	42394	5.58	85496.1	5.58	131600	5.58	171988	5.58	217230	5.58	257492	5.58	302472	5.58	347940	5.58	392436	5.58	432599	5.58	473994	5.58	517646
5.59	-61362.6	5.59	-8541.05	5.59	42598.7	5.59	85737	5.59	132285	5.59	172093	5.59	217337	5.59	257193	5.59	301856	5.59	347948	5.59	392373	5.59	432884	5.59	473519	5.59	517382
5.6	-61670.1	5.6	-8880.9	5.6	42378.1	5.6	85146.7	5.6	131628	5.6	172917	5.6	217632	5.6	257040	5.6	302711	5.6	347909	5.6	392280	5.6	432596	5.6	473777	5.6	517621
5.61	-60898.4	5.61	-8772.9	5.61	42492.9	5.61	85679.4	5.61	131409	5.61	172631	5.61	217515	5.61	256647	5.61	303102	5.61	347376	5.61	392900	5.61	432987	5.61	473220	5.61	517641
5.62	-62272.7	5.62	-9173.26	5.62	42036.5	5.62	85204.9	5.62	131475	5.62	172722	5.62	217308	5.62	257520	5.62	302558	5.62	347069	5.62	392577	5.62	432604	5.62	473300	5.62	517672
5.63	-61808.5	5.63	-8827.56	5.63	42279	5.63	85356.2	5.63	131925	5.63	171921	5.63	217408	5.63	257056	5.63	302373	5.63	347579	5.63	392537	5.63	432230	5.63	474058	5.63	517478
5.64	-61743.3	5.64	-8627.17	5.64	42138.1	5.64	85104.1	5.64	131604	5.64	172364	5.64	217050	5.64	257667	5.64	302478	5.64	347439	5.64	392221	5.64	432268	5.64	473379	5.64	517649
5.65	-61985.2	5.65	-8533.84	5.65	42186.3	5.65	85346.2	5.65	131845	5.65	172210	5.65	217843	5.65	257365	5.65	302604	5.65	347615	5.65	392472	5.65	432221	5.65	473147	5.65	517371
5.66	-61728.7	5.66	-8660.97	5.66	42125	5.66	85484.1	5.66	131546	5.66	172102	5.66	217273	5.66	256905	5.66	302678	5.66	348060	5.66	391989	5.66	432236	5.66	473084	5.66	517638
5.67	-62225.7	5.67	-8330.04	5.67	42524.2	5.67	85010.2	5.67	131742	5.67	172525	5.67	217854	5.67	257327	5.67	302467	5.67	348337	5.67	392057	5.67	432391	5.67	473491	5.67	517400
5.68	-62287.5	5.68	-8720.82	5.68	42626.6	5.68	85248.3	5.68	131553	5.68	172404	5.68	217008	5.68	257540	5.68	302146	5.68	347894	5.68	392768	5.68	432459	5.68	473452	5.68	517163
5.69	-61667	5.69	-8594.9	5.69	42360.9	5.69	85067.5	5.69	131394	5.69	172812	5.69	217257	5.69	257139	5.69	302179	5.69	347586	5.69	392354	5.69	431856	5.69	473491	5.69	517098
5.7	-61276	5.7	-8438.3	5.7	42228.9	5.7	85030.1	5.7	131159	5.7	172434	5.7	217740	5.7	257724	5.7	302128	5.7	347206	5.7	392009	5.7	432466	5.7	473047	5.7	517697
5.71	-61504.5	5.71	-8819.83	5.71	42019.5	5.71	84991.1	5.71	131255	5.71	172601	5.71	217521	5.71	257647	5.71	302033	5.71	346822	5.71	392083	5.71	432878	5.71	473620	5.71	517421
5.72	-62055.4	5.72	-8941.94	5.72	42386.6	5.72	85422.5	5.72	131377	5.72	172059	5.72	217495	5.72	257629	5.72	302638	5.72	346700	5.72	392468	5.72	432592	5.72	473900	5.72	517166
5.73	-61803.8	5.73	-8719.36	5.73	42133	5.73	85267.7	5.73	131657	5.73	172161	5.73	217546	5.73	257490	5.73	302307	5.73	346938	5.73	392365	5.73	432406	5.73	473226	5.73	517335
5.74	-61177.8	5.74	-8889.6	5.74	42475.1	5.74	85617.7	5.74	131696	5.74	172214	5.74	217258	5.74	257990	5.74	302504	5.74	347830	5.74	392694	5.74	432884	5.74	473622	5.74	517002
5.75	-61680	5.75	-8824.05	5.75	42402.5	5.75	85083.5	5.75	132029	5.75	172049	5.75	217448	5.75	257802	5.75	302312	5.75	347739	5.75	392134	5.75	433043	5.75	473231	5.75	517459
5.76	-61831.2	5.76	-9362.77	5.76	42616.5	5.76	85573.9	5.76	131770	5.76	172535	5.76	217351	5.76	257433	5.76	302701	5.76	347567	5.76	392900	5.76	432745	5.76	473656	5.76	517074
5.77	-61373.2	5.77	-8944.15	5.77	42503.8	5.77	86113.3	5.77	131446	5.77	172336	5.77	217261	5.77	257712	5.77	302546	5.77	347717	5.77	392887	5.77	432719	5.77	473411	5.77	517284
5.78	-61509.7	5.78	-8653.59	5.78	42359.1	5.78	85308	5.78	131741	5.78	171986	5.78	216814	5.78	257387	5.78	302288	5.78	347446	5.78	393030	5.78	432580	5.78	473493	5.78	517339
5.79	-61607	5.79	-9307.05	5.79	42281.5	5.79	85269.5	5.79	131592	5.79	172469	5.79	217638	5.79	257481	5.79	302222	5.79	347776	5.79	392366	5.79	431939	5.79	473674	5.79	517942
5.8	-61006.8	5.8	-8714.2	5.8	42325.3	5.8	85136.1	5.8	131621	5.8	172269	5.8	217051	5.8	257314	5.8	302551	5.8	347126	5.8	392970	5.8	432673	5.8	473848	5.8	517594
5.81	-61163	5.81	-9222.56	5.81	42264	5.81	85294	5.81	131865	5.81	172151	5.81	217114	5.81	257337	5.81	302514	5.81	348028	5.81	392420	5.81	432621	5.81	473618	5.81	517761
5.82	-62119.1	5.82	-9137.31	5.82	42015.8	5.82	85543	5.82	131645	5.82	172113	5.82	217214	5.82	257547	5.82	302593	5.82	347162	5.82	392302	5.82	432148	5.82	473898	5.82	517602
5.83	-61084.1	5.83	-8462.25	5.83	42320.2	5.83	85503.8	5.83	131655	5.83	173082	5.83	217245	5.83	257589	5.83	302543	5.83	347566	5.83	392067	5.83	432363	5.83	473356	5.83	517859
5.84	-62249.9	5.84	-8074.94	5.84	42255.4	5.84	85459.6	5.84	131576	5.84	172342	5.84	217544	5.84	257208	5.84	302364	5.84	347217	5.84	392277	5.84	432344	5.84	473505	5.84	517375
5.85	-61587.2	5.85	-8490.9	5.85	43092.8	5.85	84937.9	5.85	131645	5.85	172202	5.85	217838	5.85	257267	5.85	302353	5.85	347194	5.85	392608	5.85	432334	5.85	473534	5.85	517815
5.86	-61681.4	5.86	-8580.01	5.86	41802.8	5.86	85491	5.86	131976	5.86	172052	5.86	217472	5.86	257629	5.86	302408	5.86	347540	5.86	392125	5.86	432355	5.86	473403	5.86	517443
5.87	-61682.1	5.87	-8712.91	5.87	41783.8	5.87	85771.9	5.87	131666	5.87	172388	5.87	217947	5.87	257167	5.87	302768	5.87	347431	5.87	392759	5.87	432445	5.87	473341	5.87	517804
5.88	-61880.3	5.88	-8766.63	5.88	42585.5	5.88	85946.3	5.88	131526	5.88	172713	5.88	217477	5.88	257096	5.88	302237	5.88	347674	5.88	392535	5.88	432762	5.88	473636	5.88	517690
5.89	-60967.9	5.89	-8897.1	5.89	41829.9	5.89	85613.5	5.89	132119	5.89	172013	5.89	218094	5.89	256963	5.89	302927	5.89	347325	5.89	392517	5.89	432686	5.89	473718	5.89	517343
5.9	-61770.1	5.9	-8364.54	5.9	42230.8	5.9	85415.2	5.9	131864	5.9	172890	5.9	217533	5.9	257563	5.9	302981	5.9	347946	5.9	392091	5.9	433215	5.9	473454	5.9	517944
5.91	-61607.4	5.91	-8154.72	5.91	42142.1	5.91	86260.6	5.91	132324	5.91	172675	5.91	217995	5.91	257416	5.91	302959	5.91	347939	5.91	392492	5.91	432531	5.91	474022	5.91	517565
5.92	-61705.9	5.92	-8470.46	5.92	42028.8	5.92	85085.7	5.92	131783	5.92	172670	5.92	216821	5.92	257555	5.92	302401	5.92	347514	5.92	392818	5.92	432210	5.92	473381	5.92	517618
5.93	-61250.8	5.93	-8371.85	5.93	42085.4	5.93	85667.7	5.93	131528	5.93	172471	5.93	217639	5.93	257362	5.93	302587	5.93	347279	5.93	392956	5.93	432574	5.93	473444	5.93	517650
5.94	-60769.1	5.94	-8275.85	5.94	42965.4	5.94	85384.7	5.94	131283	5.94	172228	5.94	217656	5.94	257682	5.94	302115	5.94	347576	5.94	392937	5.94	432613	5.94	473636	5.94	517135
5.95	-61466.8	5.95	-8419.16	5.95	42654	5.95	85140.5	5.95	131821	5.95	171739	5.95	217708	5.95	257281	5.95	302496	5.95	347385	5.95	392272	5.95	432480	5.95	473198	5.95	517311
5.96	-61170.9	5.96	-8977.63	5.96	42393.6	5.96	85985.2	5.96	131622	5.96	172265	5.96	217536	5.96	257714	5.96	302607	5.96	347913	5.96	392774	5.96	432722	5.96	474040	5.96	517396
5.97	-61213.6	5.97	-8299.62	5.97	42262.5	5.97	85804.4	5.97	131777	5.97	172305	5.97	217341	5.97	257710	5.97	302396	5.97	347243	5.97	393064	5.97	432374	5.97	473326	5.97	517757
5.98	-61680.4	5.98	-8436.79	5.98	42779.7	5.98	85484.8	5.98	132119	5.98	172263	5.98	217404	5.98	257791	5.98	302340	5.98	347808	5.98	392384	5.98	432854	5.98	473448	5.98	517461
5.99	-61260.7	5.99	-8555.27	5.99	43181.6	5.99	85837.2	5.99	132503	5.99	172571	5.99	217712	5.99	257371	5.99	302427	5.99	347790	5.99	393033	5.99	432220	5.99	473495	5.99	518098
6	-61219.9	6	-8777.35	6	41945	6	85113.7	6	132143	6	172373	6	217448	6	257461	6	303009	6	347500	6	392636	6	432213	6	473966	6	517777
6.01	-61147.7	6.01	-8046.32	6.01	42150.7	6.01	85353.5	6.01	131751	6.01	172700	6.01	217646	6.01	257524	6.01	302546	6.01	347578	6.01	392791	6.01	432244	6.01	474121	6.01	517399
6.02	-61598.9	6.02	-8609.51	6.02	42418.3	6.02	85585.1	6.02	131584	6.02	172340	6.02	217726	6.02	257653	6.02	302323	6.02	347429	6.02	392489	6.02	432637	6.02	473783	6.02	517687
6.03	-61758.4	6.03	-8630.59	6.03	42320.6	6.03	85170	6.03	131692	6.03	172852	6.03	217206	6.03	257775	6.03	302519	6.03	347198	6.03	392550	6.03	432802	6.03	473868	6.03	517001
6.04	-60975.8	6.04	-8078.24	6.04	42316.5	6.04	85735.3	6.04	131879	6.04	172484	6.04	217487	6.04	257986	6.04	302258	6.04	347641	6.04	393039	6.04	433205	6.04	473538	6.04	517855
6.05	-60903.3	6.05	-8324.32	6.05	42908.1	6.05	85492.9	6.05	132020	6.05	171768	6.05	217198	6.05	256965	6.05	302463	6.05	347748	6.05	393120	6.05	432731	6.05	473268	6.05	517320
6.06	-61500	6.06	-8613.01	6.06	43048.5	6.06	86042.9	6.06	131629	6.06	172324	6.06	217965	6.06	258056	6.06	302412	6.06	347908	6.06	392914	6.06	432821	6.06	473768	6.06	517433
6.07	-61927.6	6.07	-8315.36	6.07	42872.4	6.07	86020.3	6.07	132141	6.07	172597	6.07	217333	6.07	257809	6.07	302616	6.07	347556	6.07	392907	6.07	432893	6.07	473576	6.07	517710
6.08	-61393.5	6.08	-8139.42	6.08	42668.9	6.08	85778.9	6.08	132012	6.08	172287	6.08	217313	6.08	257391	6.08	302809	6.08	347740	6.08	393061	6.08	432608	6.08	473319	6.08	517805
6.09	-61468.8	6.09	-8275.33	6.09	42458.7	6.09	85660.6	6.09	132108	6.09	172802	6.09	217626	6.09	257588	6.09	302823	6.09	347173	6.09	392457	6.09	432837	6.09	473570	6.09	517515
6.1	-61069.2	6.1	-8636.7	6.1	42106.4	6.1	85793.7	6.1	131582	6.1	172038	6.1	218187	6.1	257609	6.1	302243	6.1	347756	6.1	393010	6.1	432338	6.1	473501	6.1	517456
6.11	-60995.7	6.11	-8430.21	6.11	42586.4	6.11	85586.3	6.11	131425	6.11	172572	6.11	217853	6.11	257259	6.11	302775	6.11	347906	6.11	392327	6.11	432888	6.11	473740	6.11	517459
6.12	-60775.9	6.12	-8530.3	6.12	42335.1	6.12	85601.3	6.12	131828	6.12	172450	6.12	217742	6.12	257593	6.12	302302	6.12	347406	6.12	392885	6.12	433152	6.12	474132	6.12	517896
6.13	-60990.2	6.13	-9010.27	6.13	42590.9	6.13	86118.4	6.13	131455	6.13	172482	6.13	217987	6.13	257344	6.13	302511	6.13	347452	6.13	392691	6.13	433086	6.13	473982	6.13	517869
6.14	-61214.1	6.14	-9153.02	6.14	42297.9	6.14	85214.8	6.14	132176	6.14	172164	6.14	217528	6.14	257786	6.14	302660	6.14	347393	6.14	393010	6.14	433302	6.14	473755	6.14	518134
6.15	-61632.9	6.15	-8489.86	6.15	42664.3	6.15	85050	6.15	132089	6.15	172553	6.15	217957	6.15	257907	6.15	302304	6.15	347739	6.15	392986	6.15	432884	6.15	473918	6.15	517938
6.16	-61024.7	6.16	-8189.19	6.16	42593.8	6.16	86011.8	6.16	131879	6.16	172140	6.16	218099	6.16	257836	6.16	302108	6.16	347907	6.16	392529	6.16	432681	6.16	473837	6.16	517760
6.17	-61426.3	6.17	-7994.39	6.17	42181.3	6.17	85924.6	6.17	131783	6.17	172320	6.17	217877	6.17	257972	6.17	302838	6.17	348101	6.17	392588	6.17	433134	6.17	473786	6.17	518032
6.18	-61536.7	6.18	-8836.14	6.18	42245.6	6.18	85910.3	6.18	131684	6.18	173169	6.18	217507	6.18	257499	6.18	302866	6.18	348449	6.18	393036	6.18	432768	6.18	473247	6.18	517608
6.19	-61168.7	6.19	-8466.11	6.19	41806.9	6.19	85670.5	6.19	132330	6.19	172832	6.19	217856	6.19	257240	6.19	303019	6.19	348147	6.19	393263	6.19	432539	6.19	473830	6.19	518003
6.2	-61404	6.2	-8318.98	6.2	42273.5	6.2	85832.6	6.2	132016	6.2	172744	6.2	218095	6.2	257978	6.2	303301	6.2	348182	6.2	392977	6.2	432668	6.2	473701	6.2	518124
6.21	-60917.1	6.21	-8284.17	6.21	41966	6.21	85802.5	6.21	132123	6.21	172451	6.21	217805	6.21	257494	6.21	303320	6.21	348210	6.21	392760	6.21	432985	6.21	473906	6.21	517831
6.22	-61273.1	6.22	-8162.74	6.22	42507	6.22	85815.8	6.22	131815	6.22	172214	6.22	217648	6.22	257358	6.22	302540	6.22	347719	6.22	393159	6.22	432961	6.22	473753	6.22	517687
6.23	-61368.2	6.23	-7862.42	6.23	42443.5	6.23	86043	6.23	131705	6.23	172095	6.23	218082	6.23	257455	6.23	302885	6.23	348081	6.23	392655	6.23	433716	6.23	473378	6.23	517715
6.24	-61243	6.24	-8251.74	6.24	42744.8	6.24	85729	6.24	131981	6.24	172433	6.24	217738	6.24	258098	6.24	303088	6.24	347758	6.24	392573	6.24	432534	6.24	474360	6.24	517755
6.25	-61272.4	6.25	-8102.74	6.25	42515.9	6.25	85514.3	6.25	132666	6.25	173116	6.25	217558	6.25	257652	6.25	302978	6.25	347413	6.25	392774	6.25	433154	6.25	474024	6.25	517873
6.26	-61354.9	6.26	-8584.88	6.26	43466.9	6.26	86076.6	6.26	131775	6.26	172828	6.26	217761	6.26	257465	6.26	302938	6.26	347347	6.26	392552	6.26	432693	6.26	474007	6.26	518021
6.27	-61115.4	6.27	-8762.65	6.27	42799.8	6.27	85686.2	6.27	131758	6.27	173023	6.27	218313	6.27	258176	6.27	302511	6.27	347807	6.27	393005	6.27	433307	6.27	473554	6.27	518012
6.28	-60288.7	6.28	-8519.71	6.28	42338.5	6.28	86104.1	6.28	131797	6.28	172608	6.28	217975	6.28	257621	6.28	302115	6.28	348161	6.28	393025	6.28	433216	6.28	473538	6.28	518051
6.29	-61217.8	6.29	-8237.81	6.29	42446.1	6.29	86367	6.29	131994	6.29	172577	6.29	217842	6.29	257994	6.29	302785	6.29	347942	6.29	392709	6.29	433332	6.29	473851	6.29	518110
6.3	-61564.9	6.3	-8318.47	6.3	42098.9	6.3	85719.4	6.3	132084	6.3	172688	6.3	217384	6.3	257448	6.3	302629	6.3	347914	6.3	392155	6.3	432749	6.3	473556	6.3	518266
6.31	-60720.9	6.31	-8645.08	6.31	43020	6.31	85596.9	6.31	132019	6.31	172176	6.31	217623	6.31	257773	6.31	303359	6.31	347564	6.31	392704	6.31	433176	6.31	474396	6.31	518404
6.32	-61016.6	6.32	-8289.88	6.32	42574.7	6.32	85478	6.32	132131	6.32	172676	6.32	217050	6.32	257488	6.32	302534	6.32	348300	6.32	392378	6.32	433276	6.32	473857	6.32	517795
6.33	-60541	6.33	-8269.43	6.33	42716.6	6.33	86236.7	6.33	131838	6.33	172845	6.33	217918	6.33	257815	6.33	302733	6.33	348262	6.33	392979	6.33	432701	6.33	474047	6.33	517812
6.34	-60911.5	6.34	-8361.74	6.34	42657.9	6.34	85468.8	6.34	131679	6.34	172729	6.34	217654	6.34	257365	6.34	302798	6.34	347538	6.34	393231	6.34	433085	6.34	473641	6.34	517789
6.35	-60800.9	6.35	-8231.95	6.35	42308	6.35	86163.7	6.35	132221	6.35	173061	6.35	217834	6.35	257767	6.35	302386	6.35	347542	6.35	393374	6.35	433319	6.35	473899	6.35	517686
6.36	-60580.8	6.36	-8582.46	6.36	42511.1	6.36	85958	6.36	132236	6.36	172788	6.36	217834	6.36	257473	6.36	303011	6.36	347996	6.36	393037	6.36	432599	6.36	474135	6.36	517761
6.37	-60806.7	6.37	-8191.25	6.37	43185.5	6.37	86285	6.37	131753	6.37	172628	6.37	217684	6.37	257933	6.37	302937	6.37	347601	6.37	392977	6.37	432476	6.37	473152	6.37	518039
6.38	-61018.9	6.38	-8141.19	6.38	42840.6	6.38	86219.8	6.38	132364	6.38	172672	6.38	217393	6.38	257066	6.38	302906	6.38	347282	6.38	392924	6.38	432313	6.38	473980	6.38	518217
6.39	-60899.6	6.39	-8849.86	6.39	43048.1	6.39	85637.1	6.39	132417	6.39	173273	6.39	217690	6.39	257752	6.39	302804	6.39	347473	6.39	392720	6.39	432917	6.39	474143	6.39	517347
6.4	-61149.5	6.4	-8638.27	6.4	42359.4	6.4	85909	6.4	131955	6.4	172377	6.4	218012	6.4	257619	6.4	302743	6.4	347502	6.4	392557	6.4	433073	6.4	473794	6.4	518070
6.41	-60780.4	6.41	-8616.94	6.41	43007.6	6.41	85533.1	6.41	131790	6.41	172337	6.41	217946	6.41	257933	6.41	302818	6.41	347470	6.41	393006	6.41	433047	6.41	474356	6.41	517739
6.42	-61085.6	6.42	-8714.9	6.42	42440.4	6.42	85525.7	6.42	131843	6.42	172632	6.42	218246	6.42	258020	6.42	303388	6.42	347673	6.42	392694	6.42	432796	6.42	474050	6.42	517572
6.43	-60529.4	6.43	-8432.22	6.43	42081.3	6.43	85511.9	6.43	131990	6.43	172747	6.43	217294	6.43	257917	6.43	302454	6.43	347487	6.43	393092	6.43	432962	6.43	474269	6.43	518404
6.44	-60854.2	6.44	-7909.98	6.44	42086	6.44	85987	6.44	132433	6.44	172648	6.44	217649	6.44	257891	6.44	302872	6.44	347389	6.44	392896	6.44	433321	6.44	473871	6.44	518036
6.45	-60952.4	6.45	-8491.04	6.45	42531.4	6.45	86141.2	6.45	132395	6.45	172903	6.45	217289	6.45	257676	6.45	302239	6.45	347842	6.45	392731	6.45	433130	6.45	473546	6.45	518585
6.46	-61281.3	6.46	-8794.03	6.46	42471.3	6.46	86117.8	6.46	132313	6.46	172932	6.46	217760	6.46	257119	6.46	302151	6.46	347397	6.46	393260	6.46	433417	6.46	473491	6.46	518112
6.47	-60975	6.47	-8546	6.47	42179.8	6.47	86063.1	6.47	132295	6.47	172049	6.47	217310	6.47	257329	6.47	302781	6.47	347908	6.47	392598	6.47	432544	6.47	473618	6.47	518030
6.48	-60755	6.48	-8645.72	6.48	42450.3	6.48	85730.1	6.48	132225	6.48	172365	6.48	217966	6.48	257583	6.48	302576	6.48	347465	6.48	393162	6.48	432662	6.48	473815	6.48	517303
6.49	-61578.7	6.49	-8373.32	6.49	42421.3	6.49	85638.4	6.49	132450	6.49	172530	6.49	217427	6.49	257590	6.49	302745	6.49	347639	6.49	392959	6.49	432794	6.49	473912	6.49	517146
6.5	-60867	6.5	-8109.37	6.5	42729.9	6.5	85873.1	6.5	132152	6.5	172608	6.5	218377	6.5	257732	6.5	302663	6.5	348051	6.5	392493	6.5	432659	6.5	473769	6.5	517612
6.51	-61334.1	6.51	-8248.88	6.51	42838.1	6.51	85899.4	6.51	131816	6.51	173394	6.51	217637	6.51	257222	6.51	302662	6.51	347262	6.51	392849	6.51	432960	6.51	473407	6.51	517872
6.52	-61093.8	6.52	-7604.68	6.52	42595.9	6.52	85791.1	6.52	132290	6.52	172868	6.52	217227	6.52	257676	6.52	303038	6.52	347912	6.52	392888	6.52	433225	6.52	473918	6.52	517648
6.53	-60606.3	6.53	-8696.16	6.53	42341.3	6.53	86138.4	6.53	131968	6.53	172885	6.53	217547	6.53	257254	6.53	302585	6.53	348149	6.53	393377	6.53	433046	6.53	474198	6.53	517618
6.54	-60942.8	6.54	-8960.32	6.54	42967.5	6.54	85668	6.54	132246	6.54	172653	6.54	217604	6.54	258113	6.54	302932	6.54	348033	6.54	393179	6.54	432589	6.54	474066	6.54	517543
6.55	-60907.4	6.55	-8376.28	6.55	42398.5	6.55	85943.7	6.55	132620	6.55	172408	6.55	218233	6.55	257898	6.55	302701	6.55	347705	6.55	392808	6.55	432772	6.55	474099	6.55	517484
6.56	-61368	6.56	-7987.96	6.56	42608.2	6.56	85771.1	6.56	132042	6.56	172519	6.56	218187	6.56	257607	6.56	303087	6.56	347440	6.56	393572	6.56	432730	6.56	473590	6.56	517620
6.57	-60809.2	6.57	-8453.1	6.57	42458.1	6.57	86108.6	6.57	132190	6.57	172686	6.57	217946	6.57	257769	6.57	302999	6.57	347705	6.57	392600	6.57	433017	6.57	474384	6.57	517852
6.58	-60902.9	6.58	-8379.58	6.58	42455.1	6.58	86510.6	6.58	132175	6.58	172634	6.58	217773	6.58	258070	6.58	303887	6.58	347727	6.58	392565	6.58	432404	6.58	473717	6.58	517722
6.59	-61033.2	6.59	-7872.53	6.59	42830.7	6.59	85754.6	6.59	131934	6.59	172690	6.59	217735	6.59	257604	6.59	302624	6.59	348522	6.59	392241	6.59	432655	6.59	474175	6.59	517763
6.6	-61096.2	6.6	-8625	6.6	42621.4	6.6	85335.8	6.6	131976	6.6	172617	6.6	217456	6.6	257685	6.6	302370	6.6	347527	6.6	392538	6.6	433116	6.6	474073	6.6	517703
6.61	-61064.4	6.61	-8493.77	6.61	42428.3	6.61	86092.3	6.61	131766	6.61	172678	6.61	217799	6.61	257540	6.61	302959	6.61	347423	6.61	392591	6.61	433021	6.61	473924	6.61	518312
6.62	-61134.4	6.62	-8073.33	6.62	42765.7	6.62	85738.1	6.62	132096	6.62	172869	6.62	217364	6.62	257234	6.62	302813	6.62	347166	6.62	392435	6.62	432612	6.62	473910	6.62	517373
6.63	-61084.3	6.63	-8421.39	6.63	42820.2	6.63	86197.3	6.63	132199	6.63	172779	6.63	217891	6.63	257599	6.63	303163	6.63	347214	6.63	392814	6.63	432905	6.63	473871	6.63	517552
6.64	-60778.5	6.64	-8150.68	6.64	42477.1	6.64	85994.2	6.64	131907	6.64	172203	6.64	217460	6.64	257645	6.64	303217	6.64	347563	6.64	392747	6.64	432372	6.64	473605	6.64	517651
6.65	-60367.9	6.65	-8433.05	6.65	42583.4	6.65	85611.9	6.65	131972	6.65	172095	6.65	217567	6.65	257634	6.65	302884	6.65	347684	6.65	392497	6.65	432600	6.65	473456	6.65	517881
6.66	-60600.2	6.66	-8277.22	6.66	42534.7	6.66	85787.2	6.66	132065	6.66	171814	6.66	217776	6.66	257286	6.66	302597	6.66	347472	6.66	392616	6.66	432637	6.66	473720	6.66	517337
6.67	-60664.6	6.67	-8773.93	6.67	41708.9	6.67	85619.3	6.67	131575	6.67	172394	6.67	217537	6.67	257321	6.67	302773	6.67	347259	6.67	392255	6.67	433106	6.67	473868	6.67	517148
6.68	-61410.1	6.68	-8473.87	6.68	42365.1	6.68	85318.1	6.68	131624	6.68	172586	6.68	217203	6.68	257513	6.68	302164	6.68	347735	6.68	392198	6.68	432557	6.68	474008	6.68	517615
6.69	-61509.3	6.69	-8482.61	6.69	42332.9	6.69	85882.7	6.69	131880	6.69	172707	6.69	217217	6.69	257688	6.69	302273	6.69	347802	6.69	392524	6.69	432924	6.69	473613	6.69	517268
6.7	-61230.3	6.7	-8480.01	6.7	42752.5	6.7	85528.7	6.7	132182	6.7	172266	6.7	217229	6.7	258064	6.7	301925	6.7	346808	6.7	392562	6.7	432519	6.7	473829	6.7	517431
6.71	-60793.4	6.71	-8740.91	6.71	42006	6.71	85632.7	6.71	131575	6.71	172334	6.71	217244	6.71	258000	6.71	302143	6.71	346916	6.71	392454	6.71	432426	6.71	473600	6.71	517892
6.72	-60634.4	6.72	-8810.71	6.72	42713.2	6.72	85604.1	6.72	131913	6.72	173118	6.72	217678	6.72	257628	6.72	302449	6.72	347261	6.72	392323	6.72	432558	6.72	473521	6.72	517247
6.73	-61000.9	6.73	-8515.78	6.73	42195.3	6.73	85403.3	6.73	132163	6.73	172132	6.73	217405	6.73	257136	6.73	302398	6.73	347279	6.73	392453	6.73	432443	6.73	473526	6.73	517576
6.74	-60541.8	6.74	-8408.01	6.74	41951.3	6.74	85702.3	6.74	132251	6.74	171776	6.74	217487	6.74	257088	6.74	302275	6.74	348277	6.74	392774	6.74	432580	6.74	473485	6.74	517478
6.75	-60836.6	6.75	-8628.75	6.75	42568.1	6.75	85296.2	6.75	132356	6.75	172346	6.75	217685	6.75	257751	6.75	302489	6.75	347981	6.75	392880	6.75	432390	6.75	473710	6.75	517416
6.76	-60585.2	6.76	-8469.93	6.76	42232.5	6.76	85121.9	6.76	131678	6.76	172764	6.76	217262	6.76	257247	6.76	302916	6.76	347732	6.76	392248	6.76	432047	6.76	473308	6.76	518264
6.77	-60922.1	6.77	-8218.66	6.77	42361.4	6.77	85180.2	6.77	132448	6.77	172658	6.77	217338	6.77	257862	6.77	302561	6.77	347033	6.77	392767	6.77	433046	6.77	473720	6.77	517739
6.78	-60923.2	6.78	-8618.7	6.78	42443.6	6.78	85565.1	6.78	131818	6.78	172590	6.78	217513	6.78	257420	6.78	302408	6.78	347286	6.78	392421	6.78	432712	6.78	474467	6.78	517876
6.79	-60848	6.79	-8500.26	6.79	42058.7	6.79	86219.3	6.79	131444	6.79	172415	6.79	217685	6.79	257263	6.79	302155	6.79	347492	6.79	392644	6.79	432803	6.79	473408	6.79	517496
6.8	-60868.6	6.8	-8657.8	6.8	42046	6.8	85725	6.8	131660	6.8	172444	6.8	217896	6.8	257352	6.8	303002	6.8	347819	6.8	392610	6.8	432932	6.8	474082	6.8	517422
6.81	-61322.6	6.81	-8411.54	6.81	42492.2	6.81	85297	6.81	132039	6.81	172162	6.81	217921	6.81	257784	6.81	302726	6.81	347615	6.81	392330	6.81	432583	6.81	473446	6.81	517110
6.82	-61208.6	6.82	-8482.18	6.82	42709.3	6.82	85442.2	6.82	131679	6.82	172822	6.82	217523	6.82	257198	6.82	302452	6.82	347599	6.82	392521	6.82	431993	6.82	473619	6.82	517596
6.83	-61006.6	6.83	-7987.51	6.83	42178.1	6.83	85830.2	6.83	131824	6.83	172340	6.83	217225	6.83	257261	6.83	302204	6.83	347182	6.83	392228	6.83	432399	6.83	473312	6.83	517411
6.84	-61241.4	6.84	-8946.59	6.84	42469	6.84	85395	6.84	131876	6.84	172220	6.84	217620	6.84	257185	6.84	302590	6.84	347552	6.84	392641	6.84	432383	6.84	472982	6.84	517435
6.85	-60688.2	6.85	-8179.7	6.85	42034.3	6.85	85722.7	6.85	131438	6.85	172809	6.85	217693	6.85	257214	6.85	302800	6.85	347057	6.85	392484	6.85	432765	6.85	472972	6.85	517291
6.86	-61125.4	6.86	-8505.25	6.86	42468.4	6.86	85384	6.86	131422	6.86	172396	6.86	217850	6.86	256894	6.86	301981	6.86	347164	6.86	392470	6.86	431929	6.86	473449	6.86	517322
6.87	-60908.9	6.87	-8897.59	6.87	41913.7	6.87	85247.8	6.87	131721	6.87	172524	6.87	216716	6.87	257341	6.87	302415	6.87	347400	6.87	392651	6.87	432593	6.87	473057	6.87	517183
6.88	-60892.7	6.88	-8320.8	6.88	41713	6.88	85631	6.88	131616	6.88	172832	6.88	216985	6.88	257385	6.88	301653	6.88	347793	6.88	392274	6.88	432080	6.88	473635	6.88	516871
6.89	-61099.6	6.89	-9130.86	6.89	41671.6	6.89	85599.7	6.89	131574	6.89	172054	6.89	217251	6.89	257379	6.89	301666	6.89	347519	6.89	391794	6.89	432480	6.89	473503	6.89	517955
6.9	-60651.8	6.9	-8439.58	6.9	42002.9	6.9	85207.6	6.9	131595	6.9	172068	6.9	217727	6.9	257042	6.9	301982	6.9	347069	6.9	391955	6.9	432669	6.9	473646	6.9	517520
6.91	-61395.3	6.91	-8086.93	6.91	42465.8	6.91	85527.3	6.91	131666	6.91	171967	6.91	217219	6.91	256612	6.91	302349	6.91	347161	6.91	392485	6.91	432181	6.91	473428	6.91	517216
6.92	-61593.7	6.92	-8766.85	6.92	42485.2	6.92	85062.7	6.92	131446	6.92	171961	6.92	217539	6.92	257387	6.92	301704	6.92	347103	6.92	392120	6.92	432453	6.92	473114	6.92	516697
6.93	-60989.3	6.93	-9083.78	6.93	42616.4	6.93	85270.9	6.93	131540	6.93	171929	6.93	217610	6.93	256959	6.93	302013	6.93	347004	6.93	391975	6.93	432828	6.93	472762	6.93	517101
6.94	-61201.8	6.94	-9160.81	6.94	41962	6.94	85405.1	6.94	131283	6.94	172389	6.94	217368	6.94	256824	6.94	302034	6.94	346994	6.94	392180	6.94	432435	6.94	473262	6.94	517203
6.95	-61361.1	6.95	-9100.15	6.95	41829.8	6.95	84733.4	6.95	132092	6.95	172206	6.95	217477	6.95	256852	6.95	302195	6.95	347161	6.95	392017	6.95	432536	6.95	473421	6.95	517096
6.96	-60615.4	6.96	-8790.81	6.96	42566.7	6.96	85148.9	6.96	131256	6.96	172248	6.96	217089	6.96	256606	6.96	302155	6.96	346993	6.96	391176	6.96	432855	6.96	472945	6.96	516908
6.97	-60903.3	6.97	-8576.19	6.97	41830	6.97	85060.2	6.97	131445	6.97	171531	6.97	217230	6.97	256538	6.97	302331	6.97	347080	6.97	391833	6.97	431914	6.97	473571	6.97	516796
6.98	-60806.6	6.98	-8528.43	6.98	41916.4	6.98	85295.6	6.98	131382	6.98	171914	6.98	217525	6.98	256697	6.98	301972	6.98	347081	6.98	392254	6.98	431918	6.98	473249	6.98	517002
6.99	-61297.9	6.99	-9208.24	6.99	41934.1	6.99	85502.6	6.99	131373	6.99	172396	6.99	217066	6.99	256631	6.99	301902	6.99	347219	6.99	391886	6.99	432184	6.99	473157	6.99	516833
7	-62044.8	7	-9162.9	7	41976.9	7	85080.4	7	131628	7	171947	7	216572	7	256824	7	301551	7	346526	7	391489	7	432081	7	473211	7	516925
7.01	-61251.8	7.01	-8556.61	7.01	42015.6	7.01	84480.8	7.01	131489	7.01	172063	7.01	216978	7.01	257175	7.01	302229	7.01	346249	7.01	391788	7.01	431496	7.01	473099	7.01	517189
7.02	-61397.9	7.02	-8570.07	7.02	41932.5	7.02	84721	7.02	131088	7.02	171501	7.02	216694	7.02	256719	7.02	301413	7.02	347277	7.02	391923	7.02	432300	7.02	473108	7.02	516886
7.03	-60960.1	7.03	-9421.85	7.03	42028.5	7.03	85031.4	7.03	131102	7.03	171869	7.03	217180	7.03	256845	7.03	301494	7.03	346737	7.03	392483	7.03	432590	7.03	472958	7.03	516647
7.04	-61418.7	7.04	-8808	7.04	41459.6	7.04	84812.2	7.04	130976	7.04	172072	7.04	216931	7.04	256795	7.04	301867	7.04	346761	7.04	392023	7.04	432444	7.04	473073	7.04	517623
7.05	-60986.9	7.05	-9089.81	7.05	42169.9	7.05	85075.9	7.05	131770	7.05	171985	7.05	217582	7.05	256484	7.05	301524	7.05	346816	7.05	391542	7.05	432218	7.05	473249	7.05	516916
7.06	-61067.6	7.06	-8912	7.06	41995.2	7.06	85098.3	7.06	131230	7.06	172123	7.06	216655	7.06	256756	7.06	301638	7.06	346861	7.06	391684	7.06	431956	7.06	473203	7.06	516761
7.07	-60815.7	7.07	-8984.32	7.07	41646.2	7.07	85973.1	7.07	131540	7.07	172307	7.07	216845	7.07	256941	7.07	301840	7.07	347074	7.07	392112	7.07	431804	7.07	473261	7.07	516817
7.08	-60588.1	7.08	-8524.65	7.08	41877.7	7.08	85353.3	7.08	131067	7.08	171856	7.08	217144	7.08	256715	7.08	302018	7.08	346826	7.08	391733	7.08	431605	7.08	473270	7.08	516545
7.09	-61124.7	7.09	-8766.09	7.09	41689.2	7.09	84576.6	7.09	131533	7.09	171666	7.09	216419	7.09	256644	7.09	301718	7.09	346940	7.09	392063	7.09	431670	7.09	472646	7.09	517041
7.1	-61172.9	7.1	-9205.06	7.1	41556.8	7.1	84492.7	7.1	131657	7.1	171941	7.1	216901	7.1	256576	7.1	301577	7.1	347005	7.1	391736	7.1	431876	7.1	472966	7.1	516770
7.11	-61705.6	7.11	-8841.09	7.11	41235.3	7.11	85126.2	7.11	131286	7.11	171297	7.11	216430	7.11	256711	7.11	302276	7.11	347051	7.11	391778	7.11	432078	7.11	473101	7.11	516496
7.12	-61481.6	7.12	-9035.98	7.12	41576.9	7.12	85513.4	7.12	131508	7.12	171720	7.12	216971	7.12	256819	7.12	302029	7.12	346579	7.12	392518	7.12	431800	7.12	473207	7.12	516777
7.13	-61061.5	7.13	-9459.35	7.13	41711.1	7.13	85054.3	7.13	131104	7.13	171348	7.13	217033	7.13	257080	7.13	301497	7.13	346709	7.13	392011	7.13	431963	7.13	473025	7.13	517000
7.14	-61004.3	7.14	-9240.83	7.14	41747.9	7.14	84764.2	7.14	130751	7.14	171833	7.14	217320	7.14	256713	7.14	302064	7.14	346630	7.14	391934	7.14	431682	7.14	473109	7.14	516605
7.15	-61442.6	7.15	-9125.27	7.15	41920.8	7.15	85477.2	7.15	131514	7.15	171233	7.15	216777	7.15	256691	7.15	301626	7.15	347064	7.15	391485	7.15	431761	7.15	473070	7.15	516355
7.16	-61059.6	7.16	-8793.51	7.16	41826.2	7.16	85171.5	7.16	131390	7.16	171525	7.16	216601	7.16	256118	7.16	301973	7.16	346734	7.16	391687	7.16	431942	7.16	472524	7.16	516259
7.17	-61058.5	7.17	-9112.77	7.17	41117.7	7.17	84815.1	7.17	131050	7.17	171828	7.17	216484	7.17	256899	7.17	301623	7.17	346935	7.17	391401	7.17	431401	7.17	472733	7.17	517035
7.18	-60946.9	7.18	-9224.12	7.18	40997.6	7.18	84805	7.18	131574	7.18	171596	7.18	216485	7.18	256603	7.18	301701	7.18	346822	7.18	391570	7.18	431648	7.18	472637	7.18	517143
7.19	-61117.9	7.19	-8503.08	7.19	41269.4	7.19	84428	7.19	131307	7.19	171266	7.19	216153	7.19	257223	7.19	301768	7.19	346297	7.19	391410	7.19	431461	7.19	472345	7.19	516897
7.2	-61466.7	7.2	-9145.03	7.2	41106.8	7.2	85232.3	7.2	130871	7.2	171111	7.2	216656	7.2	256902	7.2	302021	7.2	346612	7.2	391714	7.2	431699	7.2	472587	7.2	516963
7.21	-60962.7	7.21	-9389.8	7.21	41745.4	7.21	84720.1	7.21	130709	7.21	171729	7.21	216685	7.21	256797	7.21	301579	7.21	346231	7.21	391471	7.21	431198	7.21	472718	7.21	516508
7.22	-60764.8	7.22	-9514.73	7.22	41375.7	7.22	85181.8	7.22	131280	7.22	171291	7.22	216767	7.22	256511	7.22	302123	7.22	346789	7.22	391946	7.22	430995	7.22	472392	7.22	516636
7.23	-61258	7.23	-9198.47	7.23	41531.1	7.23	84950.1	7.23	131174	7.23	171239	7.23	216648	7.23	256743	7.23	301720	7.23	346806	7.23	391623	7.23	431758	7.23	472663	7.23	516589
7.24	-61320	7.24	-9360.93	7.24	41436.7	7.24	84906.7	7.24	130814	7.24	171513	7.24	216620	7.24	256617	7.24	301941	7.24	346524	7.24	391367	7.24	431691	7.24	472385	7.24	516421
7.25	-61298.1	7.25	-9377.76	7.25	41511.5	7.25	84993.6	7.25	131002	7.25	171458	7.25	216271	7.25	256557	7.25	301086	7.25	346689	7.25	391517	7.25	430926	7.25	473146	7.25	516594
7.26	-61648.5	7.26	-9562.63	7.26	41551.2	7.26	84913.8	7.26	131221	7.26	171383	7.26	216435	7.26	256810	7.26	301845	7.26	346776	7.26	392107	7.26	431231	7.26	472592	7.26	516573
7.27	-61313.8	7.27	-9086.28	7.27	40998.7	7.27	84572.4	7.27	131092	7.27	171604	7.27	215982	7.27	256985	7.27	301380	7.27	346635	7.27	391932	7.27	431977	7.27	472107	7.27	516878
7.28	-61442.3	7.28	-9996.77	7.28	41612.6	7.28	84931.7	7.28	131033	7.28	171507	7.28	216512	7.28	255953	7.28	301089	7.28	346508	7.28	391799	7.28	431600	7.28	472208	7.28	516746
7.29	-61076.2	7.29	-9461.99	7.29	41661.3	7.29	84908.6	7.29	131049	7.29	171871	7.29	216276	7.29	256465	7.29	301234	7.29	346818	7.29	391728	7.29	431531	7.29	472249	7.29	516238
7.3	-61196	7.3	-9054.65	7.3	41408.7	7.3	85085.2	7.3	131037	7.3	171454	7.3	216317	7.3	256348	7.3	301663	7.3	346304	7.3	391448	7.3	431425	7.3	473456	7.3	516187
7.31	-60564.7	7.31	-9530.31	7.31	41354.9	7.31	85014.9	7.31	130680	7.31	170843	7.31	216362	7.31	256337	7.31	301546	7.31	346530	7.31	391428	7.31	431442	7.31	472608	7.31	516715
7.32	-60337.7	7.32	-9500.77	7.32	41530.5	7.32	84802.6	7.32	130972	7.32	170892	7.32	216414	7.32	256462	7.32	301174	7.32	346601	7.32	391119	7.32	431893	7.32	472759	7.32	516496
7.33	-61204.6	7.33	-9436.29	7.33	41266.4	7.33	84539.5	7.33	131083	7.33	171579	7.33	216123	7.33	255782	7.33	301631	7.33	346388	7.33	391160	7.33	431486	7.33	472493	7.33	516002
7.34	-60671.9	7.34	-9691.38	7.34	41251.3	7.34	84646.8	7.34	131617	7.34	171851	7.34	216314	7.34	256008	7.34	301470	7.34	346274	7.34	391245	7.34	431606	7.34	472064	7.34	516135
7.35	-60866.1	7.35	-9370.37	7.35	41128.3	7.35	84649.9	7.35	130806	7.35	171308	7.35	216422	7.35	255811	7.35	301289	7.35	346292	7.35	392015	7.35	431271	7.35	472339	7.35	516253
7.36	-61239.1	7.36	-9172.69	7.36	41438.4	7.36	84408.2	7.36	130732	7.36	171253	7.36	216186	7.36	255849	7.36	301445	7.36	346261	7.36	391628	7.36	431237	7.36	472510	7.36	516363
7.37	-61389.7	7.37	-9678.98	7.37	40823.3	7.37	84746.3	7.37	131093	7.37	171173	7.37	216109	7.37	256178	7.37	301110	7.37	346098	7.37	391063	7.37	431654	7.37	472637	7.37	516294
7.38	-61009.1	7.38	-9322.52	7.38	40849.1	7.38	84645.3	7.38	130591	7.38	171245	7.38	216213	7.38	255972	7.38	301271	7.38	346481	7.38	391351	7.38	431467	7.38	472273	7.38	516468
7.39	-60403.7	7.39	-9089.3	7.39	41532.2	7.39	84804.1	7.39	130814	7.39	171230	7.39	216003	7.39	256033	7.39	301329	7.39	346122	7.39	391345	7.39	431210	7.39	472502	7.39	516288
7.4	-61266.3	7.4	-9484.05	7.4	41579.5	7.4	84655.9	7.4	131111	7.4	171169	7.4	216059	7.4	256475	7.4	301561	7.4	346666	7.4	391655	7.4	431286	7.4	472090	7.4	516313
7.41	-60950	7.41	-9033.38	7.41	41726.4	7.41	83901.2	7.41	130593	7.41	171482	7.41	216258	7.41	256456	7.41	301640	7.41	346112	7.41	391317	7.41	430867	7.41	472394	7.41	516215
7.42	-60863.6	7.42	-9309.79	7.42	41610.9	7.42	84531.4	7.42	130312	7.42	171767	7.42	216280	7.42	255879	7.42	301226	7.42	346533	7.42	391081	7.42	431250	7.42	472439	7.42	516594
7.43	-60958.8	7.43	-9335.9	7.43	41152.4	7.43	84640.3	7.43	129949	7.43	171727	7.43	216299	7.43	255913	7.43	301135	7.43	346257	7.43	391127	7.43	430947	7.43	472146	7.43	516796
7.44	-60747.8	7.44	-9638.05	7.44	41385.5	7.44	83981.9	7.44	130974	7.44	171375	7.44	216144	7.44	255992	7.44	301110	7.44	346514	7.44	390677	7.44	431104	7.44	471810	7.44	516316
7.45	-60786.8	7.45	-8994.06	7.45	41126.5	7.45	84265.1	7.45	130754	7.45	171262	7.45	215807	7.45	256138	7.45	301385	7.45	346376	7.45	391156	7.45	430880	7.45	472357	7.45	516086
7.46	-60885.5	7.46	-9405.16	7.46	41197.4	7.46	84436.2	7.46	130541	7.46	171418	7.46	216604	7.46	255825	7.46	300587	7.46	346154	7.46	391344	7.46	431258	7.46	472117	7.46	516359
7.47	-60896.7	7.47	-9246.97	7.47	41191.9	7.47	84720.9	7.47	130671	7.47	171172	7.47	216089	7.47	255950	7.47	300468	7.47	346447	7.47	391211	7.47	431562	7.47	472465	7.47	516168
7.48	-61130.3	7.48	-9175.17	7.48	41094.1	7.48	84451.2	7.48	130978	7.48	171523	7.48	216270	7.48	256568	7.48	301114	7.48	346460	7.48	390805	7.48	431333	7.48	472243	7.48	516311
7.49	-60656.8	7.49	-9056.23	7.49	41201.6	7.49	84228.8	7.49	130458	7.49	171354	7.49	216060	7.49	256244	7.49	301160	7.49	345929	7.49	391135	7.49	431349	7.49	472104	7.49	516049
7.5	-61039.5	7.5	-9452.79	7.5	41321.7	7.5	84472.9	7.5	130653	7.5	171338	7.5	215895	7.5	256245	7.5	301191	7.5	346105	7.5	390792	7.5	431159	7.5	472389	7.5	516610
7.51	-61106.2	7.51	-9993.09	7.51	41090.1	7.51	84795.3	7.51	130466	7.51	171250	7.51	215802	7.51	256013	7.51	300974	7.51	346058	7.51	390964	7.51	430538	7.51	472354	7.51	516193
7.52	-60191.9	7.52	-9537.82	7.52	41261.7	7.52	84746.3	7.52	130988	7.52	170987	7.52	216067	7.52	256083	7.52	301090	7.52	346366	7.52	391115	7.52	431206	7.52	471819	7.52	515748
7.53	-60266	7.53	-10233.9	7.53	41040.4	7.53	84398.7	7.53	130656	7.53	170871	7.53	215776	7.53	255650	7.53	301259	7.53	346456	7.53	391191	7.53	431368	7.53	471997	7.53	516552
7.54	-60593.6	7.54	-9867.74	7.54	41111.2	7.54	84359.3	7.54	130849	7.54	171028	7.54	215947	7.54	255808	7.54	301074	7.54	345869	7.54	391278	7.54	430787	7.54	471929	7.54	516492
7.55	-60481.3	7.55	-9472.29	7.55	41149.7	7.55	84109.9	7.55	130524	7.55	170873	7.55	216320	7.55	255520	7.55	300600	7.55	346192	7.55	391383	7.55	431091	7.55	472119	7.55	516493
7.56	-61011.5	7.56	-9722.28	7.56	41873.2	7.56	84517.7	7.56	130610	7.56	171311	7.56	215966	7.56	255999	7.56	300707	7.56	345971	7.56	391053	7.56	430641	7.56	471969	7.56	516401
7.57	-60436.9	7.57	-9393.32	7.57	41056.5	7.57	84288.5	7.57	130720	7.57	171263	7.57	216220	7.57	256281	7.57	300703	7.57	345546	7.57	390538	7.57	431484	7.57	472376	7.57	516224
7.58	-60432.6	7.58	-9639.22	7.58	40788.4	7.58	84595.6	7.58	130599	7.58	170841	7.58	215601	7.58	255953	7.58	301080	7.58	345367	7.58	391250	7.58	431154	7.58	472262	7.58	516053
7.59	-60342	7.59	-9779.16	7.59	41299.1	7.59	84342.8	7.59	130777	7.59	170844	7.59	216323	7.59	255898	7.59	300626	7.59	346288	7.59	391342	7.59	431548	7.59	472583	7.59	516259
7.6	-60064.5	7.6	-8953.64	7.6	41077.3	7.6	84029.5	7.6	130346	7.6	170636	7.6	215691	7.6	256158	7.6	301225	7.6	346344	7.6	390855	7.6	431178	7.6	471801	7.6	516293
7.61	-60484.6	7.61	-9047.97	7.61	40664.8	7.61	84216	7.61	130475	7.61	171647	7.61	215953	7.61	256320	7.61	301101	7.61	346092	7.61	390891	7.61	431060	7.61	472174	7.61	516253
7.62	-59858.8	7.62	-9496.07	7.62	40844.5	7.62	84940.7	7.62	130407	7.62	171554	7.62	215725	7.62	255682	7.62	300696	7.62	345882	7.62	390776	7.62	430658	7.62	471826	7.62	515859
7.63	-60035.7	7.63	-9594.22	7.63	41305.2	7.63	84577.4	7.63	130584	7.63	170834	7.63	215709	7.63	256177	7.63	300658	7.63	346429	7.63	391366	7.63	431016	7.63	471552	7.63	515949
7.64	-60382.5	7.64	-9959.59	7.64	41003.9	7.64	84428.2	7.64	130739	7.64	171036	7.64	216213	7.64	255764	7.64	300596	7.64	346118	7.64	391171	7.64	431373	7.64	471942	7.64	515926
7.65	-60008.8	7.65	-9795.31	7.65	40803.9	7.65	84715.7	7.65	130575	7.65	170589	7.65	216161	7.65	255791	7.65	301294	7.65	346099	7.65	390855	7.65	430850	7.65	472422	7.65	516001
7.66	-60091.2	7.66	-9279.65	7.66	41067.6	7.66	84343.6	7.66	130428	7.66	170433	7.66	216288	7.66	255951	7.66	300869	7.66	345697	7.66	390890	7.66	430682	7.66	472445	7.66	516164
7.67	-60103	7.67	-9686.23	7.67	40959.9	7.67	84528	7.67	130617	7.67	170983	7.67	215936	7.67	255935	7.67	301010	7.67	345933	7.67	391115	7.67	431345	7.67	472071	7.67	516249
7.68	-60235.8	7.68	-9479.48	7.68	40960.7	7.68	84321.4	7.68	130064	7.68	171469	7.68	216235	7.68	255362	7.68	300940	7.68	346170	7.68	390988	7.68	431458	7.68	471926	7.68	516010
7.69	-59903.6	7.69	-9743.98	7.69	41089.5	7.69	84638.3	7.69	130329	7.69	170639	7.69	215319	7.69	255823	7.69	301050	7.69	345780	7.69	391085	7.69	430771	7.69	471944	7.69	515656
7.7	-59424.8	7.7	-9529.66	7.7	40872.7	7.7	84351	7.7	130827	7.7	170951	7.7	215434	7.7	255401	7.7	301042	7.7	345656	7.7	391332	7.7	431084	7.7	471907	7.7	516110
7.71	-59848.4	7.71	-9541.77	7.71	40859.5	7.71	84072.2	7.71	130484	7.71	170495	7.71	215633	7.71	255557	7.71	301334	7.71	345790	7.71	391295	7.71	431078	7.71	472301	7.71	516108
7.72	-59793.4	7.72	-9493.21	7.72	41009.2	7.72	84637.5	7.72	130764	7.72	170824	7.72	215576	7.72	256109	7.72	301048	7.72	345850	7.72	391021	7.72	430760	7.72	472131	7.72	516160
7.73	-60585.7	7.73	-9014.46	7.73	41143.4	7.73	83888	7.73	130436	7.73	171000	7.73	215563	7.73	255878	7.73	300860	7.73	345932	7.73	390774	7.73	431008	7.73	471481	7.73	516555
7.74	-60147.2	7.74	-9555.05	7.74	40993.8	7.74	84401.9	7.74	130524	7.74	170935	7.74	215952	7.74	255933	7.74	300360	7.74	345567	7.74	390791	7.74	430887	7.74	472026	7.74	516080
7.75	-59417	7.75	-9469.37	7.75	41058.8	7.75	84318.5	7.75	130544	7.75	170828	7.75	215902	7.75	255550	7.75	300845	7.75	345658	7.75	391001	7.75	430860	7.75	472732	7.75	516029
7.76	-59147.8	7.76	-9420.6	7.76	40937.4	7.76	84133.7	7.76	129924	7.76	170723	7.76	216102	7.76	255649	7.76	300775	7.76	345946	7.76	391304	7.76	430842	7.76	471995	7.76	516299
7.77	-58998.5	7.77	-9597.66	7.77	41268.2	7.77	84612	7.77	130455	7.77	171074	7.77	215730	7.77	256060	7.77	300809	7.77	346122	7.77	391074	7.77	431191	7.77	471734	7.77	515985
7.78	-58873.3	7.78	-9775.17	7.78	41059	7.78	84166.8	7.78	129712	7.78	170291	7.78	216341	7.78	256200	7.78	300903	7.78	346153	7.78	390881	7.78	430712	7.78	471642	7.78	516576
7.79	-59310.6	7.79	-9037.34	7.79	40975.2	7.79	83809.2	7.79	130686	7.79	170645	7.79	215759	7.79	255872	7.79	301233	7.79	345612	7.79	391136	7.79	431080	7.79	472536	7.79	515644
7.8	-58828.1	7.8	-9706.25	7.8	40782.4	7.8	84044.4	7.8	130506	7.8	170937	7.8	215813	7.8	255812	7.8	300716	7.8	345505	7.8	391007	7.8	430646	7.8	471944	7.8	516221
7.81	-58184.1	7.81	-9628.42	7.81	40940.7	7.81	84308.8	7.81	130192	7.81	170942	7.81	215844	7.81	255687	7.81	301133	7.81	345720	7.81	390921	7.81	430886	7.81	472081	7.81	515909
7.82	-58406.6	7.82	-9469.93	7.82	40406	7.82	84572.9	7.82	130606	7.82	170766	7.82	215712	7.82	255559	7.82	300679	7.82	346108	7.82	390502	7.82	430890	7.82	471336	7.82	515631
7.83	-58042	7.83	-9029.93	7.83	40908.6	7.83	84811.1	7.83	130310	7.83	170388	7.83	216041	7.83	255989	7.83	300392	7.83	345841	7.83	391027	7.83	430476	7.83	472349	7.83	515834
7.84	-58694.4	7.84	-9183.73	7.84	40670.8	7.84	84981.2	7.84	129843	7.84	170954	7.84	215837	7.84	255961	7.84	300908	7.84	345820	7.84	391169	7.84	430936	7.84	471753	7.84	515947
7.85	-58282.3	7.85	-9739.97	7.85	41044	7.85	84149.5	7.85	130647	7.85	170854	7.85	215412	7.85	256027	7.85	300464	7.85	345782	7.85	390547	7.85	430777	7.85	471894	7.85	516272
7.86	-58208.3	7.86	-9483.61	7.86	41375.5	7.86	84334.4	7.86	130483	7.86	170904	7.86	215538	7.86	255752	7.86	300659	7.86	345872	7.86	390353	7.86	430097	7.86	471706	7.86	515942
7.87	-58219.4	7.87	-9386.44	7.87	40981	7.87	84307.4	7.87	130504	7.87	170967	7.87	215679	7.87	255480	7.87	300358	7.87	346117	7.87	391218	7.87	430625	7.87	471496	7.87	516213
7.88	-58716.7	7.88	-8841.77	7.88	40904.8	7.88	84455.6	7.88	130797	7.88	170889	7.88	216140	7.88	255938	7.88	300441	7.88	345639	7.88	391023	7.88	430893	7.88	472147	7.88	516001
7.89	-57859.9	7.89	-9119.03	7.89	41252.4	7.89	84211.3	7.89	131012	7.89	170101	7.89	215592	7.89	256151	7.89	300670	7.89	346071	7.89	391031	7.89	430906	7.89	472147	7.89	516235
7.9	-57797.6	7.9	-9558.78	7.9	40947.8	7.9	84155.7	7.9	130317	7.9	171390	7.9	215919	7.9	255891	7.9	301062	7.9	345758	7.9	391211	7.9	430950	7.9	472390	7.9	516918
7.91	-58474.5	7.91	-9404.46	7.91	40691.4	7.91	84351.5	7.91	130388	7.91	171146	7.91	215424	7.91	255257	7.91	300838	7.91	345916	7.91	390710	7.91	430617	7.91	471875	7.91	515835
7.92	-57858	7.92	-9513.1	7.92	40902.5	7.92	84123.9	7.92	130052	7.92	171196	7.92	215575	7.92	255412	7.92	301152	7.92	345921	7.92	390844	7.92	431009	7.92	472130	7.92	516017
7.93	-57791.1	7.93	-9396.1	7.93	40589.6	7.93	84659.4	7.93	130963	7.93	171048	7.93	215523	7.93	255879	7.93	300503	7.93	346099	7.93	390842	7.93	430530	7.93	471724	7.93	516093
7.94	-57446.1	7.94	-9081.6	7.94	40849.2	7.94	83822.3	7.94	130417	7.94	170473	7.94	215677	7.94	256124	7.94	300298	7.94	345766	7.94	390389	7.94	430522	7.94	471965	7.94	515910
7.95	-56868	7.95	-9251.89	7.95	40944	7.95	83857.6	7.95	130377	7.95	170713	7.95	216208	7.95	256088	7.95	300844	7.95	345812	7.95	390492	7.95	430944	7.95	471887	7.95	516093
7.96	-56870.7	7.96	-9581.06	7.96	40941.7	7.96	84310.8	7.96	130387	7.96	171002	7.96	215653	7.96	256011	7.96	300629	7.96	345933	7.96	390699	7.96	430597	7.96	471635	7.96	515982
7.97	-57022.4	7.97	-8974.42	7.97	40667.8	7.97	84199.4	7.97	130488	7.97	171317	7.97	215969	7.97	256043	7.97	300591	7.97	345453	7.97	390578	7.97	430518	7.97	471798	7.97	515690
7.98	-56865.1	7.98	-9176.91	7.98	41097.9	7.98	84227.9	7.98	130457	7.98	170421	7.98	216090	7.98	255905	7.98	300647	7.98	345376	7.98	390965	7.98	430737	7.98	471777	7.98	516447
7.99	-56763.3	7.99	-8954.01	7.99	41008.5	7.99	84076.7	7.99	130033	7.99	170866	7.99	215551	7.99	256120	7.99	300982	7.99	345530	7.99	390490	7.99	430848	7.99	472227	7.99	515605
8	-57203	8	-9739.12	8	41410.8	8	83971.9	8	130724	8	170585	8	215675	8	255849	8	300826	8	345758	8	390683	8	430941	8	472408	8	515835
8.01	-56157	8.01	-9334.81	8.01	41182.2	8.01	84126.2	8.01	130865	8.01	170713	8.01	216004	8.01	255385	8.01	300725	8.01	345801	8.01	390879	8.01	430762	8.01	471812	8.01	516102
8.02	-56561.2	8.02	-9425.73	8.02	41087.1	8.02	83733.3	8.02	130476	8.02	170137	8.02	215844	8.02	255602	8.02	300974	8.02	345814	8.02	390987	8.02	430387	8.02	471703	8.02	515992
8.03	-55432	8.03	-9761.84	8.03	41133.6	8.03	84424.6	8.03	130096	8.03	170931	8.03	215607	8.03	255299	8.03	300702	8.03	345740	8.03	390813	8.03	430765	8.03	471710	8.03	515725
8.04	-56078.1	8.04	-9445.04	8.04	41387.9	8.04	84343	8.04	130154	8.04	170976	8.04	215593	8.04	256082	8.04	300515	8.04	345790	8.04	390939	8.04	430688	8.04	471462	8.04	515655
8.05	-55904	8.05	-9339.01	8.05	40472	8.05	84196.8	8.05	130378	8.05	171015	8.05	216035	8.05	254988	8.05	300766	8.05	345648	8.05	390846	8.05	430650	8.05	471890	8.05	516323
8.06	-55450.4	8.06	-9558.41	8.06	41067	8.06	84241.5	8.06	130515	8.06	170309	8.06	216291	8.06	255263	8.06	300751	8.06	345595	8.06	390549	8.06	431014	8.06	471903	8.06	516138
8.07	-55454.3	8.07	-8892.43	8.07	40798.3	8.07	84303	8.07	130264	8.07	170915	8.07	215817	8.07	255920	8.07	300455	8.07	345542	8.07	390572	8.07	430473	8.07	471813	8.07	515628
8.08	-54911.7	8.08	-9279.25	8.08	40876.7	8.08	84296.4	8.08	130022	8.08	170892	8.08	215274	8.08	255689	8.08	300763	8.08	345535	8.08	391078	8.08	430484	8.08	471287	8.08	515926
8.09	-54691	8.09	-9814.28	8.09	41071.1	8.09	83704.1	8.09	130082	8.09	170608	8.09	215693	8.09	255718	8.09	300816	8.09	345805	8.09	391072	8.09	430839	8.09	471199	8.09	515831
8.1	-54928.3	8.1	-9235.21	8.1	40960.1	8.1	84023.5	8.1	130449	8.1	170214	8.1	215544	8.1	255700	8.1	301084	8.1	345844	8.1	390823	8.1	430590	8.1	471283	8.1	516011
8.11	-54237.6	8.11	-8861.61	8.11	40941.6	8.11	84286.9	8.11	129875	8.11	171117	8.11	215405	8.11	255861	8.11	300938	8.11	346069	8.11	390930	8.11	430710	8.11	471655	8.11	515848
8.12	-53892.6	8.12	-8948.69	8.12	40678.2	8.12	84608.8	8.12	130077	8.12	170699	8.12	216142	8.12	255539	8.12	300377	8.12	345317	8.12	390664	8.12	430405	8.12	471940	8.12	515243
8.13	-53597.4	8.13	-8829.64	8.13	40631.9	8.13	83996	8.13	130142	8.13	170777	8.13	215815	8.13	255796	8.13	300559	8.13	345153	8.13	391216	8.13	430238	8.13	471592	8.13	515539
8.14	-53136.4	8.14	-8956.9	8.14	40946.2	8.14	84206.1	8.14	129962	8.14	170703	8.14	216025	8.14	255910	8.14	300349	8.14	345707	8.14	390535	8.14	430237	8.14	472003	8.14	515791
8.15	-52527	8.15	-9208.9	8.15	41246	8.15	83998	8.15	130180	8.15	170301	8.15	216028	8.15	255303	8.15	300683	8.15	345158	8.15	390875	8.15	431095	8.15	471718	8.15	515370
8.16	-51823.9	8.16	-9174.96	8.16	40335.7	8.16	83746	8.16	130328	8.16	170620	8.16	215595	8.16	255824	8.16	300428	8.16	345824	8.16	390880	8.16	430384	8.16	471807	8.16	515322
8.17	-51929.1	8.17	-8900.66	8.17	41635.5	8.17	84145.9	8.17	129883	8.17	171088	8.17	215566	8.17	255825	8.17	300916	8.17	345580	8.17	390826	8.17	430811	8.17	471299	8.17	515365
8.18	-51626.6	8.18	-9726.79	8.18	41239.1	8.18	84537.9	8.18	130173	8.18	171000	8.18	215140	8.18	255931	8.18	300894	8.18	345694	8.18	390392	8.18	431222	8.18	471332	8.18	515827
8.19	-51603.8	8.19	-9371.5	8.19	40763.1	8.19	84081.3	8.19	130455	8.19	170690	8.19	215730	8.19	256100	8.19	300333	8.19	345749	8.19	390485	8.19	431238	8.19	471724	8.19	515991
8.2	-51552.8	8.2	-9376.96	8.2	40983.9	8.2	83767.1	8.2	130460	8.2	170610	8.2	214912	8.2	255540	8.2	300207	8.2	345622	8.2	390633	8.2	430818	8.2	471719	8.2	515754
8.21	-50991.8	8.21	-8828.35	8.21	40895.4	8.21	83916.4	8.21	130068	8.21	170710	8.21	215345	8.21	255680	8.21	300433	8.21	345451	8.21	390437	8.21	430690	8.21	471431	8.21	515462
8.22	-50085.6	8.22	-9075.59	8.22	41120.7	8.22	83794.3	8.22	130126	8.22	170497	8.22	215564	8.22	255580	8.22	300605	8.22	345661	8.22	390946	8.22	430324	8.22	471392	8.22	515645
8.23	-49683.6	8.23	-8693.46	8.23	40843.5	8.23	83739.5	8.23	130147	8.23	170665	8.23	215765	8.23	255592	8.23	300292	8.23	345488	8.23	390805	8.23	430588	8.23	471161	8.23	515529
8.24	-48657.1	8.24	-8694.66	8.24	41376.4	8.24	84136	8.24	130073	8.24	170742	8.24	215469	8.24	255598	8.24	300430	8.24	345550	8.24	391001	8.24	430580	8.24	471829	8.24	515873
8.25	-48625.8	8.25	-8475.96	8.25	40912.4	8.25	83794.8	8.25	130128	8.25	170456	8.25	215937	8.25	255631	8.25	300874	8.25	346013	8.25	390780	8.25	430914	8.25	471159	8.25	515804
8.26	-48078	8.26	-8898.13	8.26	40946.9	8.26	83739.4	8.26	130313	8.26	170033	8.26	216161	8.26	256228	8.26	300747	8.26	345371	8.26	390063	8.26	430874	8.26	471604	8.26	515863
8.27	-47559.5	8.27	-8876.73	8.27	41191.7	8.27	84495.5	8.27	129524	8.27	170283	8.27	215808	8.27	255988	8.27	300540	8.27	346015	8.27	390624	8.27	430384	8.27	471804	8.27	515742
8.28	-47328.1	8.28	-9032.33	8.28	40486.3	8.28	84666.2	8.28	129941	8.28	170990	8.28	216012	8.28	255598	8.28	300563	8.28	345552	8.28	390836	8.28	430835	8.28	471817	8.28	515281
8.29	-46162.2	8.29	-9414.75	8.29	40893.8	8.29	83919.7	8.29	130235	8.29	170588	8.29	215762	8.29	255893	8.29	300723	8.29	345310	8.29	390358	8.29	430476	8.29	471405	8.29	515467
8.3	-46231.9	8.3	-8399.97	8.3	41277.1	8.3	83718.8	8.3	130718	8.3	170442	8.3	215631	8.3	255010	8.3	300976	8.3	345385	8.3	390754	8.3	430568	8.3	471231	8.3	515721
8.31	-44485	8.31	-8949.66	8.31	40956.2	8.31	83874	8.31	129851	8.31	170532	8.31	215598	8.31	255530	8.31	300669	8.31	345420	8.31	390091	8.31	430440	8.31	471602	8.31	515187
8.32	-45009.5	8.32	-8885.08	8.32	40804.9	8.32	84430.4	8.32	130037	8.32	170913	8.32	216070	8.32	255571	8.32	300400	8.32	345858	8.32	390365	8.32	430361	8.32	471732	8.32	515014
8.33	-44315.3	8.33	-8729.73	8.33	40568.8	8.33	84133.1	8.33	130222	8.33	170496	8.33	215622	8.33	255369	8.33	300836	8.33	345901	8.33	390392	8.33	430199	8.33	471305	8.33	515809
8.34	-43470.2	8.34	-9143.98	8.34	41006.7	8.34	83969.3	8.34	130083	8.34	170462	8.34	215341	8.34	255790	8.34	300380	8.34	345327	8.34	390409	8.34	430049	8.34	471483	8.34	515328
8.35	-42131.9	8.35	-9037.98	8.35	41195	8.35	84311.2	8.35	130199	8.35	170672	8.35	215075	8.35	255461	8.35	300743	8.35	345412	8.35	390316	8.35	430739	8.35	471783	8.35	515842
8.36	-41547.2	8.36	-8777.2	8.36	40986.4	8.36	84261.6	8.36	130105	8.36	170699	8.36	215931	8.36	255336	8.36	300836	8.36	345611	8.36	390693	8.36	430942	8.36	471474	8.36	515349
8.37	-41712.4	8.37	-8334.73	8.37	41065.5	8.37	83927.5	8.37	129965	8.37	170384	8.37	215647	8.37	255604	8.37	300590	8.37	345448	8.37	390436	8.37	430623	8.37	471200	8.37	516192
8.38	-40804.7	8.38	-8960.97	8.38	40932.8	8.38	84095.3	8.38	130059	8.38	170443	8.38	215916	8.38	255768	8.38	300392	8.38	345468	8.38	390531	8.38	430395	8.38	471340	8.38	515453
8.39	-38756.8	8.39	-8634.63	8.39	40539.4	8.39	84391.5	8.39	130297	8.39	170372	8.39	215405	8.39	255300	8.39	300464	8.39	345756	8.39	390602	8.39	430549	8.39	471536	8.39	515628
8.4	-38870.6	8.4	-8724.23	8.4	40972.2	8.4	83972.2	8.4	130128	8.4	171133	8.4	215573	8.4	255522	8.4	300186	8.4	345401	8.4	390684	8.4	430613	8.4	471920	8.4	515224
8.41	-36393.9	8.41	-8808.1	8.41	40803.3	8.41	84038.5	8.41	130461	8.41	170337	8.41	215653	8.41	255442	8.41	300667	8.41	345741	8.41	390227	8.41	430301	8.41	471531	8.41	515528
8.42	-36644.8	8.42	-8850.68	8.42	41369.6	8.42	83809.3	8.42	129993	8.42	170393	8.42	215539	8.42	255685	8.42	300455	8.42	345227	8.42	390555	8.42	430326	8.42	471674	8.42	515273
8.43	-35060.4	8.43	-8485.88	8.43	40628	8.43	83742.6	8.43	130561	8.43	170577	8.43	215537	8.43	255348	8.43	300491	8.43	345341	8.43	390368	8.43	430433	8.43	471347	8.43	516125
8.44	-34411.7	8.44	-8258.97	8.44	40893.6	8.44	84135.5	8.44	130072	8.44	170646	8.44	215731	8.44	255337	8.44	300341	8.44	345322	8.44	390186	8.44	430405	8.44	471417	8.44	515618
8.45	-34095.7	8.45	-8766.49	8.45	41057.6	8.45	83850.8	8.45	130016	8.45	170510	8.45	215193	8.45	255194	8.45	300602	8.45	345639	8.45	390099	8.45	430613	8.45	471327	8.45	515083
8.46	-33578.9	8.46	-9275.34	8.46	41149.2	8.46	83672.7	8.46	130069	8.46	170622	8.46	215539	8.46	255195	8.46	300337	8.46	345381	8.46	391048	8.46	430596	8.46	471597	8.46	515427
8.47	-33303.3	8.47	-8204.62	8.47	40898	8.47	84025.3	8.47	129795	8.47	170650	8.47	215701	8.47	255886	8.47	300516	8.47	345984	8.47	390626	8.47	430607	8.47	471662	8.47	515494
8.48	-31833.4	8.48	-8260.1	8.48	41095.2	8.48	83882.1	8.48	130336	8.48	170367	8.48	215581	8.48	255281	8.48	300225	8.48	345404	8.48	390260	8.48	430323	8.48	471331	8.48	515516
8.49	-30807.3	8.49	-8308.78	8.49	40915.2	8.49	84093	8.49	129932	8.49	170346	8.49	215861	8.49	255276	8.49	300740	8.49	345207	8.49	390312	8.49	430520	8.49	471198	8.49	515850
8.5	-28803.9	8.5	-8607.16	8.5	40451.4	8.5	83811.1	8.5	130351	8.5	170668	8.5	215717	8.5	255581	8.5	300365	8.5	345491	8.5	390554	8.5	430565	8.5	471554	8.5	515852
8.51	-28839.6	8.51	-8262.47	8.51	41123.3	8.51	84062.6	8.51	130113	8.51	170570	8.51	215755	8.51	256037	8.51	300660	8.51	345461	8.51	390224	8.51	430685	8.51	471798	8.51	515624
8.52	-28845.2	8.52	-8115.21	8.52	41124	8.52	83930	8.52	129798	8.52	170230	8.52	215768	8.52	255813	8.52	300725	8.52	345541	8.52	390461	8.52	430592	8.52	471099	8.52	515790
8.53	-28367	8.53	-8352.29	8.53	40742.7	8.53	84214.8	8.53	129496	8.53	170889	8.53	215277	8.53	255363	8.53	299998	8.53	345649	8.53	390773	8.53	430132	8.53	471303	8.53	515867
8.54	-26799.2	8.54	-8392.93	8.54	41078.2	8.54	83876.9	8.54	129879	8.54	170389	8.54	215694	8.54	255922	8.54	300360	8.54	345896	8.54	390649	8.54	430593	8.54	471189	8.54	515434
8.55	-25026.1	8.55	-7607	8.55	41137.7	8.55	83804.2	8.55	130094	8.55	170131	8.55	215767	8.55	255362	8.55	301012	8.55	345690	8.55	390639	8.55	430601	8.55	471137	8.55	515604
8.56	-24784.6	8.56	-8653.46	8.56	41015.2	8.56	84085.3	8.56	129808	8.56	170721	8.56	215387	8.56	255242	8.56	300433	8.56	345889	8.56	390677	8.56	430409	8.56	471185	8.56	514801
8.57	-24315.8	8.57	-8827.26	8.57	40363.5	8.57	84009.4	8.57	130204	8.57	170831	8.57	215048	8.57	255983	8.57	300375	8.57	345809	8.57	390375	8.57	430477	8.57	471475	8.57	515498
8.58	-24415.4	8.58	-8416.29	8.58	40623.1	8.58	84168.8	8.58	130226	8.58	170286	8.58	214601	8.58	256001	8.58	300519	8.58	345539	8.58	390543	8.58	430446	8.58	471264	8.58	515547
8.59	-22490	8.59	-8131.19	8.59	40916.2	8.59	83996.8	8.59	130146	8.59	170089	8.59	214884	8.59	255547	8.59	300725	8.59	345148	8.59	390853	8.59	430675	8.59	471602	8.59	515476
8.6	-22012.1	8.6	-7758.62	8.6	40931.9	8.6	84235.1	8.6	130184	8.6	170178	8.6	215371	8.6	255600	8.6	300929	8.6	345141	8.6	390282	8.6	430825	8.6	472045	8.6	515786
8.61	-21269.1	8.61	-8168.61	8.61	41429.2	8.61	84287.8	8.61	130309	8.61	170147	8.61	215265	8.61	255915	8.61	300570	8.61	345413	8.61	390577	8.61	430707	8.61	471702	8.61	515820
8.62	-20370.8	8.62	-7614.08	8.62	41143.3	8.62	83743.4	8.62	130176	8.62	170502	8.62	215589	8.62	255552	8.62	299998	8.62	345578	8.62	390163	8.62	430468	8.62	471024	8.62	515440
8.63	-22288.1	8.63	-7877.85	8.63	41151.9	8.63	84438	8.63	130586	8.63	170331	8.63	215730	8.63	255841	8.63	300641	8.63	345763	8.63	390630	8.63	430593	8.63	471197	8.63	515500
8.64	-22497.7	8.64	-8395.23	8.64	40796.9	8.64	83858.8	8.64	130786	8.64	170196	8.64	216134	8.64	255404	8.64	300773	8.64	345454	8.64	390569	8.64	430819	8.64	471684	8.64	516123
8.65	-21195.7	8.65	-7692.83	8.65	40958.3	8.65	84098	8.65	130174	8.65	170442	8.65	215666	8.65	255862	8.65	300543	8.65	345434	8.65	390629	8.65	431230	8.65	471660	8.65	515911
8.66	-20952.7	8.66	-7947.31	8.66	40987.2	8.66	84329.7	8.66	129939	8.66	170725	8.66	215438	8.66	255672	8.66	300399	8.66	345210	8.66	390593	8.66	430631	8.66	471683	8.66	515465
8.67	-21142.2	8.67	-7503.64	8.67	40850.9	8.67	84106.5	8.67	130279	8.67	170470	8.67	215671	8.67	255286	8.67	300065	8.67	345208	8.67	390116	8.67	430869	8.67	471502	8.67	515417
8.68	-20670.4	8.68	-7342.44	8.68	41246	8.68	84285.3	8.68	130273	8.68	170332	8.68	215090	8.68	256218	8.68	300628	8.68	345571	8.68	390382	8.68	430815	8.68	471572	8.68	515350
8.69	-20825.3	8.69	-7977.84	8.69	41270.2	8.69	83593	8.69	130447	8.69	170265	8.69	215737	8.69	255645	8.69	300825	8.69	345889	8.69	390683	8.69	430710	8.69	471193	8.69	516145
8.7	-22054	8.7	-7262.72	8.7	41151.9	8.7	84165.1	8.7	129899	8.7	170111	8.7	215837	8.7	256067	8.7	300680	8.7	345572	8.7	390741	8.7	430587	8.7	471166	8.7	515815
8.71	-22655.9	8.71	-7752.37	8.71	40874.4	8.71	83809.5	8.71	129831	8.71	171369	8.71	215310	8.71	255988	8.71	300387	8.71	345996	8.71	390802	8.71	430952	8.71	471433	8.71	515432
8.72	-22712.4	8.72	-7316.85	8.72	41313.7	8.72	84088.5	8.72	130560	8.72	170982	8.72	216192	8.72	255756	8.72	300750	8.72	345716	8.72	391069	8.72	430846	8.72	471622	8.72	515833
8.73	-22601.4	8.73	-7600.34	8.73	41088.7	8.73	83701	8.73	130568	8.73	170663	8.73	216160	8.73	255901	8.73	301010	8.73	345778	8.73	390823	8.73	430984	8.73	471495	8.73	515952
8.74	-22614.1	8.74	-7473.84	8.74	41261.5	8.74	83366.3	8.74	130583	8.74	171143	8.74	215784	8.74	255718	8.74	301061	8.74	345347	8.74	391097	8.74	430847	8.74	471590	8.74	515733
8.75	-23698.4	8.75	-7675.46	8.75	41396.7	8.75	83998.2	8.75	130525	8.75	170678	8.75	215937	8.75	255747	8.75	301064	8.75	346018	8.75	390725	8.75	430837	8.75	472059	8.75	515421
8.76	-23958.2	8.76	-6822.77	8.76	41631.1	8.76	84320	8.76	130140	8.76	170986	8.76	215733	8.76	255948	8.76	300638	8.76	345454	8.76	390640	8.76	430789	8.76	471498	8.76	515567
8.77	-25038	8.77	-6786.46	8.77	41445.5	8.77	84122.7	8.77	130237	8.77	170992	8.77	216204	8.77	256008	8.77	300737	8.77	345381	8.77	391562	8.77	430529	8.77	471711	8.77	515715
8.78	-24630.7	8.78	-6718.23	8.78	41667.5	8.78	84480.1	8.78	130178	8.78	170747	8.78	215501	8.78	256261	8.78	300576	8.78	345650	8.78	391080	8.78	430218	8.78	471296	8.78	515838
8.79	-26318	8.79	-6893.47	8.79	41299.5	8.79	84208.8	8.79	130560	8.79	170828	8.79	215725	8.79	255680	8.79	301184	8.79	345761	8.79	390984	8.79	430445	8.79	471750	8.79	515853
8.8	-27563.5	8.8	-7117.59	8.8	41755.5	8.8	84647.2	8.8	130381	8.8	171125	8.8	216247	8.8	256126	8.8	300785	8.8	345771	8.8	390735	8.8	431207	8.8	472059	8.8	515474
8.81	-27688.3	8.81	-6968.11	8.81	41314.4	8.81	84139.8	8.81	130061	8.81	170735	8.81	215307	8.81	255479	8.81	300469	8.81	345751	8.81	390382	8.81	430890	8.81	471549	8.81	515613
8.82	-29041.4	8.82	-6499.58	8.82	40979.8	8.82	84174.1	8.82	129889	8.82	170570	8.82	214934	8.82	255585	8.82	300353	8.82	345577	8.82	390704	8.82	430543	8.82	472152	8.82	515218
8.83	-29204.6	8.83	-6482.21	8.83	40643.6	8.83	83819.9	8.83	130071	8.83	170629	8.83	215586	8.83	255360	8.83	300859	8.83	345661	8.83	390399	8.83	430956	8.83	471874	8.83	515565
8.84	-29809.7	8.84	-7034.23	8.84	41407.1	8.84	83693.9	8.84	130070	8.84	170875	8.84	215135	8.84	256044	8.84	300364	8.84	345414	8.84	390400	8.84	430760	8.84	471667	8.84	515716
8.85	-30590.9	8.85	-6743.21	8.85	41249.9	8.85	83977.4	8.85	130406	8.85	170538	8.85	215458	8.85	255685	8.85	300627	8.85	345645	8.85	390205	8.85	430279	8.85	471602	8.85	516089
8.86	-31990.2	8.86	-6193.74	8.86	41298.8	8.86	84151.7	8.86	130144	8.86	170610	8.86	215864	8.86	255508	8.86	300284	8.86	345509	8.86	390314	8.86	430557	8.86	471567	8.86	515658
8.87	-34290.9	8.87	-6554.31	8.87	40807	8.87	83871.7	8.87	129969	8.87	170943	8.87	215752	8.87	255679	8.87	300724	8.87	345756	8.87	390218	8.87	430914	8.87	471838	8.87	515807
8.88	-33896	8.88	-6221.42	8.88	41039.4	8.88	84047.5	8.88	130271	8.88	170619	8.88	215187	8.88	255613	8.88	300288	8.88	345384	8.88	390147	8.88	430308	8.88	471852	8.88	515402
8.89	-33846.3	8.89	-6809.98	8.89	40810.9	8.89	83828	8.89	130062	8.89	170942	8.89	215582	8.89	255427	8.89	300933	8.89	345313	8.89	390541	8.89	430340	8.89	471737	8.89	514663
8.9	-34580.2	8.9	-6574.99	8.9	40512.5	8.9	83557.1	8.9	130224	8.9	170643	8.9	215529	8.9	254852	8.9	301067	8.9	345411	8.9	389793	8.9	430702	8.9	471649	8.9	515090
8.91	-37329.9	8.91	-6219.74	8.91	41193.5	8.91	83759.1	8.91	130141	8.91	170151	8.91	215064	8.91	255061	8.91	300229	8.91	345319	8.91	390444	8.91	430646	8.91	471298	8.91	515443
8.92	-37364.8	8.92	-6964.14	8.92	41291.3	8.92	84252.5	8.92	129993	8.92	170396	8.92	215630	8.92	255201	8.92	300408	8.92	345275	8.92	390316	8.92	430429	8.92	471509	8.92	515497
8.93	-37632.3	8.93	-5835.64	8.93	41468.1	8.93	83845.1	8.93	130167	8.93	170435	8.93	215420	8.93	255219	8.93	300535	8.93	345155	8.93	390569	8.93	430496	8.93	471586	8.93	515122
8.94	-38948.6	8.94	-6186.33	8.94	40917.9	8.94	83955.1	8.94	130097	8.94	170596	8.94	215660	8.94	255180	8.94	299954	8.94	345275	8.94	390410	8.94	430456	8.94	471349	8.94	515722
8.95	-40441	8.95	-6359.64	8.95	40938.5	8.95	83765.3	8.95	129918	8.95	170365	8.95	214996	8.95	255625	8.95	300301	8.95	345576	8.95	390594	8.95	430643	8.95	471577	8.95	515545
8.96	-40922.5	8.96	-5919.86	8.96	41166	8.96	84050.1	8.96	130565	8.96	169815	8.96	215801	8.96	255586	8.96	300160	8.96	345403	8.96	390528	8.96	430553	8.96	471440	8.96	515315
8.97	-41472.8	8.97	-6094.18	8.97	40943.9	8.97	83657.3	8.97	130069	8.97	170763	8.97	215214	8.97	255879	8.97	300360	8.97	344818	8.97	390059	8.97	430363	8.97	471890	8.97	515898
8.98	-42448.9	8.98	-5778.15	8.98	40871	8.98	83663.5	8.98	129847	8.98	170532	8.98	215273	8.98	255361	8.98	300314	8.98	345593	8.98	390066	8.98	430057	8.98	471154	8.98	515595
8.99	-43023.6	8.99	-5351.06	8.99	41458.8	8.99	84231.9	8.99	130037	8.99	169935	8.99	215575	8.99	255216	8.99	300951	8.99	345189	8.99	390264	8.99	430707	8.99	471712	8.99	515358
9	-43627.6	9	-5478.29	9	41094.8	9	84063.1	9	129700	9	170742	9	215172	9	255153	9	300345	9	345240	9	390411	9	430072	9	471578	9	515199
9.01	-43598	9.01	-5829.85	9.01	40405.5	9.01	83735.1	9.01	130451	9.01	170120	9.01	214730	9.01	255547	9.01	300518	9.01	344995	9.01	390333	9.01	430151	9.01	471551	9.01	515196
9.02	-43973.1	9.02	-5414.41	9.02	41102.2	9.02	83875.7	9.02	130343	9.02	170331	9.02	214889	9.02	255251	9.02	300804	9.02	345762	9.02	390828	9.02	430076	9.02	471535	9.02	515313
9.03	-44127.9	9.03	-5631.35	9.03	41531.7	9.03	83523.4	9.03	130016	9.03	170708	9.03	215080	9.03	255324	9.03	300056	9.03	345346	9.03	390634	9.03	430394	9.03	471738	9.03	515371
9.04	-45717.8	9.04	-5533.12	9.04	40890.4	9.04	83486.4	9.04	130023	9.04	170378	9.04	215230	9.04	255130	9.04	300492	9.04	345520	9.04	390561	9.04	430091	9.04	471291	9.04	515296
9.05	-46451.6	9.05	-4546.89	9.05	41144.7	9.05	83865.1	9.05	130417	9.05	170355	9.05	214972	9.05	255310	9.05	300272	9.05	345277	9.05	390330	9.05	430020	9.05	471642	9.05	514987
9.06	-47128.9	9.06	-4994.48	9.06	41250.2	9.06	83431.2	9.06	130266	9.06	170720	9.06	215294	9.06	255134	9.06	300481	9.06	345255	9.06	390161	9.06	430125	9.06	470981	9.06	514986
9.07	-47632.8	9.07	-4661.81	9.07	41222.3	9.07	83983.6	9.07	130350	9.07	170687	9.07	214973	9.07	255471	9.07	300658	9.07	345675	9.07	390204	9.07	429812	9.07	471378	9.07	515318
9.08	-48393.7	9.08	-4745.33	9.08	41040.1	9.08	84150.6	9.08	129691	9.08	170295	9.08	215198	9.08	255076	9.08	300148	9.08	345406	9.08	390544	9.08	430175	9.08	470976	9.08	515369
9.09	-48574	9.09	-4730.75	9.09	41017.2	9.09	83963.5	9.09	129774	9.09	170927	9.09	215566	9.09	255215	9.09	300316	9.09	345530	9.09	390320	9.09	430216	9.09	471379	9.09	514895
9.1	-49516.2	9.1	-3752.57	9.1	41383.8	9.1	83776.1	9.1	129898	9.1	170623	9.1	214927	9.1	254908	9.1	300489	9.1	345014	9.1	389587	9.1	430299	9.1	471715	9.1	515223
9.11	-49395.8	9.11	-3529.27	9.11	41179.7	9.11	84028.7	9.11	129795	9.11	169514	9.11	215360	9.11	255242	9.11	300155	9.11	345611	9.11	390625	9.11	429916	9.11	471473	9.11	515496
9.12	-50485.8	9.12	-3612.18	9.12	41405.8	9.12	83123.4	9.12	130094	9.12	169942	9.12	214914	9.12	255478	9.12	300276	9.12	345780	9.12	390116	9.12	430158	9.12	471214	9.12	515377
9.13	-50062.2	9.13	-3262.6	9.13	41237.6	9.13	83719	9.13	129974	9.13	170058	9.13	215661	9.13	254930	9.13	300067	9.13	345423	9.13	390059	9.13	430120	9.13	471151	9.13	515167
9.14	-49798.8	9.14	-3282.02	9.14	40885.2	9.14	83848.2	9.14	129872	9.14	170464	9.14	215469	9.14	254934	9.14	300621	9.14	345409	9.14	390219	9.14	430523	9.14	471119	9.14	515222
9.15	-51266.6	9.15	-3060.97	9.15	41322.5	9.15	83229.4	9.15	129968	9.15	170525	9.15	215407	9.15	254849	9.15	300185	9.15	345410	9.15	390286	9.15	430917	9.15	471236	9.15	515402
9.16	-50954	9.16	-2866.5	9.16	41534.6	9.16	83751.3	9.16	129516	9.16	170311	9.16	215518	9.16	254967	9.16	300283	9.16	345337	9.16	390252	9.16	430345	9.16	471301	9.16	515181
9.17	-51782.1	9.17	-3166.25	9.17	41098.1	9.17	83684.6	9.17	129545	9.17	169881	9.17	215458	9.17	255799	9.17	300828	9.17	344726	9.17	390614	9.17	430355	9.17	471144	9.17	515165
9.18	-51962.6	9.18	-2323.36	9.18	41578.7	9.18	83943.2	9.18	130286	9.18	170144	9.18	215018	9.18	255388	9.18	300030	9.18	345189	9.18	390379	9.18	430210	9.18	471732	9.18	514986
9.19	-52000.4	9.19	-1845.92	9.19	41195.1	9.19	83945.3	9.19	129877	9.19	169934	9.19	215273	9.19	254697	9.19	300083	9.19	345356	9.19	389975	9.19	429755	9.19	471507	9.19	515057
9.2	-53118.6	9.2	-1696.14	9.2	41402.7	9.2	84036.6	9.2	129952	9.2	170031	9.2	214577	9.2	255372	9.2	300264	9.2	345261	9.2	390188	9.2	430155	9.2	470950	9.2	515061
9.21	-52905.1	9.21	-1433.75	9.21	41785.8	9.21	83631.6	9.21	130112	9.21	170198	9.21	215199	9.21	254889	9.21	300071	9.21	344943	9.21	390367	9.21	430240	9.21	471284	9.21	515664
9.22	-53634.6	9.22	-1847.68	9.22	41421.7	9.22	83531.3	9.22	129927	9.22	170580	9.22	215034	9.22	255512	9.22	300158	9.22	345260	9.22	390361	9.22	429952	9.22	471161	9.22	515424
9.23	-53233.6	9.23	-1280.48	9.23	41255.5	9.23	84130.1	9.23	129724	9.23	170502	9.23	214793	9.23	255150	9.23	300010	9.23	344672	9.23	390319	9.23	430015	9.23	471365	9.23	515327
9.24	-53060.4	9.24	-741.769	9.24	40632.4	9.24	83823	9.24	129537	9.24	170725	9.24	215184	9.24	254985	9.24	300089	9.24	345357	9.24	389808	9.24	430335	9.24	471593	9.24	514540
9.25	-53531.4	9.25	-819	9.25	41716.3	9.25	83556.2	9.25	129768	9.25	170438	9.25	215224	9.25	255187	9.25	299802	9.25	345345	9.25	390256	9.25	430128	9.25	471713	9.25	514889
9.26	-54063.8	9.26	-512.483	9.26	41291.1	9.26	83199.9	9.26	129665	9.26	170489	9.26	215002	9.26	255261	9.26	300254	9.26	345397	9.26	390283	9.26	429803	9.26	470931	9.26	515469
9.27	-53917.9	9.27	-497.084	9.27	41002.1	9.27	83645.8	9.27	129690	9.27	170049	9.27	215360	9.27	255101	9.27	300118	9.27	345408	9.27	390509	9.27	430173	9.27	471121	9.27	515286
9.28	-54883.1	9.28	377.964	9.28	41082	9.28	83894.3	9.28	129640	9.28	169966	9.28	215760	9.28	254946	9.28	300251	9.28	345433	9.28	389766	9.28	430216	9.28	471051	9.28	514984
9.29	-54896.1	9.29	925.834	9.29	41281.2	9.29	83607.4	9.29	129919	9.29	170184	9.29	215451	9.29	254878	9.29	300290	9.29	345022	9.29	390394	9.29	430084	9.29	471147	9.29	514866
9.3	-55381.4	9.3	1074.91	9.3	41303	9.3	83844.6	9.3	130139	9.3	170648	9.3	215234	9.3	255454	9.3	300281	9.3	345416	9.3	389712	9.3	429987	9.3	471449	9.3	514730
9.31	-54961.8	9.31	2201.5	9.31	41041.5	9.31	83892.7	9.31	130202	9.31	170230	9.31	215371	9.31	255013	9.31	300380	9.31	345079	9.31	390153	9.31	430315	9.31	471856	9.31	515162
9.32	-55384.9	9.32	1443.29	9.32	40815.7	9.32	83239.3	9.32	129384	9.32	170198	9.32	215091	9.32	255181	9.32	299613	9.32	345406	9.32	389920	9.32	430256	9.32	471296	9.32	515155
9.33	-55803	9.33	1318.98	9.33	40802	9.33	83803.6	9.33	130497	9.33	170199	9.33	215477	9.33	255187	9.33	300253	9.33	345566	9.33	389719	9.33	430941	9.33	471814	9.33	515220
9.34	-55242.3	9.34	1977.09	9.34	41610.5	9.34	83772.8	9.34	129969	9.34	169977	9.34	215776	9.34	255125	9.34	300723	9.34	345465	9.34	389846	9.34	430089	9.34	471014	9.34	515234
9.35	-55539.2	9.35	1652.71	9.35	41162.7	9.35	83776.9	9.35	129162	9.35	170450	9.35	215236	9.35	255219	9.35	299967	9.35	345197	9.35	390052	9.35	430085	9.35	470695	9.35	515357
9.36	-56178.7	9.36	2290.15	9.36	41808.3	9.36	83490.4	9.36	129763	9.36	169891	9.36	214764	9.36	254945	9.36	299835	9.36	345278	9.36	390675	9.36	429872	9.36	471265	9.36	515099
9.37	-56092.9	9.37	1941.83	9.37	41735	9.37	83571.8	9.37	130051	9.37	170100	9.37	215226	9.37	255366	9.37	300215	9.37	344924	9.37	390158	9.37	430029	9.37	471225	9.37	515342
9.38	-56319.3	9.38	3825.16	9.38	41562.5	9.38	83665.1	9.38	129561	9.38	170421	9.38	214745	9.38	255180	9.38	299890	9.38	345317	9.38	390016	9.38	430426	9.38	471176	9.38	515122
9.39	-56829.2	9.39	3546.1	9.39	41613	9.39	83831.1	9.39	129982	9.39	170862	9.39	214933	9.39	255072	9.39	299881	9.39	345216	9.39	389991	9.39	429978	9.39	471123	9.39	515358
9.4	-56676.1	9.4	4420.28	9.4	41682.9	9.4	84238.5	9.4	129936	9.4	169903	9.4	215115	9.4	255011	9.4	299799	9.4	345250	9.4	390280	9.4	429882	9.4	470859	9.4	515316
9.41	-56989	9.41	3527.22	9.41	41657.1	9.41	83916.8	9.41	130013	9.41	170713	9.41	214990	9.41	255071	9.41	300001	9.41	344769	9.41	390207	9.41	430202	9.41	471563	9.41	515049
9.42	-56528.9	9.42	4618.96	9.42	41895.7	9.42	84217.9	9.42	130027	9.42	170417	9.42	215282	9.42	255168	9.42	300288	9.42	345311	9.42	390388	9.42	429629	9.42	471559	9.42	514918
9.43	-56806	9.43	5368.77	9.43	41575.8	9.43	84066	9.43	129747	9.43	170323	9.43	214859	9.43	255294	9.43	300238	9.43	345112	9.43	390093	9.43	430215	9.43	471032	9.43	514863
9.44	-57152.8	9.44	4935.61	9.44	41479	9.44	83799.4	9.44	129951	9.44	170110	9.44	215089	9.44	255342	9.44	299921	9.44	345144	9.44	390112	9.44	430423	9.44	470898	9.44	514991
9.45	-56353.7	9.45	6223.45	9.45	41500.9	9.45	83947.9	9.45	129524	9.45	170094	9.45	215683	9.45	254903	9.45	300348	9.45	344860	9.45	390214	9.45	430269	9.45	471283	9.45	515541
9.46	-57241.2	9.46	6123.54	9.46	41618.2	9.46	83579.5	9.46	129693	9.46	169960	9.46	215349	9.46	254590	9.46	300086	9.46	345393	9.46	389819	9.46	430487	9.46	471017	9.46	515408
9.47	-57801.1	9.47	6502.75	9.47	41480.6	9.47	83993.6	9.47	129551	9.47	170348	9.47	215410	9.47	255246	9.47	300306	9.47	344768	9.47	390000	9.47	430828	9.47	471010	9.47	515424
9.48	-57545.6	9.48	6467.19	9.48	41694.2	9.48	83891	9.48	129748	9.48	170072	9.48	215201	9.48	255137	9.48	300228	9.48	344995	9.48	390131	9.48	429768	9.48	470785	9.48	514880
9.49	-57842.8	9.49	7648.12	9.49	41328.7	9.49	84129.7	9.49	129892	9.49	169888	9.49	215295	9.49	255302	9.49	300226	9.49	345090	9.49	390191	9.49	429632	9.49	471279	9.49	514947
9.5	-57853.6	9.5	7068.23	9.5	41802	9.5	83626.2	9.5	130128	9.5	170417	9.5	214734	9.5	255199	9.5	300126	9.5	345240	9.5	389911	9.5	430127	9.5	471516	9.5	514968
9.51	-57718.9	9.51	9478.64	9.51	41549.1	9.51	83530.3	9.51	129755	9.51	170281	9.51	215413	9.51	255135	9.51	299734	9.51	345027	9.51	389792	9.51	429794	9.51	471376	9.51	515311
9.52	-57721.1	9.52	8649.19	9.52	41745	9.52	83660.5	9.52	129228	9.52	170451	9.52	215028	9.52	255125	9.52	300137	9.52	345094	9.52	390039	9.52	430030	9.52	471118	9.52	515135
9.53	-57677.1	9.53	10045	9.53	41539.8	9.53	83396.7	9.53	129593	9.53	170066	9.53	215436	9.53	254511	9.53	300362	9.53	345203	9.53	389863	9.53	430294	9.53	471180	9.53	515303
9.54	-57780.2	9.54	9848.75	9.54	41308.3	9.54	83589.7	9.54	129577	9.54	169948	9.54	215098	9.54	255533	9.54	300506	9.54	345329	9.54	389864	9.54	429975	9.54	471389	9.54	515052
9.55	-58100.6	9.55	9399.98	9.55	41380.9	9.55	83499.7	9.55	129773	9.55	170274	9.55	215052	9.55	255526	9.55	300281	9.55	345359	9.55	390581	9.55	430457	9.55	470721	9.55	515343
9.56	-58154.1	9.56	10982.3	9.56	41780.2	9.56	83244.4	9.56	129903	9.56	170008	9.56	214623	9.56	255321	9.56	300263	9.56	345251	9.56	390181	9.56	430066	9.56	471219	9.56	515212
9.57	-57908.9	9.57	10739.3	9.57	41355.9	9.57	83628.2	9.57	129901	9.57	170169	9.57	214657	9.57	255654	9.57	300051	9.57	345122	9.57	390118	9.57	429933	9.57	471054	9.57	514934
9.58	-58047.8	9.58	12206.3	9.58	41457.7	9.58	83874.7	9.58	129927	9.58	170426	9.58	214934	9.58	255100	9.58	300085	9.58	345066	9.58	390159	9.58	430314	9.58	471370	9.58	514683
9.59	-58576.1	9.59	11332.1	9.59	41584.9	9.59	83828	9.59	130047	9.59	170814	9.59	215224	9.59	255206	9.59	300646	9.59	345402	9.59	390094	9.59	429999	9.59	471121	9.59	514863
9.6	-58379.8	9.6	11854.4	9.6	40922.9	9.6	83387	9.6	129948	9.6	170336	9.6	215166	9.6	255082	9.6	300155	9.6	344822	9.6	390235	9.6	430234	9.6	471172	9.6	515208
9.61	-58719.3	9.61	14075.8	9.61	41621.5	9.61	83867	9.61	130210	9.61	169431	9.61	214917	9.61	255030	9.61	300471	9.61	344976	9.61	390631	9.61	429585	9.61	471137	9.61	515336
9.62	-58809.9	9.62	13124.1	9.62	41728.8	9.62	83313.4	9.62	129540	9.62	169734	9.62	214993	9.62	255258	9.62	299746	9.62	345166	9.62	390021	9.62	430130	9.62	471506	9.62	515189
9.63	-58925.7	9.63	13572.3	9.63	42048.5	9.63	83042.4	9.63	129720	9.63	170243	9.63	215309	9.63	254990	9.63	299863	9.63	345220	9.63	390228	9.63	429938	9.63	471475	9.63	515294
9.64	-59045.5	9.64	14615.8	9.64	41335	9.64	83941	9.64	129410	9.64	170098	9.64	215222	9.64	255616	9.64	299931	9.64	345091	9.64	390941	9.64	429799	9.64	470912	9.64	515228
9.65	-58409.8	9.65	14919.5	9.65	42044.6	9.65	83802	9.65	129819	9.65	169976	9.65	214510	9.65	255175	9.65	300053	9.65	344873	9.65	390054	9.65	429732	9.65	471074	9.65	515446
9.66	-59684.2	9.66	17011.9	9.66	42118.4	9.66	83721.9	9.66	129863	9.66	169958	9.66	214949	9.66	255221	9.66	300121	9.66	345099	9.66	390380	9.66	429676	9.66	470869	9.66	515375
9.67	-59506.3	9.67	16070.1	9.67	41552.8	9.67	83327.2	9.67	129619	9.67	169998	9.67	214997	9.67	254971	9.67	300044	9.67	345500	9.67	390105	9.67	429809	9.67	470830	9.67	515195
9.68	-59414.8	9.68	15245.2	9.68	41714.7	9.68	83737.9	9.68	130133	9.68	170215	9.68	215054	9.68	254891	9.68	300092	9.68	345071	9.68	390715	9.68	430026	9.68	471095	9.68	515053
9.69	-59769.8	9.69	16965.5	9.69	42003	9.69	83999.5	9.69	129843	9.69	170261	9.69	215264	9.69	255225	9.69	300160	9.69	345474	9.69	390329	9.69	429751	9.69	471106	9.69	514975
9.7	-59257.6	9.7	17826.7	9.7	41596.6	9.7	83423.7	9.7	129957	9.7	169787	9.7	214761	9.7	255303	9.7	300362	9.7	344944	9.7	390186	9.7	430201	9.7	471051	9.7	515314
9.71	-59053.4	9.71	18155.5	9.71	41838.3	9.71	83296.4	9.71	130017	9.71	169698	9.71	215071	9.71	254975	9.71	299880	9.71	345043	9.71	390406	9.71	430066	9.71	470550	9.71	515011
9.72	-59683.4	9.72	18503.1	9.72	41951.5	9.72	83501.8	9.72	129944	9.72	169908	9.72	215317	9.72	254938	9.72	299475	9.72	345380	9.72	390214	9.72	429989	9.72	471004	9.72	515195
9.73	-59225.4	9.73	19775.5	9.73	41950.5	9.73	83591.7	9.73	129832	9.73	169993	9.73	215036	9.73	254972	9.73	300156	9.73	344519	9.73	390392	9.73	430273	9.73	471141	9.73	515658
9.74	-59480.2	9.74	19275.4	9.74	42116.4	9.74	83603.1	9.74	129769	9.74	170386	9.74	214502	9.74	254700	9.74	299687	9.74	344721	9.74	390394	9.74	429954	9.74	471631	9.74	514989
9.75	-59888.9	9.75	19781.8	9.75	42378.3	9.75	84135.9	9.75	129204	9.75	170580	9.75	214840	9.75	255618	9.75	300057	9.75	345224	9.75	389926	9.75	430074	9.75	471169	9.75	515052
9.76	-59319.1	9.76	20613.3	9.76	42141.3	9.76	83494.1	9.76	129376	9.76	170296	9.76	214967	9.76	255432	9.76	299970	9.76	345040	9.76	390041	9.76	430489	9.76	470961	9.76	515253
9.77	-59413.4	9.77	21622	9.77	42027.1	9.77	83493.8	9.77	129661	9.77	170034	9.77	214649	9.77	255119	9.77	299969	9.77	344896	9.77	390069	9.77	429973	9.77	471037	9.77	514976
9.78	-59677.5	9.78	20804.3	9.78	42096.6	9.78	84045	9.78	129739	9.78	170553	9.78	214963	9.78	255053	9.78	300239	9.78	344748	9.78	390090	9.78	430410	9.78	471355	9.78	514939
9.79	-59344.1	9.79	22079.6	9.79	41936.2	9.79	83940.1	9.79	129677	9.79	170338	9.79	215140	9.79	254854	9.79	299837	9.79	344554	9.79	390079	9.79	430228	9.79	471298	9.79	515357
9.8	-59259.9	9.8	21460.7	9.8	42037.1	9.8	83401.9	9.8	129813	9.8	170147	9.8	215136	9.8	255323	9.8	299919	9.8	345111	9.8	390222	9.8	430311	9.8	470978	9.8	515589
9.81	-59403	9.81	22526.2	9.81	41987.3	9.81	83707.3	9.81	129528	9.81	170271	9.81	214987	9.81	254754	9.81	299641	9.81	345052	9.81	389812	9.81	430321	9.81	470858	9.81	515256
9.82	-59871.6	9.82	23248.1	9.82	42176.6	9.82	83546.3	9.82	129500	9.82	170366	9.82	215024	9.82	254985	9.82	300068	9.82	344983	9.82	389612	9.82	429998	9.82	470832	9.82	515212
9.83	-60486.9	9.83	24375.5	9.83	42402.8	9.83	83345.6	9.83	129764	9.83	170486	9.83	214859	9.83	255606	9.83	300033	9.83	345092	9.83	390033	9.83	429959	9.83	471441	9.83	514340
9.84	-60699.2	9.84	22306	9.84	41752.1	9.84	84029.5	9.84	130055	9.84	169889	9.84	215014	9.84	255383	9.84	299587	9.84	345285	9.84	390047	9.84	429945	9.84	471087	9.84	514871
9.85	-59436.8	9.85	22144.9	9.85	42250.2	9.85	83557	9.85	129518	9.85	169864	9.85	215360	9.85	255249	9.85	300080	9.85	344667	9.85	390047	9.85	430000	9.85	470739	9.85	515092
9.86	-59671.1	9.86	23381	9.86	42181.7	9.86	83264	9.86	129833	9.86	169896	9.86	215109	9.86	254999	9.86	300583	9.86	344796	9.86	389998	9.86	429861	9.86	471034	9.86	515022
9.87	-60142.2	9.87	23223.7	9.87	42483.2	9.87	83698.1	9.87	129602	9.87	169631	9.87	215128	9.87	255106	9.87	299776	9.87	344845	9.87	389765	9.87	429736	9.87	470984	9.87	515445
9.88	-60086.2	9.88	23174.1	9.88	42269.3	9.88	83406.1	9.88	129033	9.88	170036	9.88	214597	9.88	254915	9.88	300290	9.88	344881	9.88	389855	9.88	430117	9.88	470635	9.88	514994
9.89	-60623.2	9.89	24101.3	9.89	41970.7	9.89	83496.4	9.89	129483	9.89	170297	9.89	214854	9.89	254990	9.89	300177	9.89	344983	9.89	389638	9.89	430229	9.89	471266	9.89	515187
9.9	-60255.3	9.9	23423.4	9.9	42210.9	9.9	83855.9	9.9	129821	9.9	169954	9.9	214951	9.9	255053	9.9	300288	9.9	345414	9.9	389867	9.9	430471	9.9	471456	9.9	514741
9.91	-59632.3	9.91	23929.1	9.91	42323.5	9.91	83308.5	9.91	129636	9.91	169944	9.91	214762	9.91	255438	9.91	300360	9.91	344969	9.91	390091	9.91	429810	9.91	470910	9.91	515061
9.92	-60084.6	9.92	23961.6	9.92	41886.7	9.92	83237.1	9.92	130012	9.92	169917	9.92	214795	9.92	254675	9.92	300408	9.92	344747	9.92	390043	9.92	430119	9.92	470700	9.92	515215
9.93	-60153.4	9.93	24640.5	9.93	42248.4	9.93	83344.1	9.93	129782	9.93	169525	9.93	214924	9.93	254979	9.93	299994	9.93	345213	9.93	389965	9.93	429869	9.93	470991	9.93	515064
9.94	-59942.5	9.94	22748.6	9.94	42518.9	9.94	83588	9.94	129749	9.94	170195	9.94	215452	9.94	254603	9.94	299505	9.94	345256	9.94	390254	9.94	430517	9.94	470886	9.94	515214
9.95	-60474.9	9.95	23565.8	9.95	41851.6	9.95	83140.7	9.95	129734	9.95	169530	9.95	214972	9.95	255116	9.95	300389	9.95	345148	9.95	390142	9.95	430155	9.95	471141	9.95	514792
9.96	-60282.7	9.96	20967.7	9.96	42017.9	9.96	83653.2	9.96	129610	9.96	169906	9.96	214853	9.96	254805	9.96	299977	9.96	345183	9.96	390359	9.96	429946	9.96	470940	9.96	514499
9.97	-60155.6	9.97	21641.5	9.97	42295.8	9.97	83579.7	9.97	130096	9.97	170412	9.97	215005	9.97	255089	9.97	300235	9.97	345088	9.97	390292	9.97	429611	9.97	471183	9.97	514894
9.98	-59959.6	9.98	21817.4	9.98	42676.9	9.98	83376.4	9.98	129520	9.98	170166	9.98	214613	9.98	255121	9.98	299836	9.98	345200	9.98	389905	9.98	430007	9.98	471241	9.98	514559
9.99	-60189	9.99	21254.7	9.99	42380.8	9.99	83376.6	9.99	129652	9.99	170303	9.99	214860	9.99	255113	9.99	299825	9.99	345230	9.99	390371	9.99	430017	9.99	471173	9.99	514884
10	-60122.3	10	21670.1	10	42628.6	10	83152.6	10	129794	10	170194	10	214806	10	255226	10	300113	10	344874	10	389784	10	430150	10	470695	10	514881
10.01	-59943.4	10.01	20181.8	10.01	43021.7	10.01	83620.8	10.01	129582	10.01	170069	10.01	215081	10.01	254772	10.01	300042	10.01	344944	10.01	389948	10.01	429595	10.01	471147	10.01	514842
10.02	-60747.8	10.02	18831.5	10.02	42719.4	10.02	83408.5	10.02	129414	10.02	169761	10.02	214909	10.02	254526	10.02	300259	10.02	344857	10.02	389765	10.02	429831	10.02	470609	10.02	515079
10.03	-60986.4	10.03	17733.4	10.03	42603.6	10.03	83433.4	10.03	129844	10.03	170086	10.03	214806	10.03	254653	10.03	300239	10.03	344932	10.03	390013	10.03	429426	10.03	471072	10.03	514824
10.04	-60731.5	10.04	18986.4	10.04	42303.8	10.04	83284.3	10.04	129726	10.04	169843	10.04	214803	10.04	254727	10.04	300202	10.04	344554	10.04	389769	10.04	429974	10.04	471016	10.04	514998
10.05	-61423.2	10.05	16955.5	10.05	42882.1	10.05	83687.8	10.05	129657	10.05	169678	10.05	214976	10.05	254554	10.05	300759	10.05	344700	10.05	389526	10.05	429588	10.05	470839	10.05	515176
10.06	-60685.6	10.06	17526.4	10.06	43000.1	10.06	83325.7	10.06	129335	10.06	170103	10.06	215030	10.06	254585	10.06	300061	10.06	344816	10.06	389772	10.06	429514	10.06	470763	10.06	515170
10.07	-61111.4	10.07	16915.9	10.07	42583.5	10.07	83618	10.07	129348	10.07	169621	10.07	214904	10.07	255218	10.07	299953	10.07	344668	10.07	389704	10.07	429299	10.07	471021	10.07	514849
10.08	-60621.5	10.08	15822	10.08	42910.7	10.08	83859.2	10.08	129523	10.08	170129	10.08	214434	10.08	254674	10.08	300127	10.08	345143	10.08	389635	10.08	429999	10.08	471222	10.08	514458
10.09	-60807.4	10.09	14965.5	10.09	42618.5	10.09	84215.3	10.09	129553	10.09	169829	10.09	215008	10.09	255263	10.09	300145	10.09	345024	10.09	389749	10.09	429633	10.09	470747	10.09	514590
10.1	-61010.9	10.1	14613.2	10.1	42736.2	10.1	83466.5	10.1	129191	10.1	170343	10.1	214557	10.1	254712	10.1	299485	10.1	344904	10.1	389565	10.1	430153	10.1	470698	10.1	515303
10.11	-61174	10.11	13782.3	10.11	43045	10.11	83539.9	10.11	129639	10.11	169865	10.11	214865	10.11	254840	10.11	300119	10.11	344835	10.11	389818	10.11	429842	10.11	470721	10.11	515001
10.12	-60701.3	10.12	12353	10.12	43076.9	10.12	83746.5	10.12	129644	10.12	170066	10.12	214546	10.12	254194	10.12	299861	10.12	345304	10.12	389687	10.12	429887	10.12	471234	10.12	515073
10.13	-60544.7	10.13	12182.7	10.13	43059.8	10.13	83377.9	10.13	130154	10.13	169778	10.13	215089	10.13	254797	10.13	300082	10.13	344679	10.13	389748	10.13	430047	10.13	471203	10.13	515007
10.14	-61121.3	10.14	11789	10.14	42903.8	10.14	83183.1	10.14	129624	10.14	169479	10.14	214785	10.14	254855	10.14	300208	10.14	344718	10.14	389634	10.14	429520	10.14	470767	10.14	515152
10.15	-61335.4	10.15	11365.1	10.15	43288.1	10.15	83195	10.15	129891	10.15	169909	10.15	214917	10.15	254390	10.15	300097	10.15	344506	10.15	390095	10.15	429856	10.15	471128	10.15	514565
10.16	-61060.9	10.16	11390.9	10.16	42531.4	10.16	83161	10.16	129619	10.16	170228	10.16	215100	10.16	254859	10.16	300340	10.16	345018	10.16	390063	10.16	430232	10.16	470733	10.16	514745
10.17	-60870.6	10.17	10383.6	10.17	43276.3	10.17	83296.1	10.17	129846	10.17	169756	10.17	214874	10.17	254782	10.17	299677	10.17	345288	10.17	390047	10.17	430282	10.17	471140	10.17	515192
10.18	-60524.2	10.18	9269.1	10.18	42772.7	10.18	83766.9	10.18	129661	10.18	170201	10.18	215276	10.18	255067	10.18	300046	10.18	344568	10.18	390019	10.18	429735	10.18	471100	10.18	514979
10.19	-60838.4	10.19	8751.05	10.19	43236.5	10.19	83528.4	10.19	129391	10.19	169827	10.19	214903	10.19	255145	10.19	300030	10.19	345102	10.19	389543	10.19	429900	10.19	470826	10.19	514909
10.2	-60419.9	10.2	7117.56	10.2	42955.2	10.2	83692	10.2	129400	10.2	169843	10.2	214692	10.2	255182	10.2	299965	10.2	344837	10.2	389817	10.2	429835	10.2	470510	10.2	515143
10.21	-60956.3	10.21	7270.5	10.21	43089	10.21	83517.4	10.21	129583	10.21	169857	10.21	214985	10.21	255089	10.21	299659	10.21	344688	10.21	390142	10.21	430166	10.21	470721	10.21	515131
10.22	-60954.1	10.22	5823.61	10.22	43429.8	10.22	83393.8	10.22	129276	10.22	170379	10.22	214833	10.22	255157	10.22	299784	10.22	344706	10.22	389661	10.22	429774	10.22	470662	10.22	514871
10.23	-60750.4	10.23	6565.58	10.23	43083	10.23	83391.5	10.23	129981	10.23	169789	10.23	214850	10.23	254937	10.23	300017	10.23	344759	10.23	389804	10.23	429287	10.23	470909	10.23	515166
10.24	-61478	10.24	5187.9	10.24	43768.7	10.24	83620.4	10.24	129292	10.24	170083	10.24	214792	10.24	255119	10.24	300272	10.24	345210	10.24	390122	10.24	429474	10.24	470736	10.24	514741
10.25	-61779.6	10.25	5243.95	10.25	43540	10.25	83702.4	10.25	129808	10.25	170339	10.25	214899	10.25	254880	10.25	300067	10.25	344709	10.25	389670	10.25	429779	10.25	471056	10.25	514722
10.26	-61333.9	10.26	5873.77	10.26	43737	10.26	83848.5	10.26	129559	10.26	169268	10.26	214564	10.26	254945	10.26	299890	10.26	345132	10.26	389406	10.26	429546	10.26	471250	10.26	514737
10.27	-61256	10.27	4039.48	10.27	44031.3	10.27	82838.1	10.27	129576	10.27	169860	10.27	214856	10.27	254657	10.27	300024	10.27	344680	10.27	389746	10.27	430402	10.27	470954	10.27	515278
10.28	-61115.9	10.28	3888.54	10.28	44673.8	10.28	83750.2	10.28	129749	10.28	170139	10.28	214840	10.28	254908	10.28	300184	10.28	344904	10.28	389661	10.28	429794	10.28	470788	10.28	514768
10.29	-61603.2	10.29	3061.05	10.29	43824.7	10.29	83549.7	10.29	129772	10.29	169922	10.29	214520	10.29	254847	10.29	299832	10.29	344757	10.29	390242	10.29	429712	10.29	470820	10.29	514860
10.3	-61014.7	10.3	3700.29	10.3	44381	10.3	83023.8	10.3	129952	10.3	169464	10.3	215329	10.3	254951	10.3	299644	10.3	344778	10.3	389822	10.3	429886	10.3	470762	10.3	515049
10.31	-60666.5	10.31	2967.52	10.31	44703.3	10.31	83394.3	10.31	129178	10.31	169792	10.31	214646	10.31	254915	10.31	299968	10.31	344894	10.31	389749	10.31	429935	10.31	470822	10.31	515011
10.32	-61711	10.32	3366.03	10.32	44409.1	10.32	83318.3	10.32	129525	10.32	169693	10.32	214113	10.32	255174	10.32	299631	10.32	344703	10.32	389856	10.32	430016	10.32	470684	10.32	515082
10.33	-60952.3	10.33	2484.91	10.33	44262.4	10.33	83234.9	10.33	129291	10.33	169155	10.33	215375	10.33	254493	10.33	299870	10.33	345060	10.33	389597	10.33	430060	10.33	470723	10.33	514533
10.34	-61383.8	10.34	1632.88	10.34	44344.9	10.34	83448.2	10.34	129460	10.34	169859	10.34	215020	10.34	254701	10.34	299240	10.34	344618	10.34	389581	10.34	429959	10.34	471659	10.34	514707
10.35	-61185.4	10.35	2052.78	10.35	44058.6	10.35	83420.9	10.35	129829	10.35	170156	10.35	214655	10.35	255144	10.35	299735	10.35	344914	10.35	389981	10.35	429756	10.35	470495	10.35	515005
10.36	-61404.2	10.36	365.991	10.36	44204.4	10.36	83692	10.36	129890	10.36	169961	10.36	214555	10.36	255035	10.36	299708	10.36	344840	10.36	389699	10.36	429908	10.36	470555	10.36	514726
10.37	-61528.8	10.37	1205.95	10.37	44408.4	10.37	83388.6	10.37	129309	10.37	170183	10.37	214632	10.37	254712	10.37	299208	10.37	344690	10.37	390049	10.37	429823	10.37	470881	10.37	515118
10.38	-61079.1	10.38	787.148	10.38	44544.5	10.38	83369.1	10.38	129470	10.38	169494	10.38	215258	10.38	254925	10.38	299475	10.38	344953	10.38	389977	10.38	429826	10.38	470826	10.38	514536
10.39	-60804.5	10.39	669.295	10.39	45241.3	10.39	83576.1	10.39	129000	10.39	169679	10.39	214958	10.39	254624	10.39	299718	10.39	344875	10.39	389620	10.39	429847	10.39	470925	10.39	514783
10.4	-61744.2	10.4	505.383	10.4	44652	10.4	83378.6	10.4	129887	10.4	170002	10.4	215263	10.4	254654	10.4	300056	10.4	344836	10.4	389728	10.4	429535	10.4	470697	10.4	514621
10.41	-61349	10.41	-319.095	10.41	44810.7	10.41	83425.7	10.41	129755	10.41	169564	10.41	214606	10.41	254846	10.41	299481	10.41	344239	10.41	389901	10.41	429422	10.41	470828	10.41	514811
10.42	-61676.6	10.42	-73.9258	10.42	45000.4	10.42	83233	10.42	129552	10.42	169726	10.42	214686	10.42	254940	10.42	300047	10.42	344774	10.42	389751	10.42	429576	10.42	470829	10.42	514643
10.43	-61140.9	10.43	-555.275	10.43	44992.8	10.43	83512.4	10.43	129550	10.43	169670	10.43	215136	10.43	254936	10.43	300099	10.43	344857	10.43	389522	10.43	429782	10.43	470834	10.43	514738
10.44	-61727.5	10.44	-1554.36	10.44	44823.8	10.44	83294.7	10.44	129620	10.44	170010	10.44	214835	10.44	254548	10.44	299573	10.44	344990	10.44	389750	10.44	429841	10.44	470429	10.44	515438
10.45	-61463	10.45	-1402.71	10.45	45281.1	10.45	83363.6	10.45	129540	10.45	170094	10.45	215074	10.45	254962	10.45	300014	10.45	344786	10.45	389776	10.45	429900	10.45	470392	10.45	514635
10.46	-61673	10.46	-1563.81	10.46	45075.5	10.46	83285.4	10.46	129384	10.46	170053	10.46	214907	10.46	254931	10.46	299964	10.46	344769	10.46	389798	10.46	429721	10.46	470603	10.46	515131
10.47	-61872	10.47	-1081.99	10.47	44711.1	10.47	83396.1	10.47	129725	10.47	169934	10.47	214599	10.47	255183	10.47	299583	10.47	344526	10.47	389625	10.47	429964	10.47	471229	10.47	514849
10.48	-61771.4	10.48	-2030.71	10.48	45466.4	10.48	83059.3	10.48	129066	10.48	169842	10.48	214422	10.48	254625	10.48	299412	10.48	345004	10.48	389637	10.48	429817	10.48	470657	10.48	514583
10.49	-61993.1	10.49	-2693.93	10.49	46287.7	10.49	83356.3	10.49	129706	10.49	169973	10.49	214736	10.49	254647	10.49	299646	10.49	344731	10.49	389767	10.49	430041	10.49	470462	10.49	515163
10.5	-61495	10.5	-2212.02	10.5	45777.2	10.5	83226.4	10.5	129448	10.5	170075	10.5	214809	10.5	254858	10.5	299816	10.5	344632	10.5	389460	10.5	429578	10.5	470513	10.5	515400
10.51	-62296.4	10.51	-1840.54	10.51	45987.3	10.51	83193.7	10.51	129352	10.51	170012	10.51	214411	10.51	254883	10.51	299839	10.51	345091	10.51	389795	10.51	430136	10.51	470432	10.51	514946
10.52	-61422.9	10.52	-2667.08	10.52	46062.7	10.52	82867.8	10.52	129122	10.52	170100	10.52	214780	10.52	254503	10.52	299620	10.52	345020	10.52	389906	10.52	429613	10.52	470649	10.52	514974
10.53	-61358.4	10.53	-2134.13	10.53	45919.1	10.53	83319.6	10.53	129445	10.53	170016	10.53	214652	10.53	254663	10.53	300123	10.53	345009	10.53	389767	10.53	429473	10.53	470363	10.53	514701
10.54	-61799.4	10.54	-2940.8	10.54	45715	10.54	83629.8	10.54	129481	10.54	169608	10.54	214690	10.54	254368	10.54	299806	10.54	344372	10.54	390089	10.54	429441	10.54	470527	10.54	515021
10.55	-61180.4	10.55	-2975.25	10.55	46375.2	10.55	83445.3	10.55	129566	10.55	169928	10.55	214711	10.55	254944	10.55	300019	10.55	344229	10.55	389936	10.55	429649	10.55	470885	10.55	514667
10.56	-61731.5	10.56	-2840.76	10.56	46552.7	10.56	83538.7	10.56	129458	10.56	169423	10.56	214854	10.56	254917	10.56	299805	10.56	344564	10.56	390096	10.56	429709	10.56	471078	10.56	514740
10.57	-61155.2	10.57	-3369.96	10.57	46825.3	10.57	83380.6	10.57	129521	10.57	169807	10.57	214637	10.57	254800	10.57	299474	10.57	345038	10.57	389834	10.57	429922	10.57	470807	10.57	514650
10.58	-61844.5	10.58	-3871.56	10.58	46473.8	10.58	83372	10.58	129456	10.58	169545	10.58	214532	10.58	254869	10.58	299365	10.58	344583	10.58	389585	10.58	429530	10.58	470932	10.58	515061
10.59	-62287	10.59	-3464.09	10.59	46959.6	10.59	83023.5	10.59	129193	10.59	169495	10.59	214771	10.59	254636	10.59	299699	10.59	344977	10.59	390028	10.59	429402	10.59	470515	10.59	515186
10.6	-61702.3	10.6	-4230.07	10.6	47052	10.6	83087.8	10.6	129525	10.6	169531	10.6	214893	10.6	254473	10.6	299519	10.6	344795	10.6	389843	10.6	429383	10.6	470800	10.6	515269
10.61	-60932.7	10.61	-3709.31	10.61	46996.4	10.61	83277.4	10.61	129232	10.61	169834	10.61	215164	10.61	254496	10.61	299640	10.61	344700	10.61	390330	10.61	429540	10.61	470988	10.61	514809
10.62	-61395.8	10.62	-3947.81	10.62	46785.6	10.62	83301.1	10.62	129753	10.62	170094	10.62	214667	10.62	254615	10.62	299590	10.62	344824	10.62	389820	10.62	430245	10.62	470894	10.62	515101
10.63	-61656	10.63	-3374.15	10.63	46511.2	10.63	83126.3	10.63	129423	10.63	170167	10.63	214512	10.63	254728	10.63	299335	10.63	344769	10.63	390026	10.63	430161	10.63	471139	10.63	514498
10.64	-61838.2	10.64	-4293.15	10.64	47830.2	10.64	83568.2	10.64	129690	10.64	169851	10.64	214838	10.64	254937	10.64	299696	10.64	344564	10.64	390168	10.64	429679	10.64	470650	10.64	514047
10.65	-61663.4	10.65	-4471.62	10.65	47675.2	10.65	83404.1	10.65	129870	10.65	170061	10.65	215411	10.65	254664	10.65	299732	10.65	344551	10.65	389771	10.65	429233	10.65	470991	10.65	514689
10.66	-61895.5	10.66	-4504.66	10.66	48121.2	10.66	83370.6	10.66	129847	10.66	169655	10.66	214814	10.66	254878	10.66	299798	10.66	345233	10.66	389277	10.66	429681	10.66	470692	10.66	514182
10.67	-61969.2	10.67	-4159.59	10.67	48370	10.67	83468.2	10.67	129336	10.67	169632	10.67	214244	10.67	254845	10.67	299634	10.67	344938	10.67	389664	10.67	429561	10.67	470713	10.67	514671
10.68	-61966.1	10.68	-4278.92	10.68	47754.1	10.68	83448.5	10.68	129855	10.68	170024	10.68	214904	10.68	254676	10.68	299951	10.68	344748	10.68	389825	10.68	429705	10.68	471026	10.68	514486
10.69	-61796.4	10.69	-3765.25	10.69	48324.2	10.69	83447.2	10.69	129499	10.69	169873	10.69	214668	10.69	254755	10.69	300117	10.69	344891	10.69	389624	10.69	430028	10.69	471000	10.69	514699
10.7	-62460.9	10.7	-4781.66	10.7	49133.7	10.7	83135.2	10.7	129497	10.7	169642	10.7	214570	10.7	254566	10.7	299785	10.7	345377	10.7	389631	10.7	429716	10.7	470942	10.7	514871
10.71	-61571.5	10.71	-4819.09	10.71	49324.4	10.71	83501.7	10.71	129400	10.71	169550	10.71	215055	10.71	254573	10.71	299801	10.71	344462	10.71	389941	10.71	429505	10.71	471307	10.71	514657
10.72	-61810.7	10.72	-4465.59	10.72	49089.7	10.72	83625.8	10.72	130013	10.72	170013	10.72	214943	10.72	254545	10.72	299853	10.72	345067	10.72	389779	10.72	429784	10.72	470914	10.72	514661
10.73	-61807.3	10.73	-4943.51	10.73	48621.7	10.73	83605.1	10.73	129455	10.73	170144	10.73	215091	10.73	254687	10.73	300013	10.73	344602	10.73	389569	10.73	429668	10.73	470835	10.73	514361
10.74	-62070.5	10.74	-4703.71	10.74	49553.6	10.74	83768.9	10.74	129598	10.74	170002	10.74	214528	10.74	254675	10.74	299838	10.74	344996	10.74	389731	10.74	429807	10.74	470792	10.74	514785
10.75	-61334	10.75	-4205.19	10.75	50292.9	10.75	83054.3	10.75	129415	10.75	169615	10.75	214621	10.75	255172	10.75	299887	10.75	344776	10.75	390169	10.75	429783	10.75	470916	10.75	514935
10.76	-61159.5	10.76	-4370.48	10.76	49776.4	10.76	83320.4	10.76	129335	10.76	170129	10.76	214636	10.76	254798	10.76	299775	10.76	344630	10.76	389647	10.76	429168	10.76	470829	10.76	514552
10.77	-62023.2	10.77	-5477.02	10.77	50258.9	10.77	83401	10.77	129183	10.77	169666	10.77	214594	10.77	254696	10.77	299698	10.77	344941	10.77	389518	10.77	430230	10.77	470809	10.77	514354
10.78	-62241.2	10.78	-5504.19	10.78	50655.6	10.78	83657.2	10.78	129610	10.78	169888	10.78	214788	10.78	254350	10.78	299609	10.78	345072	10.78	389486	10.78	429553	10.78	470896	10.78	514542
10.79	-61699.9	10.79	-5801.52	10.79	50349.1	10.79	83224.3	10.79	129428	10.79	169961	10.79	214932	10.79	254682	10.79	299686	10.79	344502	10.79	389518	10.79	429573	10.79	470965	10.79	514947
10.8	-62299.1	10.8	-5833.56	10.8	51238.3	10.8	83240	10.8	129162	10.8	169692	10.8	214828	10.8	254683	10.8	299737	10.8	345117	10.8	389466	10.8	429582	10.8	470458	10.8	515012
10.81	-61423.7	10.81	-5307.44	10.81	50710.4	10.81	83267.4	10.81	129120	10.81	169706	10.81	214536	10.81	255500	10.81	299564	10.81	345169	10.81	389638	10.81	429694	10.81	471090	10.81	514472
10.82	-62089.7	10.82	-5840.59	10.82	52260.1	10.82	83310.5	10.82	129472	10.82	169968	10.82	214817	10.82	254643	10.82	299755	10.82	344834	10.82	389994	10.82	429811	10.82	471098	10.82	514748
10.83	-61855.8	10.83	-5561.75	10.83	52009.3	10.83	83214	10.83	129582	10.83	170049	10.83	214566	10.83	254412	10.83	299313	10.83	344548	10.83	389915	10.83	429905	10.83	470671	10.83	514333
10.84	-61455	10.84	-5398.03	10.84	52951.2	10.84	83288.7	10.84	129621	10.84	169551	10.84	214394	10.84	255276	10.84	299512	10.84	344652	10.84	389590	10.84	429830	10.84	470623	10.84	514699
10.85	-61907.4	10.85	-5743.7	10.85	52825.3	10.85	83468.6	10.85	129740	10.85	169923	10.85	214732	10.85	254535	10.85	299686	10.85	344716	10.85	389653	10.85	429544	10.85	470579	10.85	514465
10.86	-61785.7	10.86	-5245.37	10.86	53571.4	10.86	83505.2	10.86	130029	10.86	169892	10.86	215192	10.86	254650	10.86	299584	10.86	344563	10.86	389676	10.86	429414	10.86	470947	10.86	514930
10.87	-61966.7	10.87	-5826.2	10.87	53662.8	10.87	83223.6	10.87	129474	10.87	169392	10.87	214383	10.87	254788	10.87	299938	10.87	344730	10.87	389457	10.87	429721	10.87	470697	10.87	514922
10.88	-61552.3	10.88	-5743.31	10.88	53810.7	10.88	83527.3	10.88	129588	10.88	169651	10.88	214431	10.88	254706	10.88	299867	10.88	344589	10.88	389819	10.88	429294	10.88	470779	10.88	514719
10.89	-62189.9	10.89	-5342.71	10.89	53215.9	10.89	83338	10.89	129850	10.89	169832	10.89	214368	10.89	254823	10.89	299867	10.89	344721	10.89	389260	10.89	430074	10.89	470815	10.89	514823
10.9	-61919.5	10.9	-6215.44	10.9	53977	10.9	82967.9	10.9	129999	10.9	169729	10.9	214514	10.9	254372	10.9	300114	10.9	344431	10.9	389641	10.9	429374	10.9	470341	10.9	514852
10.91	-61262.9	10.91	-6235.05	10.91	54744.8	10.91	82948.3	10.91	129541	10.91	169660	10.91	214971	10.91	254129	10.91	299804	10.91	344855	10.91	389866	10.91	429608	10.91	470889	10.91	514355
10.92	-61786.6	10.92	-6337.43	10.92	55422	10.92	82746.7	10.92	129357	10.92	169643	10.92	214951	10.92	254546	10.92	299493	10.92	344502	10.92	389627	10.92	429923	10.92	470445	10.92	514458
10.93	-62082.2	10.93	-5770.47	10.93	56259	10.93	83282.1	10.93	129151	10.93	170025	10.93	214673	10.93	254368	10.93	299691	10.93	344716	10.93	390277	10.93	429858	10.93	470498	10.93	514290
10.94	-61962.2	10.94	-5394.8	10.94	56062.4	10.94	83569.3	10.94	129592	10.94	169895	10.94	215069	10.94	254459	10.94	299496	10.94	344632	10.94	389914	10.94	429582	10.94	470434	10.94	514601
10.95	-62748.9	10.95	-6038.83	10.95	56491.4	10.95	83342.1	10.95	129581	10.95	169820	10.95	214804	10.95	254457	10.95	300060	10.95	344444	10.95	389875	10.95	429214	10.95	470171	10.95	514815
10.96	-62419	10.96	-6139.74	10.96	56971.7	10.96	83089.3	10.96	129176	10.96	169808	10.96	214568	10.96	254309	10.96	299998	10.96	344207	10.96	389712	10.96	429202	10.96	470624	10.96	514832
10.97	-62320.1	10.97	-5990.88	10.97	57271.1	10.97	83532	10.97	129495	10.97	169655	10.97	215128	10.97	254523	10.97	300041	10.97	344833	10.97	389589	10.97	429524	10.97	470762	10.97	514989
10.98	-61818	10.98	-5749.97	10.98	58155.8	10.98	82848.4	10.98	129181	10.98	169545	10.98	214447	10.98	254636	10.98	299531	10.98	344535	10.98	389815	10.98	429695	10.98	471202	10.98	515002
10.99	-61979.4	10.99	-6687.34	10.99	57753.1	10.99	83244.6	10.99	129791	10.99	170131	10.99	214567	10.99	254769	10.99	299555	10.99	344810	10.99	389642	10.99	429856	10.99	470577	10.99	514417
11	-62454	11	-6761.59	11	58159.1	11	83611.2	11	129209	11	169454	11	214689	11	254765	11	299586	11	344707	11	389767	11	429661	11	470573	11	514604
11.01	-62098.7	11.01	-6986.15	11.01	58561	11.01	83609.5	11.01	129261	11.01	169778	11.01	214619	11.01	254717	11.01	299673	11.01	344772	11.01	389582	11.01	429179	11.01	470803	11.01	514656
11.02	-62295.6	11.02	-6464.19	11.02	60654.9	11.02	83100.5	11.02	129216	11.02	169561	11.02	214806	11.02	254795	11.02	299804	11.02	345337	11.02	389448	11.02	429552	11.02	470699	11.02	514630
11.03	-62483.6	11.03	-6366.53	11.03	59700.8	11.03	83357.9	11.03	129692	11.03	169620	11.03	214592	11.03	254453	11.03	299906	11.03	344782	11.03	389691	11.03	430064	11.03	470883	11.03	514838
11.04	-62544.5	11.04	-7610.5	11.04	61223.4	11.04	83171.9	11.04	129050	11.04	169683	11.04	214193	11.04	254579	11.04	300052	11.04	344630	11.04	389793	11.04	429757	11.04	470716	11.04	514761
11.05	-61866.3	11.05	-5911.23	11.05	61722.1	11.05	83090.3	11.05	129246	11.05	169492	11.05	214346	11.05	254169	11.05	299782	11.05	344491	11.05	389373	11.05	429960	11.05	470750	11.05	514566
11.06	-62455	11.06	-6251.04	11.06	60687.6	11.06	82819.8	11.06	129403	11.06	169659	11.06	214331	11.06	254630	11.06	299409	11.06	344520	11.06	389344	11.06	429646	11.06	470378	11.06	514983
11.07	-61825.9	11.07	-6288.02	11.07	62007.3	11.07	83383.6	11.07	129292	11.07	169362	11.07	214538	11.07	254067	11.07	299795	11.07	344560	11.07	389164	11.07	429531	11.07	470621	11.07	514753
11.08	-62286.6	11.08	-6507.15	11.08	62752.9	11.08	82975.1	11.08	129181	11.08	169530	11.08	214412	11.08	254156	11.08	299636	11.08	344717	11.08	389761	11.08	429786	11.08	470684	11.08	514671
11.09	-62118.6	11.09	-7275.45	11.09	62344.1	11.09	82968.4	11.09	129310	11.09	169580	11.09	214728	11.09	253885	11.09	299794	11.09	344785	11.09	389739	11.09	429730	11.09	470745	11.09	514335
11.1	-61980.6	11.1	-6664.05	11.1	62541.7	11.1	82883.2	11.1	129398	11.1	169688	11.1	214614	11.1	254888	11.1	299182	11.1	345116	11.1	389309	11.1	429549	11.1	470787	11.1	514781
11.11	-62439	11.11	-7441.18	11.11	63641.6	11.11	82977.9	11.11	128957	11.11	170036	11.11	214747	11.11	254455	11.11	299700	11.11	344320	11.11	389548	11.11	429530	11.11	470562	11.11	514793
11.12	-62077.5	11.12	-6789.46	11.12	62889.7	11.12	82432.5	11.12	129417	11.12	169471	11.12	214396	11.12	254601	11.12	299527	11.12	344777	11.12	389439	11.12	429553	11.12	470541	11.12	514304
11.13	-61502.5	11.13	-7304.54	11.13	62482.4	11.13	82886.4	11.13	129455	11.13	169252	11.13	214486	11.13	254669	11.13	299767	11.13	345192	11.13	389864	11.13	429883	11.13	470592	11.13	514531
11.14	-61806.2	11.14	-6565.7	11.14	63039.8	11.14	83675.6	11.14	129928	11.14	169647	11.14	214695	11.14	254359	11.14	299770	11.14	344624	11.14	390184	11.14	429586	11.14	470316	11.14	514769
11.15	-62250	11.15	-6483.23	11.15	65855.7	11.15	83375.2	11.15	129356	11.15	169198	11.15	214554	11.15	254360	11.15	299193	11.15	344267	11.15	389686	11.15	429298	11.15	470039	11.15	514609
11.16	-61644.9	11.16	-6823.61	11.16	64722.7	11.16	83513.8	11.16	129247	11.16	169536	11.16	214504	11.16	255163	11.16	299462	11.16	344235	11.16	389272	11.16	429684	11.16	470104	11.16	514413
11.17	-62376.4	11.17	-6913.77	11.17	64486	11.17	83040.1	11.17	129206	11.17	169666	11.17	214522	11.17	254726	11.17	299393	11.17	344242	11.17	389984	11.17	429598	11.17	470420	11.17	514408
11.18	-62039.5	11.18	-7114.66	11.18	65057.5	11.18	83312	11.18	129390	11.18	169537	11.18	214490	11.18	254280	11.18	299618	11.18	344212	11.18	389532	11.18	429844	11.18	470356	11.18	515100
11.19	-62114.5	11.19	-7356.46	11.19	65580.8	11.19	83170.5	11.19	129181	11.19	169623	11.19	214420	11.19	254589	11.19	299553	11.19	344345	11.19	389906	11.19	429410	11.19	470393	11.19	514597
11.2	-62116.5	11.2	-7328.47	11.2	65040.9	11.2	82923.7	11.2	129202	11.2	169906	11.2	214540	11.2	254687	11.2	299981	11.2	344950	11.2	389816	11.2	429232	11.2	470492	11.2	514391
11.21	-62141.1	11.21	-7624.36	11.21	65882.5	11.21	83247.2	11.21	129417	11.21	169621	11.21	214374	11.21	254462	11.21	300094	11.21	344375	11.21	389683	11.21	429344	11.21	471048	11.21	514485
11.22	-62249.2	11.22	-7232.56	11.22	64884.2	11.22	83071.6	11.22	129442	11.22	169268	11.22	214396	11.22	254279	11.22	299666	11.22	344181	11.22	389506	11.22	429773	11.22	470312	11.22	514417
11.23	-62709.9	11.23	-7213.63	11.23	64213.4	11.23	83184.6	11.23	129199	11.23	169632	11.23	214337	11.23	254563	11.23	299332	11.23	344576	11.23	389770	11.23	429661	11.23	470485	11.23	514593
11.24	-62487.1	11.24	-7394.17	11.24	65706.7	11.24	83342.3	11.24	129446	11.24	169557	11.24	214391	11.24	254285	11.24	299198	11.24	344375	11.24	389475	11.24	429512	11.24	470285	11.24	514687
11.25	-62394.2	11.25	-7247.85	11.25	65129	11.25	83116.4	11.25	129988	11.25	169843	11.25	214633	11.25	254444	11.25	299300	11.25	344568	11.25	389395	11.25	429765	11.25	470325	11.25	514201
11.26	-62722.8	11.26	-7500.68	11.26	65572.5	11.26	83462.9	11.26	129148	11.26	170409	11.26	214311	11.26	254595	11.26	299492	11.26	344417	11.26	389412	11.26	428955	11.26	470255	11.26	514563
11.27	-62214.1	11.27	-7224.72	11.27	64646	11.27	83142.3	11.27	129458	11.27	169915	11.27	214921	11.27	254540	11.27	299022	11.27	344483	11.27	389662	11.27	429247	11.27	470555	11.27	514283
11.28	-62381	11.28	-7613.65	11.28	64874.6	11.28	83356.6	11.28	129620	11.28	169567	11.28	214160	11.28	254221	11.28	299375	11.28	344398	11.28	389117	11.28	429602	11.28	470640	11.28	514537
11.29	-62011.4	11.29	-7447.11	11.29	63861.7	11.29	83077.2	11.29	129173	11.29	169407	11.29	214648	11.29	254591	11.29	299581	11.29	344100	11.29	389719	11.29	429401	11.29	470248	11.29	514628
11.3	-62368.8	11.3	-7755.72	11.3	64916.5	11.3	83379.2	11.3	128922	11.3	169809	11.3	214351	11.3	254046	11.3	299425	11.3	344351	11.3	388890	11.3	429359	11.3	470715	11.3	514855
11.31	-62082.7	11.31	-7792.49	11.31	64211.2	11.31	83051.3	11.31	129409	11.31	169934	11.31	214305	11.31	254745	11.31	299622	11.31	344148	11.31	389474	11.31	429507	11.31	470492	11.31	514726
11.32	-62642.1	11.32	-7267.83	11.32	64098.8	11.32	83113.8	11.32	129371	11.32	169399	11.32	214686	11.32	254763	11.32	299292	11.32	344583	11.32	389348	11.32	429562	11.32	470735	11.32	514646
11.33	-62769.2	11.33	-7306.08	11.33	64743.9	11.33	82821.5	11.33	129600	11.33	169574	11.33	214598	11.33	254627	11.33	299528	11.33	344220	11.33	389693	11.33	429520	11.33	470693	11.33	514507
11.34	-63230.3	11.34	-7447.8	11.34	62838.4	11.34	83216.1	11.34	129367	11.34	169539	11.34	214247	11.34	254514	11.34	299125	11.34	344678	11.34	389722	11.34	429327	11.34	470735	11.34	514520
11.35	-62414.7	11.35	-7937.03	11.35	63352.3	11.35	82789.7	11.35	129676	11.35	169922	11.35	214356	11.35	254416	11.35	298983	11.35	344434	11.35	389796	11.35	429610	11.35	470508	11.35	514307
11.36	-62143	11.36	-7688.75	11.36	62359.8	11.36	83231.3	11.36	129565	11.36	169692	11.36	214227	11.36	254404	11.36	299315	11.36	344305	11.36	389347	11.36	429626	11.36	470589	11.36	514386
11.37	-62320.9	11.37	-7309.5	11.37	62735.9	11.37	83046	11.37	129564	11.37	169717	11.37	214384	11.37	254567	11.37	299711	11.37	344815	11.37	389459	11.37	428903	11.37	470687	11.37	514192
11.38	-62250.2	11.38	-7429.11	11.38	62002.4	11.38	83254.6	11.38	129567	11.38	169442	11.38	214233	11.38	254084	11.38	299713	11.38	344299	11.38	389592	11.38	429810	11.38	470742	11.38	514486
11.39	-62609.7	11.39	-7549.62	11.39	61190	11.39	83315.8	11.39	129497	11.39	169394	11.39	214557	11.39	254655	11.39	299760	11.39	344438	11.39	389504	11.39	429281	11.39	470243	11.39	514410
11.4	-62801.2	11.4	-7424.05	11.4	60105.8	11.4	82694.8	11.4	129725	11.4	169947	11.4	214657	11.4	254256	11.4	299530	11.4	344204	11.4	389463	11.4	429404	11.4	470725	11.4	514662
11.41	-62171.5	11.41	-7984.75	11.41	60879.9	11.41	82831.8	11.41	129401	11.41	170143	11.41	214440	11.41	254380	11.41	299374	11.41	344265	11.41	389434	11.41	429340	11.41	470410	11.41	514102
11.42	-61984.4	11.42	-7345.34	11.42	60134.9	11.42	83265.1	11.42	129540	11.42	170026	11.42	214383	11.42	254123	11.42	299385	11.42	344565	11.42	389714	11.42	429556	11.42	470476	11.42	514590
11.43	-61967.7	11.43	-7457.55	11.43	59104	11.43	82836.9	11.43	129292	11.43	169771	11.43	214827	11.43	254455	11.43	299520	11.43	344413	11.43	389553	11.43	429765	11.43	470133	11.43	514902
11.44	-62042.2	11.44	-7791.51	11.44	59748.9	11.44	83492.7	11.44	129040	11.44	169623	11.44	214600	11.44	254306	11.44	299162	11.44	344512	11.44	389608	11.44	429595	11.44	470725	11.44	514417
11.45	-62693.4	11.45	-7895.83	11.45	58213.8	11.45	83393.7	11.45	129577	11.45	169482	11.45	214588	11.45	254538	11.45	299201	11.45	344476	11.45	389729	11.45	429586	11.45	470586	11.45	514286
11.46	-62940.4	11.46	-7814.19	11.46	57552.8	11.46	83465.3	11.46	129271	11.46	169730	11.46	214753	11.46	254652	11.46	299670	11.46	344411	11.46	389759	11.46	429223	11.46	470455	11.46	514539
11.47	-62402.6	11.47	-7417.12	11.47	57452.3	11.47	83335.2	11.47	129321	11.47	169662	11.47	214479	11.47	254535	11.47	299370	11.47	344570	11.47	389460	11.47	429703	11.47	470325	11.47	514432
11.48	-63000.4	11.48	-7826.36	11.48	57364.3	11.48	83250.5	11.48	129173	11.48	169424	11.48	214746	11.48	254786	11.48	299803	11.48	344636	11.48	389756	11.48	429705	11.48	470286	11.48	514761
11.49	-62224.4	11.49	-7522.37	11.49	57315	11.49	82877.8	11.49	129236	11.49	170040	11.49	214444	11.49	254442	11.49	299434	11.49	344462	11.49	389366	11.49	429507	11.49	470612	11.49	514473
11.5	-62089.9	11.5	-7353.63	11.5	57447.6	11.5	82762.2	11.5	129208	11.5	169707	11.5	214465	11.5	254555	11.5	299458	11.5	344207	11.5	389457	11.5	430183	11.5	470547	11.5	514613
11.51	-62618.3	11.51	-7816.48	11.51	56983.7	11.51	83169.5	11.51	129330	11.51	169590	11.51	214604	11.51	254392	11.51	299239	11.51	344422	11.51	389721	11.51	429579	11.51	470353	11.51	514865
11.52	-62893	11.52	-7860.33	11.52	56198.3	11.52	82889.4	11.52	129343	11.52	168945	11.52	214393	11.52	254515	11.52	299502	11.52	344589	11.52	389584	11.52	429584	11.52	470427	11.52	514494
11.53	-62231	11.53	-7804.34	11.53	56700	11.53	83392.7	11.53	129328	11.53	169307	11.53	214144	11.53	254632	11.53	299334	11.53	344469	11.53	389274	11.53	429328	11.53	470866	11.53	514886
11.54	-62053.5	11.54	-8324.03	11.54	56368.8	11.54	83167.8	11.54	129513	11.54	169354	11.54	214280	11.54	254605	11.54	299351	11.54	344371	11.54	389456	11.54	429821	11.54	470315	11.54	514297
11.55	-62429	11.55	-8315.45	11.55	55509.6	11.55	83274.3	11.55	129462	11.55	169359	11.55	214232	11.55	254369	11.55	299539	11.55	344396	11.55	389372	11.55	429505	11.55	470317	11.55	514312
11.56	-62075.8	11.56	-7794.64	11.56	54828.8	11.56	83191	11.56	129424	11.56	169910	11.56	214689	11.56	254386	11.56	299297	11.56	344211	11.56	389455	11.56	429619	11.56	470400	11.56	514189
11.57	-62549.1	11.57	-7906.22	11.57	55489.5	11.57	83494.1	11.57	129428	11.57	169514	11.57	214297	11.57	254576	11.57	299252	11.57	344172	11.57	389696	11.57	429747	11.57	470591	11.57	514588
11.58	-62577.8	11.58	-7958.11	11.58	54514.1	11.58	83209.1	11.58	128896	11.58	169500	11.58	214136	11.58	254329	11.58	299472	11.58	344718	11.58	389832	11.58	429232	11.58	470230	11.58	514538
11.59	-62485.2	11.59	-7672.27	11.59	54433.3	11.59	82992.5	11.59	129677	11.59	169574	11.59	214376	11.59	254457	11.59	299538	11.59	344162	11.59	389353	11.59	429329	11.59	470415	11.59	514160
11.6	-62717.3	11.6	-7913.82	11.6	54456.5	11.6	83124.7	11.6	128958	11.6	169707	11.6	214298	11.6	254387	11.6	299323	11.6	344125	11.6	389347	11.6	429775	11.6	470419	11.6	514458
11.61	-62839.5	11.61	-8005.53	11.61	52808.9	11.61	82973.7	11.61	129242	11.61	169474	11.61	214465	11.61	254115	11.61	299982	11.61	344507	11.61	389661	11.61	429467	11.61	470314	11.61	514521
11.62	-62547.1	11.62	-7940.82	11.62	53703.5	11.62	82552.2	11.62	129566	11.62	169893	11.62	214597	11.62	254404	11.62	299406	11.62	344215	11.62	389236	11.62	429337	11.62	470675	11.62	514230
11.63	-62474.7	11.63	-7940.14	11.63	53617.4	11.63	83187.7	11.63	129480	11.63	169372	11.63	214413	11.63	254306	11.63	299654	11.63	344344	11.63	389257	11.63	429167	11.63	470216	11.63	514299
11.64	-62942.1	11.64	-7959.68	11.64	52943.8	11.64	83305.2	11.64	129526	11.64	169457	11.64	214370	11.64	254471	11.64	299857	11.64	344417	11.64	389260	11.64	429611	11.64	470320	11.64	514310
11.65	-62436.6	11.65	-8239.2	11.65	52555.9	11.65	83121.9	11.65	129451	11.65	169536	11.65	214408	11.65	254626	11.65	299560	11.65	344027	11.65	389258	11.65	429645	11.65	470300	11.65	514744
11.66	-62661.7	11.66	-8830.75	11.66	53181.1	11.66	82851.1	11.66	129101	11.66	169656	11.66	213886	11.66	254257	11.66	299775	11.66	344031	11.66	389361	11.66	429669	11.66	470677	11.66	514623
11.67	-62557.5	11.67	-8160.09	11.67	52671	11.67	82740.8	11.67	129055	11.67	169515	11.67	214203	11.67	254574	11.67	299830	11.67	344221	11.67	389576	11.67	429388	11.67	470424	11.67	514667
11.68	-62993.4	11.68	-8318.69	11.68	52382.7	11.68	83424.7	11.68	128906	11.68	169587	11.68	214623	11.68	254426	11.68	299587	11.68	344088	11.68	389531	11.68	429760	11.68	470661	11.68	514233
11.69	-62749.5	11.69	-7457.74	11.69	51421.8	11.69	83089.2	11.69	129110	11.69	168992	11.69	214227	11.69	254723	11.69	299114	11.69	344406	11.69	389068	11.69	429294	11.69	470532	11.69	514235
11.7	-62940.6	11.7	-7803.13	11.7	51894.8	11.7	83083.8	11.7	129315	11.7	169344	11.7	215014	11.7	254103	11.7	299439	11.7	344067	11.7	388959	11.7	429766	11.7	470565	11.7	514296
11.71	-62494.4	11.71	-8204.88	11.71	51727	11.71	83233.9	11.71	129135	11.71	169125	11.71	214411	11.71	254230	11.71	299450	11.71	344369	11.71	389354	11.71	429346	11.71	470337	11.71	514369
11.72	-62622.8	11.72	-7666.52	11.72	50992.6	11.72	83489.4	11.72	129196	11.72	169299	11.72	214655	11.72	254424	11.72	299100	11.72	344785	11.72	389654	11.72	430006	11.72	470636	11.72	514706
11.73	-62731.9	11.73	-7928.29	11.73	50607	11.73	83331.5	11.73	129211	11.73	168940	11.73	214412	11.73	254208	11.73	299491	11.73	344406	11.73	388943	11.73	429549	11.73	470149	11.73	514661
11.74	-63048.6	11.74	-7650.26	11.74	51022.2	11.74	83316.7	11.74	129130	11.74	169569	11.74	214450	11.74	254211	11.74	299050	11.74	344708	11.74	389388	11.74	429633	11.74	470558	11.74	514604
11.75	-62693.5	11.75	-8287.05	11.75	50799.7	11.75	82770.1	11.75	129257	11.75	169521	11.75	214295	11.75	254597	11.75	299127	11.75	344489	11.75	389080	11.75	429256	11.75	470397	11.75	514514
11.76	-62474.8	11.76	-7954.47	11.76	49801.1	11.76	83265.4	11.76	129706	11.76	169545	11.76	214565	11.76	254695	11.76	299120	11.76	344227	11.76	389468	11.76	429250	11.76	470703	11.76	513999
11.77	-62770.8	11.77	-8599.22	11.77	49729.6	11.77	83230.7	11.77	129573	11.77	169581	11.77	214471	11.77	255121	11.77	298930	11.77	344536	11.77	389417	11.77	429107	11.77	470592	11.77	514276
11.78	-62327.5	11.78	-8057.73	11.78	49950.8	11.78	83055.8	11.78	129150	11.78	169582	11.78	214782	11.78	254394	11.78	299209	11.78	344451	11.78	389332	11.78	429067	11.78	470418	11.78	514235
11.79	-62401.3	11.79	-8146.4	11.79	50087.1	11.79	83403.5	11.79	129457	11.79	169428	11.79	214559	11.79	254626	11.79	299068	11.79	344291	11.79	389555	11.79	428873	11.79	470216	11.79	514363
11.8	-62681.2	11.8	-8295.25	11.8	49189.6	11.8	83630.2	11.8	129681	11.8	169454	11.8	214608	11.8	254299	11.8	299605	11.8	344498	11.8	389331	11.8	429451	11.8	470559	11.8	514577
11.81	-62401.5	11.81	-7800.54	11.81	49501.6	11.81	83343.6	11.81	128870	11.81	169469	11.81	214502	11.81	254259	11.81	299311	11.81	344068	11.81	389976	11.81	429214	11.81	470440	11.81	514498
11.82	-62609.6	11.82	-8239.59	11.82	49568	11.82	82813.8	11.82	129203	11.82	169398	11.82	214832	11.82	254269	11.82	299272	11.82	344166	11.82	389415	11.82	429092	11.82	470697	11.82	514321
11.83	-62565.6	11.83	-8122.25	11.83	49772	11.83	82884.1	11.83	128993	11.83	170039	11.83	214448	11.83	253893	11.83	299536	11.83	344548	11.83	389328	11.83	429270	11.83	470511	11.83	514186
11.84	-62744.4	11.84	-7682.61	11.84	49162.5	11.84	83340.8	11.84	129336	11.84	169652	11.84	214723	11.84	254328	11.84	299549	11.84	344168	11.84	389362	11.84	429720	11.84	470622	11.84	514691
11.85	-62949	11.85	-8522.56	11.85	48184.8	11.85	83103.1	11.85	129589	11.85	169298	11.85	214734	11.85	254398	11.85	299120	11.85	344525	11.85	389600	11.85	429436	11.85	470533	11.85	514405
11.86	-62522.6	11.86	-7876.07	11.86	48639.5	11.86	83304.1	11.86	129475	11.86	169564	11.86	214250	11.86	254442	11.86	299154	11.86	344423	11.86	389121	11.86	429451	11.86	470412	11.86	514146
11.87	-62479.1	11.87	-8056.39	11.87	47980.9	11.87	83235.6	11.87	129163	11.87	169634	11.87	214231	11.87	254187	11.87	299269	11.87	344813	11.87	389322	11.87	429556	11.87	470462	11.87	514423
11.88	-62726.2	11.88	-7790.15	11.88	47968.5	11.88	83261.7	11.88	129393	11.88	169445	11.88	214414	11.88	254226	11.88	299874	11.88	344364	11.88	389702	11.88	429354	11.88	470001	11.88	514501
11.89	-62725.9	11.89	-7653.82	11.89	48144.7	11.89	83088.6	11.89	129457	11.89	169457	11.89	214504	11.89	254548	11.89	299539	11.89	344403	11.89	389311	11.89	429623	11.89	470727	11.89	514485
11.9	-62961.3	11.9	-7826.45	11.9	48182.4	11.9	83048.7	11.9	129227	11.9	169371	11.9	214674	11.9	254198	11.9	299655	11.9	344707	11.9	389486	11.9	429392	11.9	470482	11.9	514652
11.91	-62903.8	11.91	-7876.99	11.91	48790	11.91	82952.9	11.91	129271	11.91	169526	11.91	214140	11.91	254566	11.91	299786	11.91	344534	11.91	389343	11.91	429476	11.91	470656	11.91	514529
11.92	-63095.3	11.92	-8220.24	11.92	48302.4	11.92	83245.2	11.92	129015	11.92	169082	11.92	214594	11.92	254225	11.92	299030	11.92	343878	11.92	389155	11.92	429930	11.92	470145	11.92	514295
11.93	-62742.2	11.93	-8742.25	11.93	47658.7	11.93	83484.1	11.93	129414	11.93	169385	11.93	214753	11.93	254316	11.93	299289	11.93	344060	11.93	389039	11.93	429593	11.93	470360	11.93	514387
11.94	-62946.3	11.94	-7897.31	11.94	48175.8	11.94	83179.6	11.94	129184	11.94	169849	11.94	214348	11.94	254364	11.94	299285	11.94	344403	11.94	389707	11.94	429302	11.94	471112	11.94	514430
11.95	-63076	11.95	-8097.06	11.95	47462.3	11.95	83379.2	11.95	129240	11.95	169633	11.95	214118	11.95	254368	11.95	299203	11.95	344315	11.95	389432	11.95	429329	11.95	470248	11.95	514231
11.96	-62897	11.96	-8278.8	11.96	47576.6	11.96	83386.2	11.96	129120	11.96	169243	11.96	213892	11.96	254386	11.96	299394	11.96	344275	11.96	389381	11.96	429406	11.96	470306	11.96	514324
11.97	-62661.7	11.97	-8294.81	11.97	47473.4	11.97	83209.6	11.97	129328	11.97	169394	11.97	214360	11.97	254466	11.97	299478	11.97	344221	11.97	389012	11.97	428919	11.97	470340	11.97	514965
11.98	-62584.5	11.98	-8540.1	11.98	47899.1	11.98	83404.2	11.98	129141	11.98	169588	11.98	214540	11.98	254607	11.98	299212	11.98	344149	11.98	389314	11.98	429103	11.98	470382	11.98	514767
11.99	-62876.7	11.99	-8055.2	11.99	47453.4	11.99	83370.8	11.99	129252	11.99	169450	11.99	214720	11.99	254024	11.99	299227	11.99	344140	11.99	389471	11.99	429243	11.99	470137	11.99	514602
12	-62895.8	12	-7679.66	12	46794.1	12	83377.3	12	129777	12	169530	12	214300	12	253829	12	299583	12	344203	12	389257	12	429459	12	470548	12	514071
12.01	-62895.5	12.01	-8276.77	12.01	46975.4	12.01	83111.4	12.01	129343	12.01	169113	12.01	214446	12.01	254511	12.01	299202	12.01	344392	12.01	389242	12.01	429649	12.01	469976	12.01	514140
12.02	-63085.7	12.02	-7892.47	12.02	47059.1	12.02	83152.2	12.02	129602	12.02	169329	12.02	214325	12.02	254050	12.02	299391	12.02	343976	12.02	389709	12.02	429261	12.02	470690	12.02	514584
12.03	-62602.8	12.03	-8746.05	12.03	47670.4	12.03	82918.8	12.03	129285	12.03	169345	12.03	214476	12.03	254502	12.03	299299	12.03	344478	12.03	389471	12.03	428758	12.03	470197	12.03	514144
12.04	-62409.7	12.04	-7926.52	12.04	47115.4	12.04	82863.7	12.04	129176	12.04	169864	12.04	214395	12.04	254561	12.04	299277	12.04	344234	12.04	389404	12.04	429491	12.04	469982	12.04	514190
12.05	-62663.3	12.05	-8476.9	12.05	47396.5	12.05	82843.4	12.05	129175	12.05	169611	12.05	214293	12.05	254091	12.05	299011	12.05	343989	12.05	388882	12.05	428983	12.05	470064	12.05	514176
12.06	-62701.7	12.06	-8361.8	12.06	46734.7	12.06	82993.9	12.06	129209	12.06	169357	12.06	214365	12.06	254175	12.06	299768	12.06	344548	12.06	389312	12.06	429303	12.06	470348	12.06	514090
12.07	-62910.7	12.07	-8338.99	12.07	46526.4	12.07	82633.1	12.07	129273	12.07	169126	12.07	214057	12.07	254270	12.07	299269	12.07	344373	12.07	389263	12.07	429554	12.07	470721	12.07	514225
12.08	-62903.4	12.08	-8057.69	12.08	46656.8	12.08	83028.1	12.08	128847	12.08	169199	12.08	214141	12.08	254406	12.08	299122	12.08	344800	12.08	389128	12.08	429067	12.08	470392	12.08	514217
12.09	-62575.5	12.09	-7947.57	12.09	46842.6	12.09	82912.8	12.09	129264	12.09	169472	12.09	214145	12.09	254489	12.09	299179	12.09	344870	12.09	389451	12.09	429156	12.09	470507	12.09	514335
12.1	-62996.2	12.1	-8170.13	12.1	46627	12.1	83281.9	12.1	129681	12.1	169336	12.1	214447	12.1	254121	12.1	299252	12.1	344179	12.1	389580	12.1	429474	12.1	470754	12.1	514070
12.11	-62812.3	12.11	-8312.69	12.11	46936.5	12.11	83317.3	12.11	129372	12.11	169472	12.11	214237	12.11	254119	12.11	299165	12.11	344652	12.11	389555	12.11	429429	12.11	470302	12.11	514384
12.12	-62432.6	12.12	-8171.81	12.12	46918.8	12.12	83136	12.12	129412	12.12	169452	12.12	214315	12.12	254431	12.12	299123	12.12	344034	12.12	389170	12.12	429642	12.12	470942	12.12	514281
12.13	-62945	12.13	-8814.31	12.13	46402.7	12.13	82946.1	12.13	129638	12.13	169098	12.13	214197	12.13	254315	12.13	299606	12.13	344328	12.13	389341	12.13	429547	12.13	470437	12.13	513883
12.14	-62893.8	12.14	-9047.29	12.14	46096.8	12.14	82999	12.14	129401	12.14	169495	12.14	214343	12.14	254269	12.14	299262	12.14	344465	12.14	389291	12.14	429486	12.14	470312	12.14	514342
12.15	-62917.4	12.15	-8395.09	12.15	45979.9	12.15	83137.5	12.15	128810	12.15	169963	12.15	214513	12.15	254453	12.15	299536	12.15	344491	12.15	389223	12.15	429864	12.15	470360	12.15	514220
12.16	-62944.8	12.16	-8478.22	12.16	47146	12.16	82977.8	12.16	129537	12.16	169810	12.16	214319	12.16	254750	12.16	299283	12.16	344195	12.16	389498	12.16	429233	12.16	470527	12.16	514664
12.17	-62862.5	12.17	-8754.3	12.17	46828.9	12.17	83134.4	12.17	129169	12.17	169237	12.17	214095	12.17	254239	12.17	299396	12.17	343857	12.17	389162	12.17	429243	12.17	470668	12.17	514616
12.18	-63110.8	12.18	-8827.17	12.18	45881	12.18	83389.1	12.18	129168	12.18	169568	12.18	214216	12.18	254360	12.18	299171	12.18	343993	12.18	389151	12.18	429355	12.18	470749	12.18	514062
12.19	-63097.9	12.19	-8511.31	12.19	46590.5	12.19	83024.2	12.19	129521	12.19	169052	12.19	213877	12.19	253946	12.19	299386	12.19	344475	12.19	389720	12.19	429343	12.19	470160	12.19	514183
12.2	-62818.8	12.2	-8602.04	12.2	46415.1	12.2	83487.9	12.2	129263	12.2	169077	12.2	214208	12.2	254193	12.2	298964	12.2	344624	12.2	389206	12.2	429534	12.2	470473	12.2	514785
12.21	-62526	12.21	-8254.08	12.21	46365	12.21	82955	12.21	129477	12.21	169347	12.21	214459	12.21	254466	12.21	299317	12.21	344597	12.21	388777	12.21	428879	12.21	470409	12.21	514301
12.22	-62812.8	12.22	-8538.07	12.22	46207.8	12.22	82893	12.22	129236	12.22	169315	12.22	214127	12.22	254552	12.22	299403	12.22	344102	12.22	388973	12.22	429128	12.22	470399	12.22	514693
12.23	-63105.7	12.23	-8498.19	12.23	46262.4	12.23	83051.8	12.23	129260	12.23	169317	12.23	214370	12.23	254162	12.23	299450	12.23	344381	12.23	389146	12.23	429196	12.23	470391	12.23	514362
12.24	-62560.9	12.24	-8507.27	12.24	46037.7	12.24	82848.4	12.24	129448	12.24	169655	12.24	214224	12.24	254236	12.24	299429	12.24	344192	12.24	389609	12.24	429550	12.24	470475	12.24	514716
12.25	-62903.7	12.25	-8378.16	12.25	45731.9	12.25	82895.3	12.25	129327	12.25	169841	12.25	214324	12.25	254429	12.25	299253	12.25	344386	12.25	389290	12.25	429245	12.25	470566	12.25	514514
12.26	-63151.5	12.26	-8517.24	12.26	46289.4	12.26	83062.8	12.26	129050	12.26	169260	12.26	214260	12.26	254363	12.26	299659	12.26	344182	12.26	389212	12.26	429319	12.26	470398	12.26	514333
12.27	-62976.2	12.27	-8356.93	12.27	45769.9	12.27	83272.1	12.27	129334	12.27	169308	12.27	214426	12.27	254388	12.27	299288	12.27	344728	12.27	389479	12.27	429712	12.27	470402	12.27	514366
12.28	-63240	12.28	-8390.62	12.28	45429.6	12.28	82817.7	12.28	128965	12.28	169301	12.28	214844	12.28	254324	12.28	299218	12.28	343873	12.28	389304	12.28	429435	12.28	470323	12.28	514451
12.29	-62866.7	12.29	-8206.72	12.29	46106.6	12.29	83649.6	12.29	129209	12.29	169207	12.29	214467	12.29	254409	12.29	299114	12.29	344552	12.29	389158	12.29	429504	12.29	470265	12.29	514159
12.3	-62799.4	12.3	-8627.49	12.3	45967.4	12.3	83041.8	12.3	128815	12.3	169124	12.3	214452	12.3	254392	12.3	299060	12.3	344518	12.3	389076	12.3	429633	12.3	470529	12.3	514225
12.31	-62909.9	12.31	-8359.95	12.31	45865.5	12.31	83292.1	12.31	129308	12.31	169276	12.31	214856	12.31	254212	12.31	299045	12.31	344349	12.31	389171	12.31	429064	12.31	470165	12.31	514242
12.32	-62942.3	12.32	-8671.53	12.32	45869.9	12.32	82612.7	12.32	129004	12.32	169545	12.32	214655	12.32	254110	12.32	299694	12.32	344327	12.32	389260	12.32	429652	12.32	470089	12.32	514174
12.33	-62907.2	12.33	-8184.31	12.33	45787.4	12.33	83155.4	12.33	129035	12.33	169670	12.33	214609	12.33	253884	12.33	299502	12.33	344394	12.33	389413	12.33	429378	12.33	469997	12.33	514249
12.34	-63200.2	12.34	-8324.37	12.34	44907.4	12.34	83008.1	12.34	129345	12.34	169485	12.34	214070	12.34	254473	12.34	299423	12.34	343880	12.34	389780	12.34	429277	12.34	470676	12.34	514319
12.35	-62663.5	12.35	-8691.94	12.35	44905.4	12.35	83317.9	12.35	129175	12.35	169086	12.35	214037	12.35	254426	12.35	299526	12.35	344057	12.35	389616	12.35	429238	12.35	470481	12.35	514059
12.36	-62992.7	12.36	-8355.62	12.36	45384.3	12.36	83369	12.36	128892	12.36	169328	12.36	214819	12.36	254802	12.36	299799	12.36	344539	12.36	389513	12.36	429397	12.36	470490	12.36	514188
12.37	-63044.6	12.37	-8431.11	12.37	45352.9	12.37	82958.2	12.37	129029	12.37	169076	12.37	214298	12.37	254359	12.37	299259	12.37	344580	12.37	389279	12.37	428914	12.37	470695	12.37	514456
12.38	-62126.7	12.38	-9142.93	12.38	45499.5	12.38	83246.8	12.38	128976	12.38	169357	12.38	214199	12.38	254178	12.38	299020	12.38	343863	12.38	388899	12.38	428898	12.38	470544	12.38	514111
12.39	-63131.1	12.39	-8500.14	12.39	45437	12.39	82504.6	12.39	129363	12.39	169319	12.39	214219	12.39	253980	12.39	299004	12.39	344455	12.39	389100	12.39	429260	12.39	470616	12.39	514432
12.4	-63091.9	12.4	-9067.59	12.4	45591.6	12.4	82980.6	12.4	129618	12.4	169548	12.4	213996	12.4	254522	12.4	298788	12.4	344437	12.4	389170	12.4	429316	12.4	470394	12.4	514268
12.41	-62621.4	12.41	-8341.04	12.41	45627.7	12.41	82993.2	12.41	129262	12.41	169481	12.41	214092	12.41	254136	12.41	299217	12.41	344202	12.41	388912	12.41	429250	12.41	470411	12.41	514469
12.42	-62954.9	12.42	-8481.57	12.42	45027.2	12.42	83341.1	12.42	129559	12.42	169184	12.42	214054	12.42	254033	12.42	299210	12.42	344126	12.42	389501	12.42	429189	12.42	470048	12.42	514562
12.43	-63302.6	12.43	-8165.55	12.43	45541.8	12.43	82632.3	12.43	129324	12.43	169692	12.43	214341	12.43	254284	12.43	299422	12.43	344495	12.43	389333	12.43	428995	12.43	469896	12.43	514503
12.44	-63144.2	12.44	-8155.74	12.44	45097	12.44	82928.9	12.44	129229	12.44	169560	12.44	214168	12.44	254212	12.44	299493	12.44	343987	12.44	389112	12.44	429594	12.44	470329	12.44	514318
12.45	-63157.6	12.45	-8616.06	12.45	46007.1	12.45	82841.2	12.45	129304	12.45	169173	12.45	214848	12.45	254196	12.45	299290	12.45	344201	12.45	389072	12.45	429561	12.45	470136	12.45	514105
12.46	-63266.1	12.46	-8657.16	12.46	45364.3	12.46	83076.9	12.46	129576	12.46	169367	12.46	214051	12.46	254327	12.46	299451	12.46	344546	12.46	389328	12.46	429629	12.46	470183	12.46	514123
12.47	-62875	12.47	-8559.07	12.47	45138.2	12.47	83241.2	12.47	129488	12.47	169713	12.47	214423	12.47	254269	12.47	299144	12.47	344743	12.47	389206	12.47	428974	12.47	470331	12.47	514173
12.48	-62562.3	12.48	-8787	12.48	44959.1	12.48	82895.9	12.48	129810	12.48	169546	12.48	214444	12.48	254771	12.48	299107	12.48	344404	12.48	389396	12.48	428997	12.48	470351	12.48	514458
12.49	-63530.6	12.49	-8568.52	12.49	45210.6	12.49	82883.5	12.49	129296	12.49	169432	12.49	214985	12.49	254334	12.49	299508	12.49	344229	12.49	389214	12.49	428943	12.49	470358	12.49	513946
12.5	-63464.5	12.5	-9241.02	12.5	44573	12.5	83261.7	12.5	129419	12.5	169323	12.5	214680	12.5	254381	12.5	299324	12.5	344116	12.5	389337	12.5	429223	12.5	470287	12.5	513960
12.51	-62153.3	12.51	-8708.78	12.51	44664.4	12.51	82988.2	12.51	129399	12.51	169239	12.51	214039	12.51	254240	12.51	299291	12.51	344447	12.51	389115	12.51	429327	12.51	470330	12.51	514176
12.52	-62712.5	12.52	-8708.7	12.52	45449.7	12.52	82977.9	12.52	129588	12.52	169359	12.52	213727	12.52	254201	12.52	299344	12.52	344560	12.52	389461	12.52	429245	12.52	470389	12.52	514249
12.53	-62673	12.53	-8628.27	12.53	45404.1	12.53	83087	12.53	129052	12.53	169442	12.53	214061	12.53	254392	12.53	298957	12.53	344310	12.53	389139	12.53	428982	12.53	470146	12.53	514041
12.54	-62946	12.54	-7971.61	12.54	45253.3	12.54	83340.9	12.54	129326	12.54	169443	12.54	214784	12.54	254695	12.54	299297	12.54	344179	12.54	389699	12.54	429605	12.54	470317	12.54	514147
12.55	-63024.6	12.55	-8649.14	12.55	44575.2	12.55	83185.7	12.55	129121	12.55	168807	12.55	214556	12.55	254501	12.55	298541	12.55	344189	12.55	389296	12.55	428949	12.55	470406	12.55	513639
12.56	-63295.5	12.56	-8583.3	12.56	44811.7	12.56	82995.4	12.56	129328	12.56	169143	12.56	214561	12.56	254274	12.56	299127	12.56	344267	12.56	389116	12.56	428735	12.56	470726	12.56	514316
12.57	-62902.5	12.57	-8614.51	12.57	45649.3	12.57	83144.1	12.57	129662	12.57	169441	12.57	214116	12.57	253921	12.57	299625	12.57	344337	12.57	389558	12.57	428837	12.57	470364	12.57	514416
12.58	-63040	12.58	-9120.2	12.58	45221	12.58	83269.1	12.58	129022	12.58	169146	12.58	213931	12.58	253835	12.58	299580	12.58	344017	12.58	389174	12.58	429154	12.58	470390	12.58	514400
12.59	-63096.4	12.59	-8391.8	12.59	45444.4	12.59	83162.1	12.59	129051	12.59	169104	12.59	214384	12.59	254167	12.59	299059	12.59	344231	12.59	389356	12.59	428898	12.59	470236	12.59	514481
12.6	-62852.1	12.6	-8696.31	12.6	45111.7	12.6	83471.7	12.6	129139	12.6	169732	12.6	214374	12.6	254011	12.6	298948	12.6	344437	12.6	389192	12.6	429087	12.6	470240	12.6	514040
12.61	-62506	12.61	-8313.65	12.61	44854.9	12.61	83086.8	12.61	129033	12.61	168971	12.61	214224	12.61	254409	12.61	298959	12.61	344849	12.61	389217	12.61	429144	12.61	470268	12.61	514238
12.62	-62558.7	12.62	-8677.18	12.62	45240.8	12.62	83033	12.62	129093	12.62	169182	12.62	214314	12.62	254218	12.62	299367	12.62	344470	12.62	389178	12.62	429219	12.62	470150	12.62	514622
12.63	-62844.3	12.63	-8907.98	12.63	44566.2	12.63	83176.9	12.63	128720	12.63	169514	12.63	214473	12.63	254184	12.63	299361	12.63	344226	12.63	389514	12.63	428375	12.63	470131	12.63	514497
12.64	-62634.5	12.64	-8705.18	12.64	44314	12.64	83322.5	12.64	128984	12.64	169418	12.64	214024	12.64	254399	12.64	299418	12.64	344296	12.64	389759	12.64	428909	12.64	470249	12.64	514372
12.65	-62827.2	12.65	-8397.56	12.65	44955	12.65	83435.3	12.65	129415	12.65	169275	12.65	213859	12.65	254152	12.65	299278	12.65	344349	12.65	389195	12.65	429342	12.65	469976	12.65	514414
12.66	-63536.6	12.66	-8592.77	12.66	44360.4	12.66	83578.5	12.66	129202	12.66	168943	12.66	213973	12.66	254010	12.66	299311	12.66	344320	12.66	389392	12.66	428906	12.66	470110	12.66	514002
12.67	-62775.1	12.67	-8426.39	12.67	44744.7	12.67	83076.2	12.67	129209	12.67	169126	12.67	214536	12.67	254406	12.67	299447	12.67	344398	12.67	389437	12.67	429360	12.67	470003	12.67	514241
12.68	-62858.2	12.68	-8576.92	12.68	44793.2	12.68	83205.6	12.68	128980	12.68	169527	12.68	214109	12.68	254309	12.68	299333	12.68	344377	12.68	388767	12.68	429606	12.68	470075	12.68	514308
12.69	-63051.6	12.69	-8260.69	12.69	44646.6	12.69	82891.5	12.69	129241	12.69	169102	12.69	214175	12.69	254342	12.69	299201	12.69	344511	12.69	389019	12.69	429427	12.69	470117	12.69	514518
12.7	-62729.7	12.7	-7996.79	12.7	44467.5	12.7	83247.7	12.7	129216	12.7	169232	12.7	214325	12.7	254439	12.7	299519	12.7	344608	12.7	389563	12.7	428963	12.7	469950	12.7	514425
12.71	-62804.8	12.71	-8666.38	12.71	44515.1	12.71	83028.4	12.71	129139	12.71	169570	12.71	214359	12.71	254609	12.71	299292	12.71	344093	12.71	389453	12.71	429335	12.71	470367	12.71	514340
12.72	-63066	12.72	-8821.23	12.72	45069.8	12.72	82784.6	12.72	129372	12.72	169402	12.72	214672	12.72	254127	12.72	299455	12.72	344123	12.72	389015	12.72	429157	12.72	470155	12.72	514115
12.73	-62862.7	12.73	-8587.78	12.73	45164.2	12.73	83214.3	12.73	129300	12.73	169099	12.73	213983	12.73	254156	12.73	299468	12.73	344296	12.73	389140	12.73	429062	12.73	470262	12.73	514422
12.74	-63083.9	12.74	-8851.37	12.74	44938.5	12.74	83326.9	12.74	129215	12.74	169123	12.74	214248	12.74	254190	12.74	299027	12.74	343835	12.74	389212	12.74	429198	12.74	470264	12.74	514261
12.75	-62732.5	12.75	-8641.87	12.75	44544.7	12.75	83144.2	12.75	129389	12.75	169293	12.75	214441	12.75	253959	12.75	299474	12.75	343922	12.75	388752	12.75	428853	12.75	470092	12.75	513998
12.76	-62615.2	12.76	-8237.94	12.76	44791.6	12.76	83130.2	12.76	129500	12.76	169314	12.76	214232	12.76	254278	12.76	299266	12.76	344514	12.76	389365	12.76	429238	12.76	470019	12.76	513927
12.77	-62965.4	12.77	-8032.54	12.77	44642.2	12.77	83051.6	12.77	128779	12.77	169197	12.77	214602	12.77	254455	12.77	299196	12.77	344753	12.77	389294	12.77	429065	12.77	470039	12.77	514389
12.78	-63009.8	12.78	-8540.39	12.78	45112.5	12.78	83028.6	12.78	128506	12.78	169553	12.78	214247	12.78	254030	12.78	299355	12.78	344127	12.78	388920	12.78	429048	12.78	470155	12.78	513988
12.79	-63230.8	12.79	-8410.68	12.79	44888.9	12.79	83298.5	12.79	129238	12.79	169039	12.79	214076	12.79	254063	12.79	299130	12.79	344025	12.79	388945	12.79	428895	12.79	470540	12.79	514274
12.8	-63204.4	12.8	-8589.85	12.8	44661.1	12.8	83280.5	12.8	129099	12.8	169075	12.8	214076	12.8	254044	12.8	299078	12.8	344388	12.8	389198	12.8	428892	12.8	470328	12.8	513994
12.81	-62529.3	12.81	-8638.18	12.81	44363.2	12.81	82868.1	12.81	129197	12.81	169651	12.81	214390	12.81	254295	12.81	299038	12.81	344316	12.81	389252	12.81	429437	12.81	470063	12.81	514031
12.82	-62917.8	12.82	-8792.19	12.82	44724.4	12.82	83282.1	12.82	128958	12.82	169381	12.82	214143	12.82	254828	12.82	299082	12.82	344237	12.82	389289	12.82	429484	12.82	470074	12.82	514372
12.83	-63124.2	12.83	-8844.89	12.83	44507.2	12.83	82416.1	12.83	129149	12.83	169323	12.83	214550	12.83	254510	12.83	299258	12.83	344132	12.83	389240	12.83	429076	12.83	470359	12.83	514314
12.84	-62250	12.84	-9425.68	12.84	44582.8	12.84	83033.8	12.84	128975	12.84	169151	12.84	213870	12.84	254460	12.84	299133	12.84	344355	12.84	389176	12.84	428883	12.84	470358	12.84	514218
12.85	-63279	12.85	-8658.59	12.85	44622.8	12.85	82985.7	12.85	129118	12.85	169065	12.85	214106	12.85	254182	12.85	299134	12.85	344310	12.85	389303	12.85	429328	12.85	470397	12.85	514278
12.86	-63260.2	12.86	-9217.49	12.86	44545.7	12.86	82704.8	12.86	129035	12.86	169060	12.86	213649	12.86	254556	12.86	299143	12.86	344148	12.86	389336	12.86	429627	12.86	470194	12.86	514233
12.87	-62734.6	12.87	-8829.62	12.87	44872.5	12.87	82868.9	12.87	129040	12.87	168908	12.87	214064	12.87	254626	12.87	299456	12.87	344141	12.87	389378	12.87	429410	12.87	470127	12.87	514075
12.88	-62834.7	12.88	-8447.97	12.88	44242.5	12.88	82616.4	12.88	128861	12.88	169130	12.88	214594	12.88	254091	12.88	299660	12.88	344578	12.88	389210	12.88	428867	12.88	469966	12.88	514100
12.89	-63061.1	12.89	-8673.11	12.89	44820.2	12.89	82768.8	12.89	129030	12.89	168911	12.89	214694	12.89	254283	12.89	299104	12.89	344937	12.89	389376	12.89	429267	12.89	470047	12.89	513940
12.9	-62741.3	12.9	-8469.42	12.9	44459	12.9	83087.7	12.9	129678	12.9	168727	12.9	214173	12.9	254568	12.9	299363	12.9	344346	12.9	388925	12.9	428838	12.9	470271	12.9	514309
12.91	-62783.8	12.91	-8826.75	12.91	44584.3	12.91	82979.2	12.91	129379	12.91	168905	12.91	214078	12.91	254293	12.91	299332	12.91	344216	12.91	389356	12.91	429381	12.91	469779	12.91	513851
12.92	-62727.8	12.92	-8701.22	12.92	44938.9	12.92	82810.4	12.92	129421	12.92	168749	12.92	214106	12.92	253937	12.92	299451	12.92	344536	12.92	389180	12.92	429596	12.92	470246	12.92	513982
12.93	-63121.6	12.93	-8415.15	12.93	44296.2	12.93	82876.1	12.93	129250	12.93	169319	12.93	214312	12.93	254453	12.93	299479	12.93	344052	12.93	389273	12.93	428557	12.93	469888	12.93	514181
12.94	-63105.5	12.94	-8254.31	12.94	44203.5	12.94	82798.6	12.94	128782	12.94	169317	12.94	213717	12.94	254325	12.94	299381	12.94	344218	12.94	389161	12.94	428689	12.94	470224	12.94	514021
12.95	-63161.1	12.95	-8114.55	12.95	44601.3	12.95	82739.7	12.95	129275	12.95	169317	12.95	214307	12.95	254155	12.95	298830	12.95	344136	12.95	388878	12.95	429170	12.95	469979	12.95	514229
12.96	-62993	12.96	-8510.51	12.96	44821	12.96	82992.7	12.96	128954	12.96	169237	12.96	213883	12.96	253913	12.96	299461	12.96	344300	12.96	389106	12.96	429559	12.96	469957	12.96	514564
12.97	-62877.1	12.97	-8570.49	12.97	44629.9	12.97	82985.7	12.97	129000	12.97	169312	12.97	213896	12.97	253956	12.97	299265	12.97	344197	12.97	389007	12.97	428905	12.97	470440	12.97	514056
12.98	-62731.3	12.98	-8856.15	12.98	44411.4	12.98	83267.7	12.98	129137	12.98	169212	12.98	214262	12.98	254283	12.98	299429	12.98	344208	12.98	389360	12.98	429061	12.98	469970	12.98	514016
12.99	-63148.6	12.99	-8409.83	12.99	44367	12.99	83051.9	12.99	129656	12.99	169076	12.99	213859	12.99	254312	12.99	299177	12.99	344294	12.99	389040	12.99	428978	12.99	469688	12.99	514205
13	-62859.2	13	-8681.59	13	44333.9	13	82712.5	13	128775	13	169343	13	214378	13	254170	13	299199	13	344112	13	389001	13	429357	13	469930	13	514137
13.01	-62878.7	13.01	-9115.22	13.01	44407.9	13.01	82625.9	13.01	128885	13.01	169372	13.01	214104	13.01	254099	13.01	299270	13.01	344282	13.01	389163	13.01	429047	13.01	470389	13.01	514338
13.02	-63018.7	13.02	-8545.25	13.02	44402.4	13.02	83206.6	13.02	129298	13.02	169461	13.02	213875	13.02	254150	13.02	299516	13.02	344506	13.02	389084	13.02	429145	13.02	470194	13.02	513893
13.03	-63097	13.03	-8926.81	13.03	44140.5	13.03	82967.2	13.03	129301	13.03	169339	13.03	214256	13.03	254345	13.03	299145	13.03	343969	13.03	388987	13.03	429031	13.03	470235	13.03	514062
13.04	-62933.2	13.04	-8486.48	13.04	44562.7	13.04	83361.5	13.04	129806	13.04	168886	13.04	214347	13.04	254505	13.04	299381	13.04	344434	13.04	389218	13.04	429208	13.04	470265	13.04	514280
13.05	-62670	13.05	-8918.44	13.05	44502.3	13.05	82860.9	13.05	129262	13.05	169299	13.05	214155	13.05	254115	13.05	299276	13.05	343756	13.05	388909	13.05	428994	13.05	470214	13.05	514168
13.06	-63039.8	13.06	-8051.45	13.06	44684.3	13.06	82925.3	13.06	129218	13.06	169187	13.06	214314	13.06	254277	13.06	299051	13.06	344118	13.06	388923	13.06	429407	13.06	470419	13.06	514463
13.07	-62667.7	13.07	-9022.01	13.07	43561.9	13.07	83330.4	13.07	129262	13.07	169468	13.07	214430	13.07	254240	13.07	299412	13.07	344311	13.07	389071	13.07	429466	13.07	470372	13.07	514512
13.08	-62886.9	13.08	-8922.38	13.08	44442.3	13.08	83080	13.08	128956	13.08	169066	13.08	214530	13.08	254171	13.08	299058	13.08	344146	13.08	389622	13.08	429240	13.08	470146	13.08	514259
13.09	-63227.7	13.09	-8815.73	13.09	44244.3	13.09	83037.9	13.09	129003	13.09	169020	13.09	214314	13.09	253850	13.09	299269	13.09	343839	13.09	389119	13.09	429122	13.09	470085	13.09	513986
13.1	-62447.9	13.1	-8155.01	13.1	45189.7	13.1	82547.5	13.1	128742	13.1	169377	13.1	214333	13.1	254134	13.1	299444	13.1	344508	13.1	389265	13.1	429195	13.1	469818	13.1	513757
13.11	-63171.6	13.11	-8407.56	13.11	44546.2	13.11	82815.4	13.11	129039	13.11	169481	13.11	214015	13.11	253982	13.11	299100	13.11	343981	13.11	388951	13.11	428951	13.11	470314	13.11	513984
13.12	-62495.7	13.12	-8573.67	13.12	44429.9	13.12	82610.8	13.12	129308	13.12	169572	13.12	213659	13.12	254865	13.12	299329	13.12	344023	13.12	389213	13.12	428937	13.12	470428	13.12	514026
13.13	-62676	13.13	-8667.97	13.13	44000.4	13.13	82752.7	13.13	129025	13.13	169522	13.13	214285	13.13	253841	13.13	299214	13.13	343945	13.13	389494	13.13	428856	13.13	470007	13.13	513834
13.14	-63102.5	13.14	-8573.11	13.14	44369.1	13.14	83090.2	13.14	129223	13.14	169803	13.14	214223	13.14	254299	13.14	298785	13.14	343831	13.14	389106	13.14	429042	13.14	470037	13.14	513901
13.15	-62916.5	13.15	-7733.94	13.15	44785	13.15	83003	13.15	129150	13.15	169376	13.15	214386	13.15	254484	13.15	298838	13.15	344336	13.15	389266	13.15	428784	13.15	470291	13.15	513891
13.16	-62751.7	13.16	-8441.99	13.16	44546.5	13.16	82950.6	13.16	129385	13.16	169258	13.16	214085	13.16	254223	13.16	298926	13.16	344152	13.16	389146	13.16	428994	13.16	470382	13.16	513670
13.17	-63382.9	13.17	-9019.76	13.17	44621.8	13.17	82967.1	13.17	129320	13.17	169264	13.17	214023	13.17	254466	13.17	299318	13.17	344351	13.17	388743	13.17	429043	13.17	470054	13.17	514286
13.18	-62995.4	13.18	-8730.99	13.18	44560.3	13.18	82942.8	13.18	129175	13.18	169067	13.18	213886	13.18	254277	13.18	299160	13.18	344157	13.18	389401	13.18	429488	13.18	470375	13.18	514069
13.19	-62950.5	13.19	-8278.22	13.19	44702.8	13.19	82920.5	13.19	129143	13.19	169381	13.19	213987	13.19	253845	13.19	298836	13.19	344144	13.19	389012	13.19	428672	13.19	469922	13.19	513948
13.2	-62936.6	13.2	-8622.24	13.2	44522.3	13.2	83157	13.2	129057	13.2	168731	13.2	213861	13.2	254128	13.2	298992	13.2	344153	13.2	389512	13.2	429138	13.2	470124	13.2	513787
13.21	-62846.8	13.21	-9194.54	13.21	44670.8	13.21	82980.8	13.21	129034	13.21	169228	13.21	214439	13.21	254180	13.21	299402	13.21	343986	13.21	389498	13.21	428971	13.21	469892	13.21	513626
13.22	-63087.1	13.22	-9325.39	13.22	44248	13.22	82837.5	13.22	128785	13.22	169054	13.22	214714	13.22	254388	13.22	299435	13.22	344082	13.22	388971	13.22	429119	13.22	469776	13.22	513701
13.23	-62806.2	13.23	-8870.05	13.23	44236.3	13.23	83090.5	13.23	128938	13.23	168906	13.23	214073	13.23	253962	13.23	299705	13.23	343668	13.23	388917	13.23	429163	13.23	469837	13.23	514077
13.24	-62905.4	13.24	-9122.22	13.24	43833.8	13.24	83078.9	13.24	129003	13.24	169196	13.24	213870	13.24	254100	13.24	299424	13.24	344140	13.24	388900	13.24	429026	13.24	470219	13.24	513994
13.25	-62903.1	13.25	-9103.9	13.25	44309.8	13.25	82933.7	13.25	129283	13.25	168887	13.25	214365	13.25	253777	13.25	298878	13.25	343978	13.25	389625	13.25	429402	13.25	470162	13.25	513744
13.26	-63115.7	13.26	-8746.47	13.26	44280.2	13.26	82590.7	13.26	129030	13.26	168873	13.26	214136	13.26	254085	13.26	298967	13.26	343944	13.26	389039	13.26	429008	13.26	469723	13.26	513840
13.27	-63405.3	13.27	-8746.91	13.27	44960.9	13.27	82564.8	13.27	129072	13.27	168804	13.27	214154	13.27	254152	13.27	299097	13.27	343683	13.27	389338	13.27	429513	13.27	469838	13.27	514055
13.28	-63157.6	13.28	-8640.74	13.28	44531.4	13.28	82948.4	13.28	128954	13.28	169469	13.28	214046	13.28	254190	13.28	299206	13.28	343759	13.28	389385	13.28	429337	13.28	470127	13.28	514689
13.29	-62967.5	13.29	-8985.77	13.29	44230.1	13.29	83012.2	13.29	129253	13.29	169329	13.29	213922	13.29	254541	13.29	298724	13.29	343897	13.29	388942	13.29	429203	13.29	469999	13.29	514196
13.3	-63259	13.3	-8306.62	13.3	45011	13.3	82799.8	13.3	129227	13.3	169305	13.3	214082	13.3	254445	13.3	298616	13.3	344187	13.3	388811	13.3	428965	13.3	469916	13.3	513895
13.31	-62812.3	13.31	-8496.05	13.31	44088.2	13.31	82863.1	13.31	129384	13.31	169153	13.31	214352	13.31	254349	13.31	299272	13.31	344030	13.31	389010	13.31	429202	13.31	469986	13.31	513917
13.32	-62678.8	13.32	-9049.34	13.32	44234.9	13.32	82523.2	13.32	128849	13.32	168773	13.32	214483	13.32	254234	13.32	299140	13.32	344330	13.32	389301	13.32	428918	13.32	469776	13.32	514089
13.33	-63190.2	13.33	-8252.95	13.33	45037.8	13.33	82630.2	13.33	129087	13.33	168930	13.33	214076	13.33	254229	13.33	299096	13.33	344037	13.33	389314	13.33	428631	13.33	469996	13.33	514101
13.34	-63260.8	13.34	-8638.21	13.34	43768.6	13.34	82623.5	13.34	129210	13.34	168747	13.34	214148	13.34	254158	13.34	299234	13.34	343835	13.34	389268	13.34	429169	13.34	470215	13.34	514020
13.35	-63087.9	13.35	-8833.83	13.35	44564.3	13.35	82815.8	13.35	129075	13.35	169123	13.35	214067	13.35	254328	13.35	299014	13.35	344051	13.35	389070	13.35	429044	13.35	470093	13.35	514227
13.36	-62379.1	13.36	-8578.88	13.36	44128.3	13.36	83003	13.36	128722	13.36	168926	13.36	214301	13.36	253659	13.36	298488	13.36	343709	13.36	389284	13.36	428853	13.36	469943	13.36	514446
13.37	-62766.7	13.37	-8521.76	13.37	44027	13.37	82667.1	13.37	128730	13.37	169612	13.37	213856	13.37	253841	13.37	298686	13.37	344078	13.37	389455	13.37	429230	13.37	470257	13.37	514347
13.38	-63463.5	13.38	-8556.53	13.38	44738.5	13.38	82295.8	13.38	128873	13.38	168998	13.38	214167	13.38	254557	13.38	299219	13.38	343996	13.38	389040	13.38	428871	13.38	470063	13.38	514285
13.39	-62853.1	13.39	-9078.31	13.39	44365.4	13.39	82858.9	13.39	129259	13.39	168719	13.39	213873	13.39	254195	13.39	299173	13.39	344286	13.39	389180	13.39	429306	13.39	470088	13.39	514300
13.4	-62887.7	13.4	-8763.69	13.4	44377.7	13.4	83332.6	13.4	129513	13.4	169116	13.4	214225	13.4	253968	13.4	299181	13.4	343895	13.4	389331	13.4	428857	13.4	469928	13.4	514326
13.41	-62793.4	13.41	-8131.54	13.41	43941	13.41	82691.8	13.41	129415	13.41	169356	13.41	214394	13.41	254171	13.41	299386	13.41	343924	13.41	389223	13.41	428984	13.41	470243	13.41	514151
13.42	-62995.2	13.42	-8547.94	13.42	44598.4	13.42	82945.8	13.42	128910	13.42	168737	13.42	213930	13.42	253796	13.42	299142	13.42	343987	13.42	388901	13.42	429280	13.42	469841	13.42	514041
13.43	-63361.7	13.43	-8690.62	13.43	43443.3	13.43	83351.1	13.43	128987	13.43	168631	13.43	213747	13.43	253604	13.43	298813	13.43	343992	13.43	389000	13.43	429226	13.43	470358	13.43	514317
13.44	-63178.3	13.44	-8520.2	13.44	45143.4	13.44	82932.8	13.44	128981	13.44	168917	13.44	213860	13.44	253899	13.44	298677	13.44	344059	13.44	388815	13.44	428986	13.44	470108	13.44	513881
13.45	-63376.4	13.45	-8121.59	13.45	44457	13.45	82706.2	13.45	128969	13.45	168818	13.45	213832	13.45	254067	13.45	299097	13.45	343650	13.45	389034	13.45	429261	13.45	470051	13.45	513999
13.46	-62823	13.46	-8873.37	13.46	44496.4	13.46	83082.6	13.46	128907	13.46	168802	13.46	214145	13.46	254071	13.46	298922	13.46	343658	13.46	388762	13.46	429059	13.46	470254	13.46	514055
13.47	-63562	13.47	-8753.69	13.47	44372.6	13.47	82937.8	13.47	129192	13.47	169243	13.47	214407	13.47	253882	13.47	299120	13.47	344093	13.47	388772	13.47	428890	13.47	469815	13.47	513863
13.48	-63214.7	13.48	-9023.28	13.48	44274	13.48	82874.9	13.48	128768	13.48	169091	13.48	214055	13.48	253708	13.48	299268	13.48	344111	13.48	389044	13.48	429089	13.48	470259	13.48	513970
13.49	-62789.4	13.49	-8947.3	13.49	44718.3	13.49	83026.2	13.49	129285	13.49	169140	13.49	214031	13.49	254059	13.49	299078	13.49	344547	13.49	388827	13.49	429114	13.49	470216	13.49	514339
13.5	-63211.4	13.5	-8816.58	13.5	44595.5	13.5	83007.3	13.5	128683	13.5	168879	13.5	214066	13.5	254422	13.5	298932	13.5	344073	13.5	389214	13.5	429109	13.5	469804	13.5	514123
13.51	-63747.5	13.51	-8354.94	13.51	44769.1	13.51	82928.8	13.51	129272	13.51	168708	13.51	214269	13.51	254112	13.51	298917	13.51	344143	13.51	388987	13.51	429107	13.51	469891	13.51	513909
13.52	-63540	13.52	-8687.2	13.52	44349.5	13.52	82835.9	13.52	128748	13.52	168634	13.52	213978	13.52	254395	13.52	298893	13.52	343548	13.52	388854	13.52	429104	13.52	469990	13.52	514071
13.53	-62857.4	13.53	-8650.69	13.53	44312.6	13.53	82984.8	13.53	129056	13.53	168714	13.53	214401	13.53	253940	13.53	299271	13.53	343369	13.53	388671	13.53	429100	13.53	469603	13.53	514039
13.54	-62990.9	13.54	-9251.33	13.54	44685.5	13.54	82802	13.54	129110	13.54	169346	13.54	214154	13.54	254125	13.54	298950	13.54	343518	13.54	389016	13.54	428944	13.54	470102	13.54	514066
13.55	-62867.6	13.55	-8970.18	13.55	44371	13.55	82676	13.55	128674	13.55	169244	13.55	213959	13.55	254509	13.55	299270	13.55	343982	13.55	388754	13.55	429249	13.55	470248	13.55	513707
13.56	-63130.7	13.56	-9399.46	13.56	44249.2	13.56	82937.3	13.56	129036	13.56	169094	13.56	214056	13.56	254204	13.56	299287	13.56	344277	13.56	389052	13.56	429119	13.56	470087	13.56	514001
13.57	-63281.7	13.57	-8997.63	13.57	43922.1	13.57	82958.1	13.57	128729	13.57	169232	13.57	214188	13.57	253992	13.57	298633	13.57	344007	13.57	388786	13.57	429366	13.57	469717	13.57	514095
13.58	-62889.6	13.58	-8925.71	13.58	44676.7	13.58	82995.8	13.58	128870	13.58	168704	13.58	214243	13.58	253851	13.58	298925	13.58	343972	13.58	389336	13.58	429351	13.58	469704	13.58	513818
13.59	-62713.8	13.59	-8743.23	13.59	44257.7	13.59	82573	13.59	128692	13.59	169072	13.59	214219	13.59	253803	13.59	298972	13.59	343549	13.59	388853	13.59	429053	13.59	470085	13.59	514195
13.6	-63005.5	13.6	-8709.06	13.6	44480	13.6	82879.9	13.6	128897	13.6	168790	13.6	213786	13.6	254119	13.6	298964	13.6	343547	13.6	388901	13.6	428804	13.6	470373	13.6	514019
13.61	-62648.3	13.61	-8729.96	13.61	44583	13.61	82872.1	13.61	129189	13.61	168912	13.61	214128	13.61	254387	13.61	298817	13.61	343745	13.61	389133	13.61	428844	13.61	469872	13.61	514269
13.62	-63144	13.62	-8584.93	13.62	44674.6	13.62	83107.2	13.62	128871	13.62	168968	13.62	213934	13.62	253850	13.62	299074	13.62	344083	13.62	389160	13.62	428980	13.62	469953	13.62	513813
13.63	-63285.5	13.63	-8504.25	13.63	44250.4	13.63	83372.8	13.63	128872	13.63	168985	13.63	213828	13.63	253869	13.63	298988	13.63	344197	13.63	388584	13.63	429081	13.63	469778	13.63	514050
13.64	-63493.1	13.64	-8902.42	13.64	44432.8	13.64	83046.2	13.64	128878	13.64	168570	13.64	214042	13.64	254075	13.64	299004	13.64	343607	13.64	389010	13.64	429225	13.64	469950	13.64	514484
13.65	-63274.2	13.65	-9371.95	13.65	44576	13.65	82777.4	13.65	129278	13.65	169274	13.65	213641	13.65	254110	13.65	299161	13.65	343939	13.65	388867	13.65	429010	13.65	470028	13.65	514065
13.66	-63170.6	13.66	-8921.64	13.66	44195.8	13.66	82943.5	13.66	128977	13.66	168739	13.66	214026	13.66	254014	13.66	298998	13.66	343825	13.66	389101	13.66	429089	13.66	470074	13.66	514031
13.67	-63480.5	13.67	-8673.24	13.67	44209.8	13.67	82815	13.67	128882	13.67	168701	13.67	214112	13.67	253892	13.67	299356	13.67	344495	13.67	388669	13.67	428942	13.67	469808	13.67	513847
13.68	-63175.5	13.68	-8634.64	13.68	44926.5	13.68	82958.2	13.68	128962	13.68	169138	13.68	214108	13.68	253793	13.68	298969	13.68	344126	13.68	389067	13.68	428682	13.68	470118	13.68	514059
13.69	-63117.4	13.69	-9113.07	13.69	43928.2	13.69	82734.9	13.69	128998	13.69	169201	13.69	213982	13.69	253567	13.69	298716	13.69	343582	13.69	389217	13.69	429149	13.69	470359	13.69	513763
13.7	-63406.1	13.7	-8825.18	13.7	44511.4	13.7	82863.2	13.7	129048	13.7	168810	13.7	214200	13.7	253635	13.7	298953	13.7	343726	13.7	388836	13.7	428759	13.7	469863	13.7	514056
13.71	-63590.4	13.71	-9237.28	13.71	44207.7	13.71	82867.6	13.71	128842	13.71	168872	13.71	213853	13.71	253908	13.71	299107	13.71	344260	13.71	388978	13.71	429223	13.71	469504	13.71	513766
13.72	-63473.1	13.72	-8769.08	13.72	44786.1	13.72	82964.8	13.72	128910	13.72	168879	13.72	213815	13.72	253717	13.72	298805	13.72	344066	13.72	388893	13.72	428988	13.72	470105	13.72	513623
13.73	-62608.3	13.73	-8733.04	13.73	44396.6	13.73	82856	13.73	129147	13.73	169009	13.73	213878	13.73	254102	13.73	298624	13.73	343701	13.73	388862	13.73	428992	13.73	470164	13.73	514150
13.74	-63289.4	13.74	-9098.81	13.74	44877.5	13.74	82619.3	13.74	128682	13.74	168712	13.74	214061	13.74	253888	13.74	298700	13.74	343899	13.74	389327	13.74	428823	13.74	470106	13.74	514228
13.75	-63488	13.75	-9325.88	13.75	44499.6	13.75	82708.9	13.75	129063	13.75	169047	13.75	214200	13.75	253758	13.75	298808	13.75	344345	13.75	389343	13.75	428993	13.75	469840	13.75	513701
13.76	-62373.8	13.76	-8834.1	13.76	44302.2	13.76	82945.2	13.76	129081	13.76	168673	13.76	213774	13.76	253977	13.76	299105	13.76	343728	13.76	389308	13.76	428763	13.76	469549	13.76	514010
13.77	-63694.1	13.77	-8099.77	13.77	44730.6	13.77	83083	13.77	129298	13.77	168556	13.77	214258	13.77	254012	13.77	299355	13.77	344174	13.77	389088	13.77	428972	13.77	470062	13.77	513501
13.78	-63228.4	13.78	-8712.33	13.78	44320.7	13.78	82896.7	13.78	128963	13.78	169046	13.78	214069	13.78	253624	13.78	298885	13.78	343743	13.78	389012	13.78	429199	13.78	470266	13.78	513945
13.79	-62872.8	13.79	-8978.82	13.79	44064.9	13.79	83034.2	13.79	128775	13.79	168947	13.79	213388	13.79	253899	13.79	298773	13.79	344084	13.79	388839	13.79	428935	13.79	469915	13.79	513933
13.8	-63206.8	13.8	-8742.14	13.8	44577.1	13.8	82865.8	13.8	128685	13.8	169072	13.8	213886	13.8	253967	13.8	299080	13.8	343934	13.8	389056	13.8	428753	13.8	469779	13.8	513610
13.81	-63221.8	13.81	-8591.69	13.81	44596.3	13.81	83062.1	13.81	128743	13.81	168784	13.81	214157	13.81	253777	13.81	298774	13.81	344486	13.81	388900	13.81	428666	13.81	470098	13.81	513623
13.82	-63097.1	13.82	-8824.55	13.82	44358.8	13.82	82680	13.82	129021	13.82	168721	13.82	213833	13.82	253814	13.82	298776	13.82	343955	13.82	388503	13.82	428949	13.82	470256	13.82	514028
13.83	-63431.7	13.83	-8871.53	13.83	43985.5	13.83	83071.2	13.83	128935	13.83	169265	13.83	214033	13.83	253959	13.83	298922	13.83	344233	13.83	388950	13.83	428904	13.83	469901	13.83	513586
13.84	-63148.3	13.84	-9024.75	13.84	44169.2	13.84	82827.8	13.84	129063	13.84	169004	13.84	213962	13.84	253807	13.84	299052	13.84	344331	13.84	389011	13.84	428780	13.84	469854	13.84	513555
13.85	-62909.2	13.85	-8553.55	13.85	43770.7	13.85	82882.1	13.85	128959	13.85	168818	13.85	214067	13.85	253687	13.85	298791	13.85	343581	13.85	388975	13.85	428876	13.85	469785	13.85	513976
13.86	-63259.4	13.86	-8933.55	13.86	44247.8	13.86	82633.5	13.86	128831	13.86	169183	13.86	213732	13.86	253537	13.86	299103	13.86	343802	13.86	389002	13.86	429100	13.86	470020	13.86	513819
13.87	-63075	13.87	-8662.23	13.87	44280	13.87	82509.7	13.87	128650	13.87	169233	13.87	214490	13.87	253805	13.87	298825	13.87	343844	13.87	389033	13.87	428987	13.87	470019	13.87	513787
13.88	-62598.2	13.88	-8942.95	13.88	43821.2	13.88	82822.7	13.88	129047	13.88	168916	13.88	214178	13.88	253765	13.88	298941	13.88	343979	13.88	388878	13.88	428794	13.88	469915	13.88	514081
13.89	-63282.5	13.89	-8311.64	13.89	44524.5	13.89	83014.1	13.89	128968	13.89	168980	13.89	214236	13.89	253700	13.89	298939	13.89	344055	13.89	388981	13.89	428694	13.89	469874	13.89	513950
13.9	-62634.9	13.9	-7684.87	13.9	44195.4	13.9	83296.7	13.9	128981	13.9	168826	13.9	213847	13.9	253956	13.9	298576	13.9	343992	13.9	388973	13.9	428940	13.9	469894	13.9	513967
13.91	-63171.6	13.91	-8441.65	13.91	44242	13.91	83089.2	13.91	129093	13.91	169260	13.91	213997	13.91	253969	13.91	298892	13.91	343445	13.91	389013	13.91	428760	13.91	469750	13.91	513970
13.92	-63626.3	13.92	-8540.14	13.92	43678.8	13.92	82820.5	13.92	128979	13.92	168838	13.92	214085	13.92	253875	13.92	298866	13.92	343910	13.92	389034	13.92	428392	13.92	470171	13.92	513669
13.93	-63641.9	13.93	-8939.36	13.93	44294.8	13.93	82941.1	13.93	128540	13.93	168782	13.93	214065	13.93	253992	13.93	298798	13.93	343787	13.93	388616	13.93	428325	13.93	469650	13.93	513958
13.94	-63236.3	13.94	-8577.23	13.94	44295	13.94	83060.4	13.94	128631	13.94	169245	13.94	213590	13.94	253960	13.94	298895	13.94	343933	13.94	389037	13.94	428916	13.94	469610	13.94	513676
13.95	-63275.2	13.95	-8706.22	13.95	44050.3	13.95	82991.5	13.95	128938	13.95	169137	13.95	213850	13.95	253827	13.95	299002	13.95	344060	13.95	389127	13.95	429333	13.95	469809	13.95	513857
13.96	-63208	13.96	-8969.87	13.96	43863.6	13.96	83001.3	13.96	128847	13.96	168802	13.96	214164	13.96	254069	13.96	298541	13.96	343928	13.96	388952	13.96	429119	13.96	469579	13.96	513815
13.97	-63116.4	13.97	-8930.6	13.97	44792.1	13.97	83147.7	13.97	128725	13.97	168840	13.97	214094	13.97	254103	13.97	298746	13.97	344142	13.97	388769	13.97	429080	13.97	469993	13.97	513955
13.98	-63531	13.98	-8905.77	13.98	44806.2	13.98	83043.6	13.98	128874	13.98	169008	13.98	213569	13.98	253756	13.98	298824	13.98	344120	13.98	388733	13.98	428886	13.98	470268	13.98	514149
13.99	-62810.5	13.99	-9115.15	13.99	43899.2	13.99	83048.8	13.99	128685	13.99	168997	13.99	213888	13.99	253963	13.99	299339	13.99	343783	13.99	388571	13.99	428802	13.99	470058	13.99	514044
14	-63337.7	14	-8297.55	14	44076	14	82653.4	14	128714	14	168939	14	213687	14	253775	14	298714	14	343856	14	389107	14	428507	14	469740	14	514026
14.01	-63546	14.01	-9450.51	14.01	44356.7	14.01	82522.1	14.01	129039	14.01	168747	14.01	213925	14.01	253726	14.01	298746	14.01	343851	14.01	388684	14.01	428950	14.01	469908	14.01	513766
14.02	-63191.1	14.02	-8719.4	14.02	44585.6	14.02	82383.7	14.02	128918	14.02	168959	14.02	213953	14.02	253603	14.02	298458	14.02	343966	14.02	388969	14.02	429104	14.02	469474	14.02	513800
14.03	-63018.5	14.03	-8885.22	14.03	44920.8	14.03	82807.4	14.03	129025	14.03	168467	14.03	213854	14.03	253928	14.03	298812	14.03	344001	14.03	388845	14.03	429140	14.03	469711	14.03	514078
14.04	-63466.9	14.04	-8854.15	14.04	44756.7	14.04	82968	14.04	128920	14.04	169110	14.04	213766	14.04	254125	14.04	298893	14.04	344220	14.04	389122	14.04	429374	14.04	470199	14.04	514134
14.05	-63114	14.05	-8741.19	14.05	44537.7	14.05	82889.1	14.05	128684	14.05	168843	14.05	213545	14.05	253639	14.05	298565	14.05	343380	14.05	389033	14.05	429213	14.05	470037	14.05	513959
14.06	-62358.5	14.06	-9379.54	14.06	44528.3	14.06	82770.8	14.06	128880	14.06	168911	14.06	213977	14.06	253869	14.06	299008	14.06	343903	14.06	388859	14.06	429089	14.06	469740	14.06	514312
14.07	-62669.1	14.07	-8829.63	14.07	44859.2	14.07	82724.5	14.07	129468	14.07	169128	14.07	213959	14.07	253693	14.07	298988	14.07	343847	14.07	389042	14.07	429203	14.07	469836	14.07	513750
14.08	-62829.1	14.08	-8517.76	14.08	43999.5	14.08	82935.7	14.08	129165	14.08	169265	14.08	214031	14.08	253730	14.08	299116	14.08	344006	14.08	388786	14.08	428828	14.08	469640	14.08	513906
14.09	-62937.5	14.09	-8766.86	14.09	43481.1	14.09	83232.8	14.09	129114	14.09	169188	14.09	214173	14.09	254222	14.09	298794	14.09	343468	14.09	388638	14.09	429100	14.09	469857	14.09	513439
14.1	-63244.6	14.1	-8405.02	14.1	44062.9	14.1	83280.1	14.1	129235	14.1	168484	14.1	213495	14.1	254040	14.1	299026	14.1	343856	14.1	389116	14.1	428673	14.1	469970	14.1	513720
14.11	-63428.9	14.11	-8815.77	14.11	44369.8	14.11	82699.6	14.11	128743	14.11	169213	14.11	214045	14.11	254178	14.11	298577	14.11	343780	14.11	388856	14.11	428570	14.11	469935	14.11	513954
14.12	-63291	14.12	-9106.53	14.12	43907.6	14.12	82918.6	14.12	128911	14.12	168829	14.12	213958	14.12	253833	14.12	298668	14.12	343794	14.12	388914	14.12	428691	14.12	470082	14.12	514190
14.13	-62931.2	14.13	-9032.18	14.13	44193.9	14.13	82773.3	14.13	129273	14.13	168873	14.13	214198	14.13	253808	14.13	298635	14.13	343840	14.13	388484	14.13	428926	14.13	469998	14.13	513540
14.14	-63089.7	14.14	-8795.54	14.14	44091.5	14.14	83157.4	14.14	129276	14.14	168931	14.14	213435	14.14	254047	14.14	299009	14.14	344168	14.14	389185	14.14	428640	14.14	470320	14.14	513958
14.15	-63452	14.15	-8835.08	14.15	44322.7	14.15	83107.2	14.15	129305	14.15	169065	14.15	214061	14.15	253511	14.15	298916	14.15	343625	14.15	389011	14.15	428670	14.15	469980	14.15	513878
14.16	-62934	14.16	-8875.49	14.16	44252.4	14.16	82874.4	14.16	128865	14.16	169451	14.16	213775	14.16	254426	14.16	298722	14.16	343817	14.16	389016	14.16	429178	14.16	470200	14.16	513661
14.17	-62530.6	14.17	-8902.73	14.17	43875.9	14.17	82815.5	14.17	128764	14.17	169091	14.17	213904	14.17	253996	14.17	299308	14.17	343750	14.17	388887	14.17	428885	14.17	469841	14.17	513518
14.18	-63195.6	14.18	-8965.6	14.18	43409.9	14.18	82917.5	14.18	128954	14.18	168900	14.18	213740	14.18	253796	14.18	298251	14.18	343731	14.18	388984	14.18	429735	14.18	469843	14.18	513977
14.19	-62920.1	14.19	-8847.85	14.19	43961.7	14.19	82941.1	14.19	128895	14.19	168909	14.19	213523	14.19	253767	14.19	299223	14.19	343904	14.19	389177	14.19	428903	14.19	470159	14.19	513968
14.2	-62839.4	14.2	-8358.27	14.2	44096.7	14.2	82807.3	14.2	128789	14.2	169070	14.2	213639	14.2	253686	14.2	299029	14.2	344069	14.2	388501	14.2	429124	14.2	469961	14.2	514053
14.21	-63161.2	14.21	-9074.19	14.21	44183.3	14.21	82956.7	14.21	129100	14.21	169401	14.21	214010	14.21	253693	14.21	298939	14.21	343887	14.21	388732	14.21	429294	14.21	469872	14.21	513814
14.22	-63172.2	14.22	-8949.01	14.22	44673.8	14.22	83091.4	14.22	129102	14.22	168829	14.22	213576	14.22	253745	14.22	298442	14.22	343514	14.22	388686	14.22	429372	14.22	470117	14.22	513893
14.23	-63299.3	14.23	-8681.66	14.23	44834.3	14.23	83030.9	14.23	129352	14.23	168874	14.23	213489	14.23	253996	14.23	298878	14.23	343563	14.23	388761	14.23	428988	14.23	470016	14.23	513737
14.24	-63348.6	14.24	-8810.32	14.24	44107.9	14.24	83062.4	14.24	129133	14.24	168745	14.24	213749	14.24	253535	14.24	299098	14.24	343733	14.24	389017	14.24	429135	14.24	470075	14.24	514097
14.25	-62612.4	14.25	-8861.95	14.25	44337.6	14.25	82603.4	14.25	129087	14.25	169301	14.25	214150	14.25	253668	14.25	298609	14.25	343726	14.25	388946	14.25	429199	14.25	469809	14.25	513800
14.26	-62932.8	14.26	-7793.65	14.26	43805.4	14.26	83265.8	14.26	128685	14.26	169182	14.26	214356	14.26	254248	14.26	298991	14.26	343583	14.26	389028	14.26	429071	14.26	470026	14.26	513870
14.27	-63359.3	14.27	-8897.81	14.27	44505.6	14.27	83326.4	14.27	129045	14.27	169310	14.27	213888	14.27	254201	14.27	298720	14.27	343813	14.27	388727	14.27	428516	14.27	469611	14.27	513928
14.28	-62925.6	14.28	-9228.15	14.28	44407.4	14.28	82888.8	14.28	128901	14.28	168625	14.28	213704	14.28	253881	14.28	299048	14.28	344310	14.28	388558	14.28	428775	14.28	469738	14.28	513642
14.29	-63016.4	14.29	-8916.72	14.29	43990.6	14.29	82660	14.29	128868	14.29	168809	14.29	214161	14.29	254398	14.29	299187	14.29	343775	14.29	389075	14.29	428659	14.29	469951	14.29	513758
14.3	-62685.2	14.3	-8776.38	14.3	43740.5	14.3	82816.5	14.3	128923	14.3	169333	14.3	214303	14.3	253973	14.3	298859	14.3	344060	14.3	388723	14.3	428958	14.3	469804	14.3	514023
14.31	-63418.5	14.31	-8294.94	14.31	44522.1	14.31	82573.7	14.31	129064	14.31	169321	14.31	213616	14.31	254246	14.31	298799	14.31	344011	14.31	388564	14.31	428926	14.31	469768	14.31	514544
14.32	-62960.8	14.32	-8353.22	14.32	44431	14.32	82657.5	14.32	128771	14.32	169152	14.32	213654	14.32	253799	14.32	298493	14.32	343540	14.32	389140	14.32	429123	14.32	469956	14.32	514161
14.33	-63310.9	14.33	-8839.91	14.33	44558.6	14.33	82596.2	14.33	128657	14.33	168566	14.33	214078	14.33	254427	14.33	299425	14.33	343763	14.33	389225	14.33	428840	14.33	469777	14.33	513881
14.34	-62748.4	14.34	-8985.44	14.34	44397.7	14.34	82660	14.34	128885	14.34	169019	14.34	213821	14.34	254534	14.34	298950	14.34	344244	14.34	388902	14.34	428885	14.34	470148	14.34	513779
14.35	-62972.3	14.35	-8860.45	14.35	44613.8	14.35	82828.5	14.35	129009	14.35	169371	14.35	213814	14.35	254037	14.35	298931	14.35	344008	14.35	389103	14.35	428856	14.35	469841	14.35	513770
14.36	-63162.7	14.36	-8537.91	14.36	44825.9	14.36	82955.5	14.36	128511	14.36	169042	14.36	214148	14.36	253824	14.36	299167	14.36	344008	14.36	389064	14.36	428969	14.36	470106	14.36	514279
14.37	-63036.1	14.37	-8653.59	14.37	44359.1	14.37	82993.1	14.37	128623	14.37	168585	14.37	213916	14.37	253974	14.37	299165	14.37	343886	14.37	389201	14.37	428988	14.37	470228	14.37	514105
14.38	-63655.3	14.38	-8700.73	14.38	44445.6	14.38	82876.1	14.38	128927	14.38	169050	14.38	213999	14.38	253971	14.38	298920	14.38	343591	14.38	389110	14.38	429212	14.38	469921	14.38	513813
14.39	-63361.1	14.39	-8773.22	14.39	44262.6	14.39	82722.8	14.39	128845	14.39	169065	14.39	213887	14.39	253828	14.39	298815	14.39	343560	14.39	388935	14.39	428434	14.39	469878	14.39	513674
14.4	-63031.7	14.4	-8503.93	14.4	44238.4	14.4	83024.7	14.4	128763	14.4	168879	14.4	213455	14.4	253619	14.4	299016	14.4	343761	14.4	388570	14.4	428967	14.4	470087	14.4	513997
14.41	-62988.4	14.41	-8751.84	14.41	44333.7	14.41	83372.4	14.41	129130	14.41	168479	14.41	214137	14.41	253997	14.41	299062	14.41	343591	14.41	388761	14.41	428938	14.41	469478	14.41	514211
14.42	-63146.8	14.42	-9262.86	14.42	44679.7	14.42	82831.3	14.42	128869	14.42	168742	14.42	213918	14.42	253999	14.42	299116	14.42	343712	14.42	388767	14.42	428797	14.42	469749	14.42	513496
14.43	-63500.8	14.43	-8831.42	14.43	43975.2	14.43	82676.5	14.43	128946	14.43	168797	14.43	213927	14.43	253671	14.43	299118	14.43	343852	14.43	388820	14.43	428764	14.43	469904	14.43	513548
14.44	-63423.7	14.44	-8797.68	14.44	44082.5	14.44	83089.5	14.44	128974	14.44	168788	14.44	213920	14.44	253653	14.44	298997	14.44	343806	14.44	388946	14.44	428870	14.44	469713	14.44	513572
14.45	-63425.9	14.45	-8762.54	14.45	44032	14.45	83144.6	14.45	128826	14.45	168942	14.45	214061	14.45	253728	14.45	299015	14.45	344649	14.45	388606	14.45	428877	14.45	469769	14.45	513709
14.46	-63155.4	14.46	-9133.67	14.46	44257.2	14.46	82711	14.46	129241	14.46	169317	14.46	213860	14.46	253479	14.46	298930	14.46	344119	14.46	388925	14.46	429122	14.46	469881	14.46	513786
14.47	-62975.8	14.47	-9090.85	14.47	44756.9	14.47	82675.6	14.47	129265	14.47	168893	14.47	213954	14.47	253989	14.47	299044	14.47	343622	14.47	389029	14.47	429039	14.47	469927	14.47	513330
14.48	-63236.3	14.48	-8237.09	14.48	44856.1	14.48	83042.8	14.48	129080	14.48	169023	14.48	213773	14.48	253607	14.48	298829	14.48	343886	14.48	388996	14.48	429236	14.48	469791	14.48	513475
14.49	-62948.9	14.49	-8633.91	14.49	45246.1	14.49	83359.1	14.49	129375	14.49	168723	14.49	213711	14.49	254035	14.49	298633	14.49	343750	14.49	389373	14.49	428935	14.49	469797	14.49	514067
14.5	-62920.4	14.5	-8523.19	14.5	44481.2	14.5	83022.5	14.5	128655	14.5	168791	14.5	214063	14.5	253813	14.5	298788	14.5	343947	14.5	388555	14.5	428637	14.5	469793	14.5	514015
14.51	-63409.6	14.51	-8402.13	14.51	44095.9	14.51	82861	14.51	128917	14.51	168916	14.51	213745	14.51	253719	14.51	298777	14.51	343826	14.51	389529	14.51	428986	14.51	469352	14.51	513866
14.52	-63283.8	14.52	-8876.04	14.52	44211.2	14.52	83184.9	14.52	129214	14.52	168962	14.52	213977	14.52	254222	14.52	299340	14.52	343463	14.52	388942	14.52	428632	14.52	469547	14.52	513675
14.53	-63139.8	14.53	-8633.34	14.53	44079.8	14.53	83125.7	14.53	129456	14.53	169025	14.53	213904	14.53	253771	14.53	298733	14.53	343752	14.53	388858	14.53	428970	14.53	469828	14.53	513793
14.54	-63069.2	14.54	-9216.45	14.54	44356	14.54	82915.8	14.54	128809	14.54	168642	14.54	214102	14.54	253793	14.54	299194	14.54	344009	14.54	388877	14.54	428752	14.54	469776	14.54	514231
14.55	-63313.9	14.55	-8832.77	14.55	44305.2	14.55	82709.3	14.55	128879	14.55	169065	14.55	214094	14.55	253793	14.55	299248	14.55	343648	14.55	389108	14.55	428720	14.55	469835	14.55	514170
14.56	-62828.7	14.56	-8782.36	14.56	44627.1	14.56	83042.1	14.56	129063	14.56	169094	14.56	214059	14.56	253826	14.56	298865	14.56	343968	14.56	388818	14.56	428857	14.56	469919	14.56	514342
14.57	-63022.8	14.57	-8667.87	14.57	44208.5	14.57	82663.7	14.57	128607	14.57	169071	14.57	213888	14.57	254268	14.57	298993	14.57	343614	14.57	388792	14.57	428612	14.57	470169	14.57	513850
14.58	-63358.5	14.58	-8657.99	14.58	44758.7	14.58	82800.4	14.58	129408	14.58	169069	14.58	213971	14.58	253887	14.58	298780	14.58	343716	14.58	388619	14.58	428569	14.58	469846	14.58	514024
14.59	-62716.5	14.59	-8978.38	14.59	44930.5	14.59	83043.2	14.59	129204	14.59	168846	14.59	213758	14.59	253616	14.59	298673	14.59	343764	14.59	389161	14.59	428882	14.59	470196	14.59	513350
14.6	-63140.2	14.6	-8543.72	14.6	44752.9	14.6	83624.8	14.6	129045	14.6	169016	14.6	214155	14.6	253506	14.6	299112	14.6	343903	14.6	388792	14.6	428749	14.6	469818	14.6	513758
14.61	-63374	14.61	-8804.85	14.61	44158.3	14.61	82850	14.61	128749	14.61	168727	14.61	213823	14.61	253893	14.61	299080	14.61	343695	14.61	388683	14.61	428702	14.61	469691	14.61	513939
14.62	-63156.3	14.62	-8633.03	14.62	44140.1	14.62	82913	14.62	128878	14.62	169319	14.62	213971	14.62	254018	14.62	298932	14.62	343882	14.62	388693	14.62	428337	14.62	469921	14.62	513420
14.63	-62520.9	14.63	-8549.85	14.63	44123.6	14.63	82640.9	14.63	129065	14.63	169150	14.63	213795	14.63	253568	14.63	299040	14.63	343918	14.63	388998	14.63	428534	14.63	469906	14.63	513658
14.64	-63439.9	14.64	-8726.95	14.64	44116.9	14.64	82674.3	14.64	129006	14.64	169078	14.64	213905	14.64	253791	14.64	298805	14.64	343989	14.64	388657	14.64	428948	14.64	469726	14.64	513797
14.65	-63470.9	14.65	-9172.2	14.65	44267.2	14.65	82756.2	14.65	129194	14.65	169172	14.65	214053	14.65	253542	14.65	298828	14.65	343714	14.65	388850	14.65	428833	14.65	469656	14.65	513816
14.66	-63226.9	14.66	-8749.08	14.66	43938.5	14.66	82891.9	14.66	128963	14.66	169019	14.66	213915	14.66	254136	14.66	298563	14.66	344055	14.66	388931	14.66	428732	14.66	470160	14.66	513641
14.67	-63295.8	14.67	-8463.55	14.67	44288.8	14.67	83177.8	14.67	128663	14.67	168967	14.67	213733	14.67	253911	14.67	299067	14.67	343893	14.67	388792	14.67	428539	14.67	470010	14.67	513874
14.68	-63450.4	14.68	-8261.93	14.68	44299	14.68	82881.6	14.68	128861	14.68	169107	14.68	213922	14.68	253901	14.68	298838	14.68	343664	14.68	389117	14.68	428702	14.68	469696	14.68	514124
14.69	-63159.1	14.69	-8266.28	14.69	44200	14.69	83138	14.69	128457	14.69	168734	14.69	214048	14.69	253645	14.69	298754	14.69	343776	14.69	388765	14.69	428737	14.69	469545	14.69	514041
14.7	-63169.8	14.7	-8019.35	14.7	44556	14.7	83182	14.7	128705	14.7	169071	14.7	213742	14.7	253798	14.7	298787	14.7	343852	14.7	388860	14.7	429068	14.7	469932	14.7	513949
14.71	-62859.8	14.71	-8550.5	14.71	44927	14.71	82879	14.71	128824	14.71	168665	14.71	213923	14.71	253402	14.71	298758	14.71	343749	14.71	389121	14.71	428966	14.71	469921	14.71	514031
14.72	-62782	14.72	-8432.53	14.72	44487.9	14.72	83129.1	14.72	128766	14.72	168536	14.72	213743	14.72	253585	14.72	298541	14.72	343826	14.72	388833	14.72	428892	14.72	469704	14.72	514122
14.73	-63003.1	14.73	-8510.15	14.73	44456.2	14.73	83071.6	14.73	129102	14.73	169138	14.73	213647	14.73	254099	14.73	298793	14.73	343925	14.73	388787	14.73	428901	14.73	469459	14.73	513496
14.74	-62858.9	14.74	-9079.47	14.74	44963.4	14.74	83037.7	14.74	129091	14.74	168931	14.74	213624	14.74	253761	14.74	298943	14.74	343515	14.74	389013	14.74	428711	14.74	469361	14.74	513763
14.75	-62822	14.75	-8684.48	14.75	44568.6	14.75	83106.2	14.75	128887	14.75	168568	14.75	213710	14.75	253925	14.75	298626	14.75	343542	14.75	388821	14.75	428497	14.75	469587	14.75	513348
14.76	-62840.5	14.76	-8456.47	14.76	44341.1	14.76	83198.4	14.76	128670	14.76	169078	14.76	213711	14.76	253683	14.76	298497	14.76	343607	14.76	388983	14.76	428696	14.76	470653	14.76	513593
14.77	-63302.5	14.77	-8297.7	14.77	44195.5	14.77	82538.7	14.77	129063	14.77	169190	14.77	213698	14.77	253772	14.77	298768	14.77	344273	14.77	388585	14.77	428843	14.77	469849	14.77	513540
14.78	-63560.3	14.78	-8639.24	14.78	44586.6	14.78	82976.3	14.78	128571	14.78	168789	14.78	213824	14.78	253623	14.78	298841	14.78	343451	14.78	389202	14.78	428586	14.78	469632	14.78	513633
14.79	-63221.6	14.79	-8396.02	14.79	44161.7	14.79	82645.2	14.79	128818	14.79	168650	14.79	213948	14.79	253387	14.79	298527	14.79	343821	14.79	389050	14.79	428983	14.79	469771	14.79	513743
14.8	-62756.5	14.8	-8544.1	14.8	44797	14.8	82888.9	14.8	128892	14.8	169153	14.8	213386	14.8	254139	14.8	298926	14.8	343899	14.8	388972	14.8	428575	14.8	469666	14.8	513407
14.81	-63166.3	14.81	-8310.69	14.81	44428.3	14.81	82716.5	14.81	129063	14.81	169137	14.81	213645	14.81	253433	14.81	298730	14.81	343527	14.81	388635	14.81	428361	14.81	469428	14.81	513533
14.82	-62964.7	14.82	-8652.43	14.82	43922.2	14.82	82934.8	14.82	129435	14.82	168739	14.82	213670	14.82	253697	14.82	298772	14.82	343953	14.82	389039	14.82	428976	14.82	469917	14.82	513784
14.83	-63319.4	14.83	-8158.55	14.83	44443.9	14.83	82963.3	14.83	128698	14.83	168766	14.83	213745	14.83	253619	14.83	298907	14.83	343886	14.83	388981	14.83	428481	14.83	469321	14.83	513706
14.84	-63286.2	14.84	-9006.95	14.84	44432.3	14.84	83160.7	14.84	128790	14.84	168750	14.84	213682	14.84	253671	14.84	298794	14.84	343532	14.84	388522	14.84	428391	14.84	469679	14.84	513673
14.85	-62696.2	14.85	-8315.78	14.85	44801.3	14.85	82870.4	14.85	128684	14.85	169126	14.85	213893	14.85	253588	14.85	298804	14.85	343846	14.85	388692	14.85	428833	14.85	470012	14.85	513458
14.86	-62742.9	14.86	-8612.16	14.86	44624.6	14.86	83079.5	14.86	129131	14.86	168607	14.86	213309	14.86	253736	14.86	298803	14.86	343267	14.86	388950	14.86	428960	14.86	470059	14.86	513523
14.87	-62957.8	14.87	-8690.12	14.87	44219.5	14.87	82926.6	14.87	129027	14.87	168743	14.87	213274	14.87	253930	14.87	298842	14.87	343284	14.87	388784	14.87	428519	14.87	469907	14.87	513717
14.88	-62716.7	14.88	-8155.35	14.88	43958.6	14.88	83014.2	14.88	129125	14.88	168849	14.88	213997	14.88	253835	14.88	299060	14.88	343795	14.88	388755	14.88	428870	14.88	469984	14.88	513758
14.89	-62839.9	14.89	-8320.91	14.89	44939.8	14.89	83084.7	14.89	129063	14.89	168696	14.89	213919	14.89	253808	14.89	298916	14.89	343749	14.89	388823	14.89	428560	14.89	469684	14.89	513938
14.9	-62882.2	14.9	-8749.18	14.9	44591	14.9	83190.3	14.9	128538	14.9	168701	14.9	213642	14.9	253393	14.9	298971	14.9	343771	14.9	388867	14.9	428616	14.9	469454	14.9	513758
14.91	-63029.5	14.91	-8787.12	14.91	45038.7	14.91	82807.9	14.91	128638	14.91	168720	14.91	213791	14.91	253701	14.91	298859	14.91	343797	14.91	388717	14.91	428754	14.91	470062	14.91	513950
14.92	-62782.8	14.92	-8300.86	14.92	44198.5	14.92	82849.8	14.92	128909	14.92	168672	14.92	214254	14.92	254154	14.92	298962	14.92	343817	14.92	388822	14.92	429105	14.92	469825	14.92	513822
14.93	-63247.4	14.93	-8079.16	14.93	45093.7	14.93	82743	14.93	128781	14.93	168606	14.93	214083	14.93	254015	14.93	299147	14.93	343908	14.93	388913	14.93	428627	14.93	470045	14.93	514063
14.94	-63182.6	14.94	-8316.67	14.94	44768.4	14.94	82934.4	14.94	128532	14.94	168985	14.94	213728	14.94	253851	14.94	298545	14.94	343789	14.94	388496	14.94	428775	14.94	469837	14.94	514080
14.95	-63007.1	14.95	-8485.73	14.95	45293.1	14.95	82700.9	14.95	128872	14.95	169366	14.95	213628	14.95	254151	14.95	298933	14.95	343953	14.95	388786	14.95	428871	14.95	469968	14.95	514229
14.96	-63047.6	14.96	-8764.64	14.96	44796.7	14.96	82712.8	14.96	128781	14.96	168979	14.96	213770	14.96	253975	14.96	298744	14.96	343814	14.96	388961	14.96	428783	14.96	469821	14.96	513691
14.97	-63447.3	14.97	-8509.25	14.97	44792.5	14.97	83016.2	14.97	128686	14.97	169124	14.97	213680	14.97	253810	14.97	299022	14.97	343897	14.97	388610	14.97	429065	14.97	470091	14.97	513513
14.98	-63263.5	14.98	-8948.84	14.98	45085.5	14.98	83039.6	14.98	128779	14.98	169001	14.98	214369	14.98	253424	14.98	298594	14.98	343759	14.98	388685	14.98	429102	14.98	470199	14.98	513604
14.99	-62755.4	14.99	-8512.2	14.99	44497.6	14.99	82800.2	14.99	128937	14.99	168590	14.99	213855	14.99	253745	14.99	298611	14.99	343808	14.99	388929	14.99	428818	14.99	470160	14.99	513545
15	-63135.9	15	-8516.65	15	44001.1	15	82679	15	128972	15	169028	15	214061	15	253596	15	298766	15	343939	15	388801	15	428607	15	469817	15	513896
15.01	-63104.1	15.01	-8169.03	15.01	44032.4	15.01	82912	15.01	128866	15.01	169133	15.01	214085	15.01	253587	15.01	298990	15.01	343823	15.01	388610	15.01	428585	15.01	469917	15.01	514049
15.02	-62900.1	15.02	-8318.3	15.02	44208.8	15.02	82463.2	15.02	128918	15.02	168843	15.02	213901	15.02	253871	15.02	298761	15.02	343791	15.02	388889	15.02	428608	15.02	470092	15.02	513804
15.03	-63022.4	15.03	-8592.52	15.03	44706.8	15.03	83015.4	15.03	129239	15.03	168833	15.03	213820	15.03	253482	15.03	298793	15.03	344525	15.03	389168	15.03	428570	15.03	469975	15.03	513925
15.04	-62981.6	15.04	-8105.46	15.04	44139	15.04	83402.2	15.04	128804	15.04	168575	15.04	213748	15.04	253578	15.04	299234	15.04	344353	15.04	389467	15.04	428868	15.04	470095	15.04	514077
15.05	-63338.7	15.05	-8179.03	15.05	44243.8	15.05	83164.6	15.05	129006	15.05	168994	15.05	213982	15.05	254166	15.05	298744	15.05	343962	15.05	388686	15.05	428645	15.05	469973	15.05	513807
15.06	-63090	15.06	-8745.6	15.06	44235.3	15.06	83247	15.06	129119	15.06	169338	15.06	214078	15.06	254092	15.06	298682	15.06	343936	15.06	388799	15.06	428765	15.06	469746	15.06	514108
15.07	-62665.4	15.07	-8308.88	15.07	44361.5	15.07	83092.4	15.07	129075	15.07	169229	15.07	213727	15.07	253856	15.07	298839	15.07	343923	15.07	388660	15.07	429232	15.07	470259	15.07	513471
15.08	-63059.6	15.08	-8439.96	15.08	44724.8	15.08	83580.7	15.08	128688	15.08	168960	15.08	213384	15.08	254024	15.08	299056	15.08	343819	15.08	389029	15.08	428846	15.08	470181	15.08	514024
15.09	-63322.1	15.09	-8305.84	15.09	44567.9	15.09	82940.3	15.09	128935	15.09	168995	15.09	213546	15.09	253969	15.09	298822	15.09	344034	15.09	389106	15.09	429029	15.09	469627	15.09	513579
15.1	-63640.2	15.1	-8360.49	15.1	44455.1	15.1	82770	15.1	128805	15.1	169041	15.1	213675	15.1	253776	15.1	298873	15.1	343659	15.1	389011	15.1	429259	15.1	469624	15.1	513616
15.11	-62653.9	15.11	-8274.34	15.11	44351.7	15.11	83022.1	15.11	128701	15.11	168502	15.11	213628	15.11	253885	15.11	299102	15.11	343590	15.11	388546	15.11	428832	15.11	469548	15.11	513897
15.12	-62684.6	15.12	-7949.12	15.12	44256.2	15.12	83527.8	15.12	128724	15.12	168844	15.12	214043	15.12	253697	15.12	298908	15.12	343877	15.12	388644	15.12	429073	15.12	469808	15.12	513948
15.13	-62803.3	15.13	-8930.6	15.13	44319.1	15.13	83241.4	15.13	128726	15.13	168771	15.13	214279	15.13	254215	15.13	298665	15.13	343673	15.13	388851	15.13	429319	15.13	469884	15.13	513920
15.14	-63389.1	15.14	-8986.04	15.14	44812.6	15.14	83187.3	15.14	129046	15.14	169022	15.14	213564	15.14	253865	15.14	298976	15.14	343948	15.14	389054	15.14	428800	15.14	469819	15.14	514099
15.15	-63174.7	15.15	-9177.49	15.15	44958.8	15.15	83028.3	15.15	128836	15.15	169161	15.15	213691	15.15	253623	15.15	298886	15.15	344101	15.15	389050	15.15	428817	15.15	469915	15.15	513818
15.16	-63338.4	15.16	-8435.13	15.16	44615.4	15.16	83216.4	15.16	128939	15.16	168861	15.16	213760	15.16	253806	15.16	298691	15.16	343677	15.16	388839	15.16	428718	15.16	469279	15.16	513708
15.17	-63041.8	15.17	-8619.41	15.17	44995.5	15.17	83177.9	15.17	128829	15.17	168495	15.17	213917	15.17	254007	15.17	298771	15.17	343515	15.17	388805	15.17	428721	15.17	469732	15.17	513983
15.18	-62682.1	15.18	-8098.44	15.18	44475.2	15.18	83101.9	15.18	128528	15.18	168935	15.18	213867	15.18	253827	15.18	298531	15.18	343492	15.18	388855	15.18	428380	15.18	469615	15.18	513686
15.19	-62867.7	15.19	-9195.85	15.19	44608.9	15.19	83246.7	15.19	128730	15.19	169053	15.19	213493	15.19	253769	15.19	298816	15.19	343475	15.19	388703	15.19	428715	15.19	470294	15.19	514033
15.2	-63034.5	15.2	-8570.88	15.2	44434.7	15.2	83293.7	15.2	128734	15.2	169301	15.2	213647	15.2	253963	15.2	298663	15.2	343752	15.2	388811	15.2	428624	15.2	470110	15.2	513642
15.21	-63018	15.21	-8354.03	15.21	44381.6	15.21	83253.7	15.21	129295	15.21	168864	15.21	213411	15.21	253865	15.21	298730	15.21	343831	15.21	389213	15.21	428913	15.21	469954	15.21	514045
15.22	-62895.1	15.22	-8179.29	15.22	44858.6	15.22	83338.9	15.22	128893	15.22	168804	15.22	213666	15.22	253925	15.22	298679	15.22	343385	15.22	388718	15.22	429126	15.22	469619	15.22	514139
15.23	-62720.1	15.23	-8526.59	15.23	45382.1	15.23	83284	15.23	128921	15.23	169249	15.23	214090	15.23	253719	15.23	298775	15.23	343553	15.23	389180	15.23	428814	15.23	470213	15.23	513771
15.24	-62652.6	15.24	-8305.89	15.24	44577	15.24	83177.7	15.24	128618	15.24	169034	15.24	214084	15.24	253456	15.24	299104	15.24	343507	15.24	388581	15.24	428614	15.24	469842	15.24	513607
15.25	-62719	15.25	-8105.27	15.25	44767.1	15.25	83024	15.25	128775	15.25	168917	15.25	213932	15.25	253906	15.25	298263	15.25	343833	15.25	388687	15.25	428680	15.25	470288	15.25	514059
15.26	-62795.7	15.26	-8313.98	15.26	44622	15.26	83014.7	15.26	128740	15.26	168750	15.26	214055	15.26	253828	15.26	298783	15.26	344089	15.26	388657	15.26	428820	15.26	469418	15.26	513770
15.27	-63011.9	15.27	-8051.44	15.27	44572.3	15.27	83245	15.27	128682	15.27	169145	15.27	213461	15.27	253737	15.27	299139	15.27	344039	15.27	388893	15.27	428949	15.27	469448	15.27	513710
15.28	-63099.9	15.28	-8249.04	15.28	44640.2	15.28	82989.2	15.28	128735	15.28	168935	15.28	213338	15.28	253629	15.28	298556	15.28	344064	15.28	388939	15.28	428707	15.28	469304	15.28	513658
15.29	-63182.6	15.29	-8484.57	15.29	44578.6	15.29	83212	15.29	128961	15.29	168420	15.29	213765	15.29	253671	15.29	298515	15.29	343648	15.29	389333	15.29	428660	15.29	469474	15.29	513454
15.3	-62775.5	15.3	-8915.69	15.3	44217.7	15.3	83056	15.3	128602	15.3	168342	15.3	213444	15.3	254010	15.3	299283	15.3	343973	15.3	388676	15.3	428812	15.3	469667	15.3	513824
15.31	-63036.1	15.31	-8559.45	15.31	44511.1	15.31	83055.6	15.31	128765	15.31	168762	15.31	213282	15.31	253510	15.31	299213	15.31	343576	15.31	388455	15.31	428580	15.31	469390	15.31	513462
15.32	-62834.7	15.32	-8281.06	15.32	44549.4	15.32	83285.9	15.32	128767	15.32	168970	15.32	213397	15.32	253814	15.32	298850	15.32	343241	15.32	388557	15.32	428389	15.32	469564	15.32	513457
15.33	-62912.8	15.33	-8911.39	15.33	44831.3	15.33	83497.7	15.33	128889	15.33	168737	15.33	213645	15.33	253770	15.33	298502	15.33	343532	15.33	388655	15.33	428563	15.33	469844	15.33	513623
15.34	-62918.4	15.34	-8663.75	15.34	44905.4	15.34	83142	15.34	128752	15.34	168543	15.34	213907	15.34	253842	15.34	298680	15.34	343468	15.34	388842	15.34	428481	15.34	469789	15.34	513718
15.35	-62752.8	15.35	-8351.79	15.35	44704.2	15.35	83265.9	15.35	129157	15.35	168513	15.35	213594	15.35	253899	15.35	298903	15.35	343938	15.35	388864	15.35	428398	15.35	469902	15.35	513677
15.36	-62636.7	15.36	-8505.75	15.36	44557.1	15.36	83233.1	15.36	128842	15.36	168616	15.36	213836	15.36	253717	15.36	298778	15.36	344041	15.36	388801	15.36	428768	15.36	469510	15.36	513556
15.37	-62395.4	15.37	-8676.55	15.37	44562.2	15.37	83026.3	15.37	128721	15.37	169034	15.37	213572	15.37	253710	15.37	298253	15.37	343512	15.37	388869	15.37	429043	15.37	469630	15.37	513805
15.38	-62507.7	15.38	-8482.18	15.38	43909.8	15.38	82941.2	15.38	128996	15.38	168519	15.38	213778	15.38	253767	15.38	298440	15.38	343437	15.38	389045	15.38	428888	15.38	469971	15.38	513846
15.39	-62743.1	15.39	-8289.8	15.39	44790.4	15.39	83019.7	15.39	129200	15.39	168749	15.39	213504	15.39	253789	15.39	298878	15.39	343737	15.39	388746	15.39	428565	15.39	470171	15.39	513927
15.4	-63089.9	15.4	-7894.56	15.4	45214	15.4	83204.9	15.4	128887	15.4	168525	15.4	213609	15.4	253812	15.4	299176	15.4	343824	15.4	388666	15.4	428606	15.4	469598	15.4	513687
15.41	-62758.2	15.41	-8809.52	15.41	44534.6	15.41	83283.4	15.41	128876	15.41	168969	15.41	213584	15.41	253402	15.41	298878	15.41	343691	15.41	388645	15.41	428432	15.41	469558	15.41	513347
15.42	-63122	15.42	-8348.95	15.42	44975.9	15.42	83673	15.42	128678	15.42	169186	15.42	213838	15.42	253571	15.42	298590	15.42	343331	15.42	389042	15.42	428572	15.42	469607	15.42	513566
15.43	-62927.7	15.43	-8365.68	15.43	44427.1	15.43	83309.7	15.43	128770	15.43	168739	15.43	213776	15.43	253650	15.43	299015	15.43	343840	15.43	388511	15.43	428645	15.43	469648	15.43	513653
15.44	-62569.2	15.44	-8734.84	15.44	44281.7	15.44	83386.7	15.44	129176	15.44	168440	15.44	213517	15.44	253998	15.44	298661	15.44	343526	15.44	388282	15.44	428550	15.44	469505	15.44	513604
15.45	-62674.5	15.45	-7759.32	15.45	45103.2	15.45	83245.9	15.45	129045	15.45	168513	15.45	213816	15.45	253508	15.45	298199	15.45	343716	15.45	388768	15.45	428401	15.45	469996	15.45	513357
15.46	-62554.6	15.46	-7865.79	15.46	43531.7	15.46	83150.9	15.46	129056	15.46	168924	15.46	213599	15.46	253414	15.46	298633	15.46	343629	15.46	388929	15.46	428221	15.46	469822	15.46	513398
15.47	-63070.2	15.47	-8190.41	15.47	44413.8	15.47	83493.1	15.47	128686	15.47	168705	15.47	213468	15.47	253898	15.47	298538	15.47	343763	15.47	388922	15.47	428550	15.47	469483	15.47	513599
15.48	-62901.3	15.48	-8286.52	15.48	44761.5	15.48	83361.6	15.48	128904	15.48	168832	15.48	213727	15.48	253863	15.48	298444	15.48	343796	15.48	388659	15.48	428494	15.48	469463	15.48	513316
15.49	-62651.5	15.49	-8396.77	15.49	44638.6	15.49	83292.7	15.49	128729	15.49	168661	15.49	213636	15.49	253491	15.49	298729	15.49	343856	15.49	388517	15.49	428543	15.49	469883	15.49	513476
15.5	-62628.6	15.5	-8307.5	15.5	44048.7	15.5	83200.8	15.5	128765	15.5	169061	15.5	213656	15.5	253674	15.5	298422	15.5	343628	15.5	388566	15.5	428522	15.5	469791	15.5	513557
15.51	-62600.7	15.51	-8349.67	15.51	44315.8	15.51	83173.6	15.51	129123	15.51	168931	15.51	213959	15.51	253273	15.51	298724	15.51	343534	15.51	388795	15.51	428736	15.51	469578	15.51	513645
15.52	-62992.8	15.52	-8453.67	15.52	44332	15.52	83102.9	15.52	128843	15.52	168552	15.52	213895	15.52	253354	15.52	299043	15.52	343600	15.52	388867	15.52	428678	15.52	469842	15.52	513468
15.53	-62884.3	15.53	-8157.68	15.53	44526.7	15.53	83309.3	15.53	128838	15.53	168701	15.53	214240	15.53	253582	15.53	298572	15.53	343556	15.53	389069	15.53	428405	15.53	469307	15.53	513431
15.54	-62333.5	15.54	-8191.45	15.54	44461.6	15.54	83043.8	15.54	128893	15.54	168814	15.54	213941	15.54	253802	15.54	298659	15.54	343889	15.54	388371	15.54	428472	15.54	469329	15.54	513657
15.55	-63049.2	15.55	-8609.55	15.55	44684.3	15.55	83151.4	15.55	129150	15.55	168435	15.55	213655	15.55	253398	15.55	298579	15.55	344048	15.55	388629	15.55	428475	15.55	469869	15.55	513480
15.56	-62982.1	15.56	-8298.2	15.56	45021.8	15.56	83501.5	15.56	128768	15.56	168432	15.56	213693	15.56	253759	15.56	298393	15.56	343623	15.56	388641	15.56	428428	15.56	469874	15.56	513503
15.57	-62654.5	15.57	-8538.69	15.57	44594.7	15.57	82915.7	15.57	128821	15.57	168932	15.57	213631	15.57	253539	15.57	298670	15.57	343549	15.57	388583	15.57	428793	15.57	469569	15.57	513494
15.58	-62538.1	15.58	-9110.98	15.58	44321.9	15.58	83221.3	15.58	128927	15.58	169004	15.58	213498	15.58	253658	15.58	298632	15.58	343367	15.58	388667	15.58	428772	15.58	469590	15.58	513442
15.59	-62740	15.59	-7545.2	15.59	44695.7	15.59	83037.8	15.59	129027	15.59	168757	15.59	213889	15.59	253888	15.59	298323	15.59	343674	15.59	388515	15.59	428535	15.59	469519	15.59	513405
15.6	-62881	15.6	-7334.3	15.6	44734.3	15.6	83084.7	15.6	128786	15.6	168835	15.6	213658	15.6	253718	15.6	298437	15.6	343446	15.6	388415	15.6	429157	15.6	469829	15.6	513740
15.61	-62897	15.61	-8491.57	15.61	44216.9	15.61	83171.8	15.61	128814	15.61	168664	15.61	213909	15.61	253644	15.61	298527	15.61	343355	15.61	388536	15.61	428925	15.61	469781	15.61	513243
15.62	-62745.4	15.62	-7998.54	15.62	44212.5	15.62	83021.8	15.62	129356	15.62	168654	15.62	213561	15.62	253566	15.62	298238	15.62	343491	15.62	388465	15.62	428453	15.62	469636	15.62	513676
15.63	-62791.7	15.63	-8364.91	15.63	44247.3	15.63	83477.9	15.63	128788	15.63	168517	15.63	213606	15.63	253306	15.63	298728	15.63	343748	15.63	388440	15.63	428534	15.63	469326	15.63	513844
15.64	-63199.8	15.64	-8421.45	15.64	44270.5	15.64	83088.2	15.64	128797	15.64	168905	15.64	213704	15.64	253496	15.64	298274	15.64	343473	15.64	388700	15.64	428839	15.64	469463	15.64	513619
15.65	-62648.9	15.65	-8542.29	15.65	44790.4	15.65	83841.4	15.65	129097	15.65	168988	15.65	213484	15.65	253750	15.65	298236	15.65	343274	15.65	388670	15.65	428525	15.65	469767	15.65	513667
15.66	-62639.1	15.66	-8501.12	15.66	45069.9	15.66	83065.5	15.66	128490	15.66	168968	15.66	213617	15.66	253740	15.66	298578	15.66	343568	15.66	388597	15.66	428458	15.66	469756	15.66	513520
15.67	-62698.8	15.67	-8251.54	15.67	45483.2	15.67	83166.8	15.67	128615	15.67	168906	15.67	214100	15.67	253682	15.67	298678	15.67	344078	15.67	388717	15.67	428535	15.67	470036	15.67	513596
15.68	-63085.9	15.68	-7720.25	15.68	44889.5	15.68	83203.7	15.68	129277	15.68	169054	15.68	213849	15.68	253518	15.68	298507	15.68	343654	15.68	388887	15.68	428696	15.68	469661	15.68	513583
15.69	-63308.4	15.69	-8421.69	15.69	44458.9	15.69	83000.3	15.69	129146	15.69	168766	15.69	213708	15.69	253529	15.69	298799	15.69	343573	15.69	388596	15.69	428641	15.69	469717	15.69	513903
15.7	-62912.5	15.7	-8195.48	15.7	44814.5	15.7	83371	15.7	128641	15.7	169026	15.7	214004	15.7	253572	15.7	298761	15.7	343763	15.7	389127	15.7	428576	15.7	469629	15.7	513587
15.71	-62958.6	15.71	-7680.33	15.71	43934.5	15.71	83298.5	15.71	129129	15.71	168765	15.71	213858	15.71	253341	15.71	298630	15.71	343441	15.71	388789	15.71	428638	15.71	470037	15.71	513826
15.72	-62928.6	15.72	-7574.76	15.72	44262.4	15.72	83786.3	15.72	128750	15.72	168889	15.72	213983	15.72	253613	15.72	298588	15.72	343650	15.72	388497	15.72	428502	15.72	469455	15.72	513305
15.73	-62706.2	15.73	-8367.3	15.73	44166.4	15.73	83514.5	15.73	128464	15.73	169021	15.73	213915	15.73	253444	15.73	299030	15.73	343762	15.73	388784	15.73	428498	15.73	469632	15.73	513563
15.74	-63055.2	15.74	-8375.25	15.74	44935.8	15.74	83374.4	15.74	128890	15.74	168876	15.74	213769	15.74	253539	15.74	298749	15.74	343526	15.74	388422	15.74	428730	15.74	470045	15.74	513640
15.75	-62659.9	15.75	-8407.67	15.75	44558.8	15.75	83471.1	15.75	128508	15.75	168760	15.75	213558	15.75	253411	15.75	298403	15.75	343407	15.75	388789	15.75	428663	15.75	469499	15.75	513586
15.76	-62811.5	15.76	-8187.12	15.76	44693	15.76	83074.8	15.76	128905	15.76	168842	15.76	213467	15.76	253382	15.76	298216	15.76	343803	15.76	388688	15.76	428441	15.76	469568	15.76	513588
15.77	-63631.4	15.77	-8065.02	15.77	44087	15.77	83030.3	15.77	129133	15.77	168608	15.77	213647	15.77	253697	15.77	298091	15.77	343083	15.77	389287	15.77	428653	15.77	469644	15.77	513578
15.78	-62853	15.78	-8377.78	15.78	44334.5	15.78	83014.9	15.78	128887	15.78	168881	15.78	213651	15.78	253546	15.78	298426	15.78	343807	15.78	388845	15.78	428680	15.78	469937	15.78	513786
15.79	-62644	15.79	-8301.91	15.79	44812.6	15.79	83585.1	15.79	128915	15.79	168606	15.79	214036	15.79	253356	15.79	298684	15.79	344112	15.79	388662	15.79	428546	15.79	469440	15.79	513535
15.8	-62375.7	15.8	-8691.17	15.8	44538.7	15.8	83352.3	15.8	128808	15.8	168947	15.8	213558	15.8	253640	15.8	298467	15.8	343514	15.8	388648	15.8	428623	15.8	469172	15.8	513908
15.81	-62428.3	15.81	-8593.56	15.81	44612.9	15.81	83153	15.81	129057	15.81	168941	15.81	213902	15.81	253866	15.81	298416	15.81	343410	15.81	388486	15.81	428780	15.81	469687	15.81	513999
15.82	-62973.3	15.82	-8302.48	15.82	44642.5	15.82	82926.1	15.82	128928	15.82	168711	15.82	213822	15.82	253802	15.82	298636	15.82	343623	15.82	388066	15.82	428687	15.82	469535	15.82	513749
15.83	-63068.5	15.83	-8084.31	15.83	45174.5	15.83	83278.6	15.83	128613	15.83	168811	15.83	213774	15.83	253740	15.83	298525	15.83	344129	15.83	388381	15.83	428387	15.83	469908	15.83	513507
15.84	-62555.1	15.84	-8319.04	15.84	45261.2	15.84	83210.8	15.84	128598	15.84	168536	15.84	213693	15.84	253931	15.84	298589	15.84	343465	15.84	388689	15.84	428308	15.84	469587	15.84	513754
15.85	-62550.5	15.85	-8046.92	15.85	44310.4	15.85	83058.1	15.85	128860	15.85	168837	15.85	213972	15.85	253883	15.85	298476	15.85	343452	15.85	388671	15.85	428666	15.85	469749	15.85	513382
15.86	-62549.6	15.86	-8468.22	15.86	44841.5	15.86	83365	15.86	128954	15.86	169152	15.86	213377	15.86	253933	15.86	298885	15.86	343804	15.86	388899	15.86	428575	15.86	469148	15.86	513830
15.87	-63305.3	15.87	-8369.4	15.87	45445.7	15.87	83032.5	15.87	129137	15.87	168574	15.87	213477	15.87	253539	15.87	298698	15.87	343389	15.87	388560	15.87	428646	15.87	469754	15.87	513631
15.88	-62935.6	15.88	-8323.82	15.88	44242.9	15.88	83215.1	15.88	128461	15.88	168437	15.88	214033	15.88	253572	15.88	298534	15.88	343435	15.88	388622	15.88	428569	15.88	470061	15.88	513787
15.89	-63002.8	15.89	-8167.92	15.89	44374	15.89	83222.8	15.89	128982	15.89	168614	15.89	213514	15.89	253925	15.89	298343	15.89	343694	15.89	388675	15.89	428290	15.89	469512	15.89	513588
15.9	-62590.6	15.9	-8310.25	15.9	44394.2	15.9	83587.5	15.9	128885	15.9	168729	15.9	213521	15.9	254222	15.9	298723	15.9	343333	15.9	388465	15.9	428919	15.9	469897	15.9	513369
15.91	-62419.8	15.91	-8319.92	15.91	44613.5	15.91	83324	15.91	128930	15.91	168574	15.91	213501	15.91	253577	15.91	298509	15.91	343654	15.91	388681	15.91	428493	15.91	469562	15.91	513491
15.92	-62387.8	15.92	-8061.4	15.92	44699.1	15.92	82783.8	15.92	128967	15.92	168837	15.92	213647	15.92	253649	15.92	298683	15.92	343545	15.92	388470	15.92	428497	15.92	469512	15.92	513264
15.93	-62550.5	15.93	-8507.72	15.93	44886.3	15.93	82888.8	15.93	128848	15.93	168593	15.93	213706	15.93	253463	15.93	298680	15.93	343529	15.93	388969	15.93	428554	15.93	469720	15.93	513218
15.94	-62307.6	15.94	-7645.95	15.94	45160	15.94	83029.4	15.94	128547	15.94	168667	15.94	213811	15.94	253279	15.94	298869	15.94	343438	15.94	388755	15.94	428889	15.94	469817	15.94	513699
15.95	-62747.9	15.95	-7943.39	15.95	44723.8	15.95	83326	15.95	128670	15.95	168582	15.95	213564	15.95	253615	15.95	298865	15.95	343624	15.95	388411	15.95	428384	15.95	469301	15.95	513539
15.96	-62441.7	15.96	-8277.93	15.96	44418.3	15.96	83155.5	15.96	129425	15.96	168450	15.96	213603	15.96	254060	15.96	298732	15.96	343271	15.96	388340	15.96	428207	15.96	469659	15.96	513461
15.97	-62425.4	15.97	-8081.97	15.97	44602.5	15.97	83057.8	15.97	128760	15.97	168911	15.97	213697	15.97	253566	15.97	298789	15.97	343679	15.97	388562	15.97	428946	15.97	469455	15.97	513561
15.98	-62557.1	15.98	-8731.49	15.98	44692	15.98	83407.9	15.98	129184	15.98	168846	15.98	213639	15.98	253508	15.98	298856	15.98	343057	15.98	388777	15.98	429027	15.98	469691	15.98	513322
15.99	-63104.1	15.99	-8784.51	15.99	44581.8	15.99	83067	15.99	129129	15.99	168958	15.99	213828	15.99	253895	15.99	298911	15.99	343764	15.99	388824	15.99	428480	15.99	469818	15.99	513417
16	-62173.9	16	-8108.12	16	44816.6	16	83367.3	16	128829	16	168854	16	213912	16	253454	16	298572	16	343555	16	388768	16	428719	16	469555	16	513777
16.01	-62526.8	16.01	-8034.41	16.01	44623.2	16.01	83320.7	16.01	128960	16.01	168294	16.01	213953	16.01	253770	16.01	298544	16.01	343466	16.01	388283	16.01	428560	16.01	469580	16.01	513516
16.02	-63148.4	16.02	-7746.6	16.02	44684.6	16.02	83049.6	16.02	129043	16.02	168524	16.02	213987	16.02	253480	16.02	298738	16.02	343602	16.02	388262	16.02	428587	16.02	469677	16.02	513432
16.03	-62883.4	16.03	-7623.28	16.03	44723.8	16.03	82856	16.03	129057	16.03	168735	16.03	213716	16.03	253659	16.03	298089	16.03	343557	16.03	388686	16.03	428855	16.03	469903	16.03	513364
16.04	-62637.4	16.04	-7675.14	16.04	44322.1	16.04	82974.5	16.04	129324	16.04	168556	16.04	213775	16.04	253439	16.04	298542	16.04	343585	16.04	388246	16.04	428749	16.04	469666	16.04	513649
16.05	-62431.3	16.05	-7889.39	16.05	44672.9	16.05	83298.8	16.05	128497	16.05	169168	16.05	213831	16.05	253688	16.05	298572	16.05	343495	16.05	388420	16.05	428684	16.05	469738	16.05	513326
16.06	-62680.9	16.06	-8176.32	16.06	44826.4	16.06	83048.2	16.06	128497	16.06	168921	16.06	213642	16.06	253615	16.06	298588	16.06	343403	16.06	388646	16.06	428756	16.06	469239	16.06	513366
16.07	-62389	16.07	-7500.83	16.07	44595.2	16.07	83197.9	16.07	128240	16.07	169043	16.07	213703	16.07	254384	16.07	298637	16.07	343370	16.07	388692	16.07	428580	16.07	469799	16.07	513499
16.08	-62881.1	16.08	-7420.03	16.08	44800.1	16.08	82730.8	16.08	128768	16.08	168515	16.08	213690	16.08	253580	16.08	298328	16.08	343555	16.08	388850	16.08	428439	16.08	469601	16.08	513388
16.09	-62610.3	16.09	-8213.02	16.09	45029.5	16.09	83172.8	16.09	129034	16.09	168834	16.09	213314	16.09	253843	16.09	298577	16.09	343253	16.09	388743	16.09	428590	16.09	469606	16.09	514117
16.1	-62507.7	16.1	-8368.88	16.1	44992.4	16.1	82843.6	16.1	128818	16.1	168881	16.1	213427	16.1	253742	16.1	298553	16.1	343730	16.1	388541	16.1	428274	16.1	469473	16.1	513888
16.11	-61932.3	16.11	-8085.3	16.11	44467.7	16.11	83156.2	16.11	128867	16.11	168599	16.11	213571	16.11	253913	16.11	298778	16.11	343479	16.11	388479	16.11	428300	16.11	469671	16.11	513836
16.12	-62602.9	16.12	-8340.52	16.12	45310.9	16.12	82972.1	16.12	128857	16.12	168358	16.12	213664	16.12	253693	16.12	298843	16.12	343737	16.12	388277	16.12	428330	16.12	469518	16.12	513666
16.13	-62700	16.13	-8027.38	16.13	44171.5	16.13	83094.7	16.13	128701	16.13	168817	16.13	213560	16.13	253656	16.13	298865	16.13	343531	16.13	388212	16.13	428570	16.13	469320	16.13	513693
16.14	-62133.6	16.14	-8262.24	16.14	44662.8	16.14	82936.1	16.14	128888	16.14	168648	16.14	213346	16.14	253614	16.14	298297	16.14	343883	16.14	388747	16.14	428625	16.14	469674	16.14	513426
16.15	-62599.7	16.15	-8273.08	16.15	44718.8	16.15	82814.9	16.15	129007	16.15	168564	16.15	213620	16.15	253413	16.15	298616	16.15	343534	16.15	388335	16.15	428494	16.15	469686	16.15	513672
16.16	-62305.2	16.16	-8857.91	16.16	45209	16.16	83045.6	16.16	128784	16.16	168846	16.16	213833	16.16	253308	16.16	298163	16.16	343189	16.16	388364	16.16	428364	16.16	469800	16.16	513361
16.17	-62600	16.17	-8359.6	16.17	44553.9	16.17	82331	16.17	128823	16.17	169033	16.17	213736	16.17	254181	16.17	298468	16.17	343517	16.17	388029	16.17	428737	16.17	470010	16.17	513343
16.18	-62202.1	16.18	-7781.13	16.18	45675.1	16.18	83188.7	16.18	128793	16.18	168531	16.18	213596	16.18	253830	16.18	298851	16.18	343303	16.18	388510	16.18	428583	16.18	469483	16.18	513348
16.19	-62195	16.19	-8081.5	16.19	44808.7	16.19	83566.9	16.19	128944	16.19	168383	16.19	213268	16.19	253584	16.19	298139	16.19	343735	16.19	388595	16.19	428115	16.19	469534	16.19	513788
16.2	-62852.9	16.2	-8482.93	16.2	44595.5	16.2	82952.2	16.2	129134	16.2	168824	16.2	213650	16.2	253877	16.2	298643	16.2	343673	16.2	388345	16.2	428553	16.2	469219	16.2	513719
16.21	-62048.5	16.21	-8534.55	16.21	44539.1	16.21	83300.1	16.21	128874	16.21	168959	16.21	213387	16.21	253746	16.21	298824	16.21	343610	16.21	388642	16.21	428834	16.21	469732	16.21	513734
16.22	-62929.7	16.22	-7984.41	16.22	44670.2	16.22	83143.6	16.22	129303	16.22	168780	16.22	213635	16.22	254056	16.22	298998	16.22	343628	16.22	388326	16.22	428801	16.22	469550	16.22	513724
16.23	-62918.8	16.23	-8224.16	16.23	44682.8	16.23	82948.7	16.23	128966	16.23	168676	16.23	213672	16.23	253292	16.23	298790	16.23	343735	16.23	388457	16.23	428786	16.23	469640	16.23	513335
16.24	-62222.4	16.24	-7871.55	16.24	44584.5	16.24	83311.9	16.24	129222	16.24	168805	16.24	213545	16.24	253820	16.24	298989	16.24	343764	16.24	388624	16.24	428473	16.24	469253	16.24	513535
16.25	-62121.3	16.25	-8496.26	16.25	44224.2	16.25	83004.8	16.25	129003	16.25	168752	16.25	213811	16.25	253624	16.25	298769	16.25	343797	16.25	388934	16.25	428782	16.25	469602	16.25	513583
16.26	-62253.9	16.26	-8166.86	16.26	44724.7	16.26	83173.8	16.26	128815	16.26	169169	16.26	214027	16.26	253827	16.26	298649	16.26	343525	16.26	389078	16.26	428648	16.26	469262	16.26	513971
16.27	-62247.3	16.27	-7990.72	16.27	44852.3	16.27	83108.2	16.27	129225	16.27	168902	16.27	213893	16.27	253812	16.27	298363	16.27	344001	16.27	388859	16.27	429011	16.27	469518	16.27	513489
16.28	-62087.2	16.28	-7901.65	16.28	44185.1	16.28	83027.7	16.28	128940	16.28	168748	16.28	213566	16.28	253733	16.28	298522	16.28	344127	16.28	388644	16.28	428816	16.28	469715	16.28	513524
16.29	-62344.1	16.29	-7680.15	16.29	44654.4	16.29	82601.8	16.29	128857	16.29	168502	16.29	213747	16.29	253595	16.29	298696	16.29	343493	16.29	388802	16.29	428444	16.29	469879	16.29	513531
16.3	-62086	16.3	-7653.54	16.3	44136.6	16.3	83092.5	16.3	128893	16.3	168816	16.3	213864	16.3	253676	16.3	298724	16.3	343257	16.3	388827	16.3	428507	16.3	469850	16.3	513714
16.31	-61994.7	16.31	-8395.65	16.31	44739.2	16.31	83061	16.31	129174	16.31	168758	16.31	213758	16.31	254029	16.31	298812	16.31	344133	16.31	389065	16.31	428352	16.31	469637	16.31	513684
16.32	-62114.5	16.32	-8250.41	16.32	45010.4	16.32	83233.1	16.32	128918	16.32	168787	16.32	214024	16.32	253930	16.32	299012	16.32	343807	16.32	388355	16.32	428272	16.32	469484	16.32	513708
16.33	-62134	16.33	-8137.72	16.33	44754.6	16.33	83145.8	16.33	128998	16.33	168909	16.33	214081	16.33	253713	16.33	298606	16.33	343527	16.33	388626	16.33	428881	16.33	469619	16.33	513602
16.34	-62128	16.34	-8447.44	16.34	44523.7	16.34	83239.3	16.34	129139	16.34	168540	16.34	213584	16.34	253704	16.34	298569	16.34	343803	16.34	388854	16.34	428616	16.34	470033	16.34	513498
16.35	-62019.7	16.35	-7569.18	16.35	44729.7	16.35	82957.8	16.35	129218	16.35	168960	16.35	213811	16.35	253621	16.35	298816	16.35	343675	16.35	388572	16.35	428518	16.35	469683	16.35	513724
16.36	-62299.9	16.36	-8033.17	16.36	44715	16.36	83401.3	16.36	128396	16.36	169482	16.36	213563	16.36	253951	16.36	298789	16.36	343800	16.36	388502	16.36	428881	16.36	469900	16.36	513956
16.37	-62258.9	16.37	-7950.62	16.37	44509.6	16.37	83058.7	16.37	129175	16.37	169329	16.37	213146	16.37	253820	16.37	299086	16.37	343643	16.37	388833	16.37	428775	16.37	469522	16.37	513718
16.38	-62138.2	16.38	-8273.37	16.38	44640.9	16.38	83365.4	16.38	129575	16.38	169213	16.38	213562	16.38	253771	16.38	298745	16.38	343550	16.38	388391	16.38	429115	16.38	469417	16.38	513585
16.39	-62425.6	16.39	-8062.04	16.39	44728.2	16.39	83021.6	16.39	129040	16.39	169111	16.39	213804	16.39	253510	16.39	298734	16.39	343908	16.39	388591	16.39	428588	16.39	469696	16.39	513874
16.4	-62289.2	16.4	-7110.31	16.4	44651.5	16.4	83405.9	16.4	129415	16.4	169020	16.4	213603	16.4	253521	16.4	298789	16.4	343490	16.4	388975	16.4	428522	16.4	469801	16.4	513635
16.41	-62837.3	16.41	-7417.81	16.41	44994.1	16.41	83483.4	16.41	129006	16.41	169283	16.41	213768	16.41	253618	16.41	298641	16.41	343749	16.41	388900	16.41	428669	16.41	469550	16.41	513680
16.42	-62365.4	16.42	-7659.63	16.42	45013.4	16.42	83272	16.42	129207	16.42	168912	16.42	213436	16.42	253563	16.42	298786	16.42	343562	16.42	388584	16.42	428894	16.42	469439	16.42	513989
16.43	-62244	16.43	-7097.62	16.43	44617.7	16.43	83263.8	16.43	128747	16.43	169083	16.43	213573	16.43	253710	16.43	298642	16.43	343734	16.43	388763	16.43	429150	16.43	469615	16.43	513623
16.44	-62001.5	16.44	-8010.66	16.44	45472	16.44	83152.3	16.44	129017	16.44	169057	16.44	213888	16.44	253628	16.44	298513	16.44	343868	16.44	388438	16.44	428792	16.44	469741	16.44	513629
16.45	-61855.9	16.45	-8081.07	16.45	44283.3	16.45	83305.2	16.45	129025	16.45	168566	16.45	213456	16.45	253905	16.45	298266	16.45	344174	16.45	388396	16.45	428908	16.45	469852	16.45	513861
16.46	-62209	16.46	-8464.21	16.46	44280.5	16.46	83434.6	16.46	128853	16.46	169106	16.46	213747	16.46	253564	16.46	298851	16.46	343601	16.46	389248	16.46	428370	16.46	469488	16.46	513730
16.47	-61878.6	16.47	-8277.55	16.47	44767.4	16.47	82968	16.47	128909	16.47	168805	16.47	213607	16.47	253757	16.47	298454	16.47	343632	16.47	389132	16.47	428441	16.47	469506	16.47	513692
16.48	-61796.8	16.48	-7367.49	16.48	44617.7	16.48	83171.3	16.48	129155	16.48	168977	16.48	214041	16.48	253855	16.48	298726	16.48	343574	16.48	388822	16.48	428813	16.48	469377	16.48	513711
16.49	-61923.2	16.49	-7940.35	16.49	45059.4	16.49	83283.7	16.49	129132	16.49	168987	16.49	213563	16.49	253579	16.49	299089	16.49	343937	16.49	388515	16.49	428692	16.49	470031	16.49	514169
16.5	-62422.4	16.5	-7569.56	16.5	45162.6	16.5	83273.3	16.5	129192	16.5	168917	16.5	214002	16.5	253805	16.5	298845	16.5	343525	16.5	388730	16.5	428665	16.5	470103	16.5	513674
16.51	-62273.3	16.51	-8074.08	16.51	44388.1	16.51	83172.3	16.51	129646	16.51	169129	16.51	213783	16.51	253663	16.51	299138	16.51	343912	16.51	388548	16.51	428620	16.51	470033	16.51	513706
16.52	-61991.4	16.52	-7593.28	16.52	44762.5	16.52	83461.4	16.52	129337	16.52	169017	16.52	213685	16.52	253615	16.52	298938	16.52	343785	16.52	388775	16.52	428627	16.52	469865	16.52	513890
16.53	-62534	16.53	-8597.56	16.53	45255	16.53	83352.4	16.53	128574	16.53	168713	16.53	213827	16.53	253897	16.53	298519	16.53	343438	16.53	388925	16.53	428744	16.53	470362	16.53	513734
16.54	-62171.5	16.54	-8042.74	16.54	44936.4	16.54	82970.2	16.54	128896	16.54	169004	16.54	213928	16.54	253751	16.54	298728	16.54	343620	16.54	388900	16.54	428633	16.54	469840	16.54	513637
16.55	-61854.6	16.55	-7943.39	16.55	45064.9	16.55	83403.7	16.55	128826	16.55	168855	16.55	214410	16.55	254023	16.55	298933	16.55	343785	16.55	388681	16.55	428931	16.55	469746	16.55	513812
16.56	-61475.9	16.56	-8164.48	16.56	44298	16.56	83250.5	16.56	129114	16.56	169024	16.56	213976	16.56	253715	16.56	298519	16.56	343485	16.56	388787	16.56	428688	16.56	469564	16.56	514156
16.57	-61671.6	16.57	-7909.06	16.57	44341.8	16.57	83244.2	16.57	129158	16.57	168873	16.57	213874	16.57	253679	16.57	298486	16.57	343768	16.57	388432	16.57	428685	16.57	470138	16.57	514000
16.58	-61726.7	16.58	-7987.91	16.58	44321.9	16.58	83142.2	16.58	129187	16.58	168840	16.58	214252	16.58	253678	16.58	298685	16.58	343770	16.58	388903	16.58	428938	16.58	469668	16.58	513971
16.59	-61562.4	16.59	-7588.45	16.59	44402.6	16.59	83268	16.59	128967	16.59	169120	16.59	213652	16.59	253640	16.59	298746	16.59	343731	16.59	388599	16.59	428556	16.59	469973	16.59	513918
16.6	-61634	16.6	-7756.54	16.6	44568.5	16.6	83325.8	16.6	128751	16.6	169169	16.6	213591	16.6	253872	16.6	298941	16.6	344087	16.6	388936	16.6	428466	16.6	469524	16.6	513911
16.61	-62099.1	16.61	-8060.28	16.61	44330.6	16.61	83285	16.61	129117	16.61	168907	16.61	213633	16.61	254147	16.61	298887	16.61	343612	16.61	388427	16.61	428561	16.61	469362	16.61	513483
16.62	-62022.7	16.62	-8067.34	16.62	44713.3	16.62	83215.9	16.62	129168	16.62	168867	16.62	213843	16.62	253960	16.62	298968	16.62	343963	16.62	388513	16.62	428468	16.62	469964	16.62	513651
16.63	-62168	16.63	-7769.6	16.63	45069.3	16.63	83686.1	16.63	129395	16.63	168741	16.63	213790	16.63	253398	16.63	298715	16.63	343590	16.63	388618	16.63	428881	16.63	469470	16.63	513867
16.64	-62001.8	16.64	-8229.46	16.64	44590.8	16.64	82845.6	16.64	128905	16.64	168719	16.64	214044	16.64	253686	16.64	298839	16.64	343506	16.64	388689	16.64	428633	16.64	469589	16.64	513775
16.65	-61939.2	16.65	-8262.33	16.65	44778.8	16.65	83505.3	16.65	129077	16.65	168658	16.65	213962	16.65	253585	16.65	298743	16.65	343909	16.65	388616	16.65	428528	16.65	469363	16.65	513491
16.66	-61039.2	16.66	-7610.28	16.66	43900.3	16.66	83027.7	16.66	129445	16.66	168992	16.66	213677	16.66	253623	16.66	298397	16.66	343659	16.66	388526	16.66	428616	16.66	469552	16.66	513691
16.67	-62229.2	16.67	-7418.31	16.67	44549.2	16.67	83322	16.67	129079	16.67	168962	16.67	213872	16.67	253420	16.67	298635	16.67	343571	16.67	389076	16.67	428857	16.67	469385	16.67	513465
16.68	-62434.4	16.68	-7692.57	16.68	45109.6	16.68	83060.9	16.68	128933	16.68	169068	16.68	213839	16.68	253780	16.68	298794	16.68	343466	16.68	388776	16.68	428835	16.68	469537	16.68	513676
16.69	-62293.2	16.69	-7697.97	16.69	44739.2	16.69	83596.3	16.69	128916	16.69	169136	16.69	213728	16.69	253657	16.69	298647	16.69	343752	16.69	388396	16.69	428542	16.69	469615	16.69	513350
16.7	-62543.2	16.7	-7388.78	16.7	45179.9	16.7	83042.6	16.7	129298	16.7	168924	16.7	213475	16.7	253817	16.7	298707	16.7	343956	16.7	388885	16.7	428632	16.7	469653	16.7	513439
16.71	-62250.1	16.71	-7865.67	16.71	44967.3	16.71	83108.4	16.71	129339	16.71	168844	16.71	213801	16.71	253759	16.71	298763	16.71	343813	16.71	389011	16.71	428627	16.71	469986	16.71	513628
16.72	-61480.3	16.72	-7670.88	16.72	44196.8	16.72	83179.6	16.72	129034	16.72	168963	16.72	213600	16.72	253551	16.72	298987	16.72	343952	16.72	388827	16.72	428892	16.72	469404	16.72	513803
16.73	-61593.8	16.73	-7711.85	16.73	45056.4	16.73	83162.3	16.73	128919	16.73	169004	16.73	213546	16.73	253317	16.73	298991	16.73	343517	16.73	388479	16.73	429379	16.73	469698	16.73	513731
16.74	-61685.3	16.74	-7902.31	16.74	44648.1	16.74	82842.1	16.74	129109	16.74	168937	16.74	213496	16.74	253622	16.74	298753	16.74	343802	16.74	388507	16.74	429148	16.74	469718	16.74	513567
16.75	-61850.9	16.75	-7660.69	16.75	44338.3	16.75	83060.6	16.75	129098	16.75	169193	16.75	213918	16.75	253563	16.75	298928	16.75	343810	16.75	388778	16.75	428661	16.75	469363	16.75	514290
16.76	-61933.3	16.76	-7641.89	16.76	44828.2	16.76	82901.9	16.76	129221	16.76	168925	16.76	213673	16.76	253692	16.76	298415	16.76	343809	16.76	388472	16.76	428549	16.76	469699	16.76	513801
16.77	-61856.6	16.77	-8129.47	16.77	44357.7	16.77	83090.6	16.77	129086	16.77	169031	16.77	214146	16.77	253418	16.77	298578	16.77	343889	16.77	388980	16.77	428819	16.77	469678	16.77	513682
16.78	-61697.3	16.78	-8648.28	16.78	44727.5	16.78	83198.1	16.78	129164	16.78	169152	16.78	213779	16.78	253362	16.78	298515	16.78	343733	16.78	388697	16.78	428851	16.78	469174	16.78	513724
16.79	-61745.7	16.79	-8179.12	16.79	44426.9	16.79	83200.2	16.79	128718	16.79	168866	16.79	213718	16.79	253805	16.79	299185	16.79	343889	16.79	388846	16.79	428719	16.79	469426	16.79	513888
16.8	-61875.1	16.8	-7910.48	16.8	44409.6	16.8	83178	16.8	129157	16.8	169313	16.8	213707	16.8	253858	16.8	298427	16.8	343334	16.8	388638	16.8	428793	16.8	469640	16.8	513632
16.81	-62065.6	16.81	-8147.56	16.81	44498.3	16.81	83412.4	16.81	129179	16.81	168675	16.81	213493	16.81	253631	16.81	298745	16.81	343574	16.81	388533	16.81	428902	16.81	469609	16.81	513595
16.82	-61964	16.82	-7788.89	16.82	44871.1	16.82	83232.6	16.82	129064	16.82	168893	16.82	213700	16.82	253705	16.82	299139	16.82	343936	16.82	388761	16.82	428692	16.82	469464	16.82	513814
16.83	-62331.2	16.83	-7616.18	16.83	44564.6	16.83	82755.5	16.83	129062	16.83	169012	16.83	213681	16.83	253837	16.83	298946	16.83	343632	16.83	389022	16.83	428926	16.83	469648	16.83	513572
16.84	-61865.3	16.84	-7675.52	16.84	44717	16.84	82967.3	16.84	128878	16.84	168610	16.84	213915	16.84	253805	16.84	298571	16.84	343604	16.84	389429	16.84	428549	16.84	469527	16.84	513706
16.85	-61488.1	16.85	-8012.88	16.85	44792.9	16.85	83474.3	16.85	128861	16.85	168835	16.85	213961	16.85	253724	16.85	298181	16.85	343380	16.85	388567	16.85	428771	16.85	469827	16.85	513642
16.86	-61095.3	16.86	-7595.94	16.86	44909.6	16.86	82849.6	16.86	129228	16.86	168720	16.86	213473	16.86	253433	16.86	298688	16.86	343771	16.86	388527	16.86	428853	16.86	469757	16.86	513431
16.87	-61625.8	16.87	-7695.96	16.87	44818.8	16.87	82956.8	16.87	129016	16.87	168809	16.87	213713	16.87	253529	16.87	298635	16.87	343501	16.87	388931	16.87	428724	16.87	469638	16.87	513405
16.88	-61736.7	16.88	-7725.87	16.88	45090	16.88	83082.7	16.88	129393	16.88	168813	16.88	213842	16.88	253790	16.88	298077	16.88	343551	16.88	388433	16.88	428581	16.88	469856	16.88	513435
16.89	-61574.2	16.89	-7535.87	16.89	44517.6	16.89	83082.3	16.89	129054	16.89	168863	16.89	213317	16.89	253594	16.89	298271	16.89	343545	16.89	388554	16.89	428861	16.89	469606	16.89	513617
16.9	-62321.9	16.9	-7298.73	16.9	44432.1	16.9	83453.4	16.9	129008	16.9	168752	16.9	213675	16.9	253480	16.9	298261	16.9	343659	16.9	388288	16.9	428890	16.9	469946	16.9	513358
16.91	-61098	16.91	-8004.13	16.91	44323.9	16.91	83247.6	16.91	129194	16.91	169174	16.91	213650	16.91	253336	16.91	298757	16.91	343908	16.91	388769	16.91	428720	16.91	469862	16.91	513288
16.92	-61415.7	16.92	-8015.31	16.92	43947.1	16.92	83268.7	16.92	129350	16.92	168843	16.92	213160	16.92	253555	16.92	299070	16.92	343367	16.92	388550	16.92	428078	16.92	469934	16.92	513305
16.93	-61198.1	16.93	-7860.87	16.93	44323.1	16.93	83375.2	16.93	129045	16.93	168681	16.93	213540	16.93	253511	16.93	298557	16.93	343779	16.93	388469	16.93	428362	16.93	469252	16.93	513334
16.94	-61741.6	16.94	-8006.15	16.94	44384.4	16.94	83417.2	16.94	129417	16.94	169071	16.94	213299	16.94	253454	16.94	298757	16.94	343914	16.94	388829	16.94	428759	16.94	469689	16.94	513433
16.95	-61944	16.95	-7672.56	16.95	44429.4	16.95	83110.5	16.95	128867	16.95	168820	16.95	213992	16.95	253453	16.95	298299	16.95	343819	16.95	388674	16.95	428826	16.95	469337	16.95	513664
16.96	-62470.6	16.96	-7876.2	16.96	43886.6	16.96	83130.9	16.96	129047	16.96	168443	16.96	213616	16.96	253696	16.96	298439	16.96	343944	16.96	388532	16.96	428854	16.96	469579	16.96	513568
16.97	-61380.4	16.97	-7173.81	16.97	44459.7	16.97	83321.4	16.97	129174	16.97	168666	16.97	213568	16.97	253788	16.97	298737	16.97	343765	16.97	388495	16.97	428589	16.97	469510	16.97	513850
16.98	-61312.8	16.98	-7629.98	16.98	44285.3	16.98	83419.7	16.98	128909	16.98	168821	16.98	213669	16.98	253626	16.98	298804	16.98	343640	16.98	388794	16.98	428706	16.98	469922	16.98	513706
16.99	-61829.8	16.99	-7640.19	16.99	43843.6	16.99	83047.6	16.99	129213	16.99	168952	16.99	213435	16.99	253813	16.99	298577	16.99	343940	16.99	388453	16.99	428272	16.99	469527	16.99	513702
17	-61446.2	17	-7624.75	17	44659.3	17	83593.3	17	129217	17	168929	17	213404	17	253584	17	298372	17	343628	17	388446	17	428284	17	469523	17	513262
17.01	-61486.9	17.01	-8180.58	17.01	44800	17.01	83498.5	17.01	128940	17.01	169087	17.01	213553	17.01	253830	17.01	298564	17.01	344128	17.01	388358	17.01	428333	17.01	469542	17.01	513606
17.02	-61683.7	17.02	-8294.96	17.02	44301	17.02	83485	17.02	129165	17.02	168615	17.02	213421	17.02	253929	17.02	298651	17.02	343529	17.02	388503	17.02	428799	17.02	469752	17.02	513284
17.03	-61274.9	17.03	-7512.05	17.03	44426.1	17.03	83528.4	17.03	129504	17.03	169023	17.03	213436	17.03	253687	17.03	298493	17.03	343963	17.03	388219	17.03	428763	17.03	469460	17.03	513696
17.04	-61087.9	17.04	-7426.59	17.04	44453.7	17.04	83276.7	17.04	129201	17.04	168951	17.04	213937	17.04	253912	17.04	298502	17.04	343655	17.04	388352	17.04	429043	17.04	469495	17.04	513502
17.05	-61573.3	17.05	-7756.42	17.05	44632	17.05	83536.1	17.05	129365	17.05	168855	17.05	213447	17.05	253607	17.05	298596	17.05	343390	17.05	388374	17.05	428845	17.05	469561	17.05	513852
17.06	-60950.3	17.06	-7755.32	17.06	44716.5	17.06	83221.3	17.06	129572	17.06	169040	17.06	213879	17.06	253589	17.06	298614	17.06	343837	17.06	388915	17.06	429036	17.06	469489	17.06	513644
17.07	-61569.8	17.07	-7614.23	17.07	44376.3	17.07	83371.1	17.07	129386	17.07	168476	17.07	213771	17.07	253806	17.07	298697	17.07	343805	17.07	388709	17.07	428447	17.07	469302	17.07	513302
17.08	-61088	17.08	-7323.71	17.08	44459.3	17.08	82988.6	17.08	129345	17.08	168559	17.08	213763	17.08	253590	17.08	298937	17.08	343701	17.08	388419	17.08	428678	17.08	469503	17.08	513441
17.09	-61359.2	17.09	-7899.89	17.09	44176.2	17.09	83441.5	17.09	129608	17.09	168768	17.09	213682	17.09	253403	17.09	299333	17.09	343527	17.09	388448	17.09	428993	17.09	469489	17.09	513582
17.1	-61713.7	17.1	-8057.52	17.1	44206.4	17.1	83817.7	17.1	129186	17.1	169014	17.1	213865	17.1	253824	17.1	298637	17.1	343686	17.1	388533	17.1	428590	17.1	469448	17.1	513505
17.11	-61998.7	17.11	-8039.51	17.11	44713.2	17.11	82854.5	17.11	129206	17.11	169187	17.11	213758	17.11	253526	17.11	298657	17.11	343752	17.11	388987	17.11	428592	17.11	469166	17.11	513469
17.12	-61576.5	17.12	-7619.68	17.12	44733	17.12	83353.4	17.12	129021	17.12	168828	17.12	213475	17.12	253738	17.12	298576	17.12	343559	17.12	388686	17.12	428795	17.12	469641	17.12	513836
17.13	-61540.7	17.13	-6679.35	17.13	44416.6	17.13	83383.5	17.13	128867	17.13	168742	17.13	213776	17.13	253862	17.13	298833	17.13	343453	17.13	388640	17.13	428837	17.13	469958	17.13	513703
17.14	-61200.8	17.14	-7357.01	17.14	44382.2	17.14	83551.2	17.14	128998	17.14	169015	17.14	213865	17.14	253617	17.14	298587	17.14	343515	17.14	388360	17.14	428608	17.14	469837	17.14	513420
17.15	-61454	17.15	-7578.39	17.15	44040.2	17.15	83507.5	17.15	128878	17.15	168782	17.15	213653	17.15	253896	17.15	298675	17.15	343402	17.15	388476	17.15	428620	17.15	469899	17.15	513626
17.16	-61673	17.16	-8156.93	17.16	44115.9	17.16	83397.2	17.16	129212	17.16	168878	17.16	213721	17.16	253595	17.16	298564	17.16	343337	17.16	389036	17.16	428470	17.16	469808	17.16	513610
17.17	-61281.4	17.17	-7738.44	17.17	44022.7	17.17	83552.1	17.17	129317	17.17	169160	17.17	213885	17.17	253493	17.17	298654	17.17	343633	17.17	388416	17.17	428735	17.17	469678	17.17	513482
17.18	-61087.2	17.18	-7610.96	17.18	43997.3	17.18	83984.9	17.18	129145	17.18	168465	17.18	213961	17.18	254036	17.18	298163	17.18	343320	17.18	388813	17.18	428804	17.18	469762	17.18	513355
17.19	-61963.7	17.19	-7121.58	17.19	43919.9	17.19	83247.1	17.19	129421	17.19	168746	17.19	213421	17.19	253751	17.19	298495	17.19	343583	17.19	388463	17.19	428240	17.19	469403	17.19	513864
17.2	-62037.3	17.2	-7541.14	17.2	44433.6	17.2	83179.7	17.2	129511	17.2	168908	17.2	213553	17.2	253319	17.2	298666	17.2	343549	17.2	388247	17.2	428252	17.2	469292	17.2	513616
17.21	-61457.3	17.21	-7420.27	17.21	44232.3	17.21	83282.9	17.21	129420	17.21	168849	17.21	213654	17.21	253528	17.21	298098	17.21	343379	17.21	389065	17.21	428844	17.21	469004	17.21	513471
17.22	-60863.4	17.22	-6921.9	17.22	43876.5	17.22	83070.7	17.22	129361	17.22	169074	17.22	213356	17.22	253802	17.22	298813	17.22	343177	17.22	388966	17.22	428450	17.22	469461	17.22	513723
17.23	-61098.7	17.23	-7612.8	17.23	44061.7	17.23	83067.2	17.23	129258	17.23	168728	17.23	213827	17.23	253589	17.23	298664	17.23	343311	17.23	388696	17.23	428390	17.23	469648	17.23	513419
17.24	-60988.4	17.24	-7545.7	17.24	44226.2	17.24	82978	17.24	129227	17.24	168762	17.24	213655	17.24	253854	17.24	298536	17.24	343759	17.24	388439	17.24	428787	17.24	469421	17.24	513626
17.25	-60882.6	17.25	-7605.59	17.25	44580.6	17.25	83253.3	17.25	129531	17.25	169006	17.25	213603	17.25	253790	17.25	298686	17.25	343457	17.25	388727	17.25	428888	17.25	469506	17.25	513531
17.26	-60871.3	17.26	-7869.17	17.26	44346.1	17.26	83438.5	17.26	129344	17.26	168557	17.26	213816	17.26	254071	17.26	298754	17.26	343657	17.26	388670	17.26	428791	17.26	469090	17.26	513435
17.27	-61181.8	17.27	-7743.93	17.27	44088.3	17.27	83024.3	17.27	129103	17.27	168662	17.27	213849	17.27	253644	17.27	298717	17.27	343473	17.27	388606	17.27	428858	17.27	469162	17.27	513185
17.28	-60904.2	17.28	-8027	17.28	43915.2	17.28	83317.9	17.28	129511	17.28	168678	17.28	213512	17.28	253738	17.28	298524	17.28	343798	17.28	388677	17.28	428837	17.28	469527	17.28	513402
17.29	-61272.4	17.29	-7524.39	17.29	44161	17.29	82946.4	17.29	129250	17.29	168982	17.29	213686	17.29	253637	17.29	298343	17.29	343525	17.29	388189	17.29	428362	17.29	469629	17.29	513547
17.3	-61250.3	17.3	-7018.17	17.3	43950	17.3	83351.6	17.3	129337	17.3	168685	17.3	213271	17.3	253282	17.3	298722	17.3	343700	17.3	388353	17.3	428733	17.3	469848	17.3	513566
17.31	-60807.4	17.31	-7426.4	17.31	44177.8	17.31	83390.1	17.31	129182	17.31	168771	17.31	213724	17.31	253321	17.31	298713	17.31	343384	17.31	388423	17.31	428941	17.31	469491	17.31	513476
17.32	-60824.8	17.32	-7543.88	17.32	44236.7	17.32	83620.6	17.32	129205	17.32	168645	17.32	213494	17.32	253475	17.32	298503	17.32	343449	17.32	388902	17.32	428759	17.32	469434	17.32	513572
17.33	-61942.5	17.33	-7344.71	17.33	44073.5	17.33	83079.8	17.33	129201	17.33	168918	17.33	213869	17.33	253746	17.33	298777	17.33	343880	17.33	388752	17.33	428629	17.33	469371	17.33	513534
17.34	-61329.6	17.34	-7386.35	17.34	44341.3	17.34	83120.7	17.34	129099	17.34	168945	17.34	213612	17.34	253669	17.34	298701	17.34	343651	17.34	388394	17.34	428593	17.34	469647	17.34	513605
17.35	-61400.6	17.35	-7302.3	17.35	44290.2	17.35	83129.5	17.35	129368	17.35	168625	17.35	213297	17.35	253586	17.35	298544	17.35	343876	17.35	388334	17.35	428466	17.35	469836	17.35	513693
17.36	-60739.4	17.36	-8078.8	17.36	44163.8	17.36	83607.5	17.36	129348	17.36	169015	17.36	213682	17.36	253562	17.36	298741	17.36	343464	17.36	388112	17.36	428353	17.36	469565	17.36	513716
17.37	-61215.5	17.37	-7827.34	17.37	44145.6	17.37	83394.2	17.37	129293	17.37	168550	17.37	214016	17.37	253459	17.37	298659	17.37	343460	17.37	388460	17.37	428135	17.37	469713	17.37	513656
17.38	-61448.3	17.38	-7565.91	17.38	44245.2	17.38	83528.5	17.38	129105	17.38	169047	17.38	213503	17.38	253714	17.38	298650	17.38	343707	17.38	389032	17.38	428533	17.38	469602	17.38	513716
17.39	-61174.9	17.39	-7567.9	17.39	44674.9	17.39	83559.1	17.39	129481	17.39	168883	17.39	213666	17.39	253766	17.39	298668	17.39	343369	17.39	388663	17.39	428480	17.39	469721	17.39	513533
17.4	-61133.7	17.4	-7290.06	17.4	44258.2	17.4	83492.9	17.4	129120	17.4	168953	17.4	213837	17.4	253514	17.4	298713	17.4	343391	17.4	388431	17.4	428517	17.4	469793	17.4	513420
17.41	-61149	17.41	-7548.71	17.41	43824.3	17.41	83376.5	17.41	129280	17.41	168758	17.41	213412	17.41	253859	17.41	298661	17.41	343326	17.41	388684	17.41	428676	17.41	469937	17.41	513511
17.42	-61197.6	17.42	-7607.42	17.42	44028.1	17.42	83200.4	17.42	129289	17.42	169294	17.42	213815	17.42	253727	17.42	298829	17.42	343327	17.42	388855	17.42	428756	17.42	469360	17.42	513616
17.43	-60592.9	17.43	-7709.5	17.43	44223.8	17.43	83342.9	17.43	129194	17.43	168643	17.43	213761	17.43	253745	17.43	298685	17.43	343557	17.43	388595	17.43	429115	17.43	469482	17.43	513878
17.44	-61215.4	17.44	-7535.48	17.44	43704.4	17.44	83718.4	17.44	128874	17.44	168860	17.44	213775	17.44	253919	17.44	298341	17.44	343516	17.44	388486	17.44	428988	17.44	469654	17.44	513491
17.45	-61281.5	17.45	-8021.45	17.45	44489.1	17.45	83005.4	17.45	129205	17.45	168666	17.45	213661	17.45	254152	17.45	298901	17.45	344130	17.45	389041	17.45	428505	17.45	469827	17.45	513697
17.46	-61062.8	17.46	-7942.5	17.46	44324.8	17.46	83614.8	17.46	129082	17.46	168907	17.46	213510	17.46	253758	17.46	298508	17.46	343837	17.46	388631	17.46	428450	17.46	469634	17.46	513549
17.47	-61467.4	17.47	-7265.11	17.47	43913.6	17.47	83352.8	17.47	129702	17.47	168994	17.47	213716	17.47	253620	17.47	298591	17.47	343246	17.47	388384	17.47	428429	17.47	469851	17.47	513910
17.48	-60920.9	17.48	-7321.91	17.48	43726.4	17.48	83200.8	17.48	129527	17.48	169245	17.48	213734	17.48	253537	17.48	298591	17.48	343363	17.48	389072	17.48	428467	17.48	469885	17.48	513394
17.49	-61261.9	17.49	-7746.95	17.49	44035.1	17.49	82749.8	17.49	129243	17.49	168836	17.49	213994	17.49	253587	17.49	298610	17.49	343066	17.49	388672	17.49	428474	17.49	469944	17.49	513476
17.5	-61086.2	17.5	-7663.48	17.5	44018.7	17.5	83306.1	17.5	128957	17.5	168896	17.5	214078	17.5	253679	17.5	299068	17.5	343291	17.5	389015	17.5	428541	17.5	469851	17.5	513931
17.51	-61312.1	17.51	-7701.31	17.51	44021.9	17.51	83061.8	17.51	129316	17.51	168768	17.51	213888	17.51	253745	17.51	298928	17.51	343603	17.51	388901	17.51	428458	17.51	469432	17.51	513673
17.52	-61204.9	17.52	-7333.98	17.52	44585.7	17.52	83161.2	17.52	129693	17.52	169182	17.52	213430	17.52	253712	17.52	298924	17.52	343833	17.52	388697	17.52	429091	17.52	469583	17.52	513692
17.53	-61250.7	17.53	-7164.16	17.53	43834.5	17.53	83516.9	17.53	129326	17.53	169507	17.53	213479	17.53	253787	17.53	298635	17.53	343470	17.53	388413	17.53	428891	17.53	469521	17.53	513747
17.54	-60855.7	17.54	-7053.04	17.54	43650.3	17.54	83311.8	17.54	129326	17.54	169293	17.54	213853	17.54	253383	17.54	298950	17.54	343349	17.54	388760	17.54	428503	17.54	469828	17.54	513610
17.55	-60341.1	17.55	-7361.99	17.55	44487	17.55	83565.6	17.55	129194	17.55	169118	17.55	213360	17.55	253567	17.55	299032	17.55	344089	17.55	388474	17.55	428668	17.55	469598	17.55	513394
17.56	-61442.3	17.56	-7140.05	17.56	44090	17.56	83410.9	17.56	129522	17.56	169226	17.56	213761	17.56	253526	17.56	298727	17.56	343435	17.56	388544	17.56	428903	17.56	469366	17.56	513636
17.57	-61422.4	17.57	-7179.25	17.57	44050.2	17.57	83294.5	17.57	129082	17.57	169044	17.57	213979	17.57	253473	17.57	298605	17.57	343748	17.57	388857	17.57	428711	17.57	469305	17.57	513392
17.58	-61187.8	17.58	-7515.18	17.58	43882.8	17.58	83679.3	17.58	129587	17.58	168985	17.58	214022	17.58	253783	17.58	298717	17.58	343374	17.58	388352	17.58	428507	17.58	469645	17.58	513102
17.59	-61528.7	17.59	-7426.77	17.59	44116.6	17.59	83423.1	17.59	129553	17.59	169026	17.59	213928	17.59	253721	17.59	298678	17.59	343812	17.59	388777	17.59	428669	17.59	469452	17.59	513437
17.6	-61502.7	17.6	-8077.74	17.6	43662.5	17.6	83293.4	17.6	129589	17.6	168921	17.6	214037	17.6	253674	17.6	298433	17.6	344067	17.6	388543	17.6	429022	17.6	469507	17.6	513244
17.61	-61176.9	17.61	-7551.21	17.61	43849.3	17.61	83670.4	17.61	129692	17.61	169144	17.61	213705	17.61	253662	17.61	298591	17.61	343194	17.61	388673	17.61	429204	17.61	469499	17.61	513374
17.62	-60372.9	17.62	-7406.83	17.62	43687.3	17.62	83696.8	17.62	129587	17.62	168786	17.62	213548	17.62	253324	17.62	298713	17.62	343765	17.62	388685	17.62	428289	17.62	469482	17.62	513723
17.63	-61148.9	17.63	-7693.86	17.63	44560.1	17.63	83839.1	17.63	129217	17.63	168876	17.63	213627	17.63	253550	17.63	298517	17.63	343444	17.63	388728	17.63	428486	17.63	469764	17.63	513748
17.64	-61366.4	17.64	-8227.67	17.64	44157.3	17.64	83613.2	17.64	129477	17.64	168675	17.64	214007	17.64	253541	17.64	298793	17.64	343778	17.64	388751	17.64	428476	17.64	469676	17.64	513532
17.65	-60868.3	17.65	-7803.09	17.65	43888.9	17.65	83155.3	17.65	129196	17.65	168912	17.65	213861	17.65	253633	17.65	298659	17.65	343971	17.65	388623	17.65	428414	17.65	469623	17.65	513606
17.66	-61489.1	17.66	-7143.09	17.66	44372.9	17.66	83363	17.66	129281	17.66	168769	17.66	214035	17.66	253769	17.66	298527	17.66	343700	17.66	388419	17.66	428413	17.66	469356	17.66	513727
17.67	-61004.2	17.67	-7734.1	17.67	43990.9	17.67	83488.7	17.67	129662	17.67	168697	17.67	213483	17.67	253765	17.67	299393	17.67	343596	17.67	388657	17.67	428140	17.67	469505	17.67	513469
17.68	-60858.8	17.68	-7675.93	17.68	44299.4	17.68	83531	17.68	129785	17.68	168941	17.68	213710	17.68	253947	17.68	298472	17.68	343279	17.68	388722	17.68	428761	17.68	469319	17.68	513544
17.69	-60924.4	17.69	-7414.43	17.69	44031.3	17.69	83573.8	17.69	129214	17.69	168766	17.69	213709	17.69	253816	17.69	298410	17.69	343759	17.69	388721	17.69	429196	17.69	469413	17.69	513378
17.7	-60633	17.7	-7588.84	17.7	43924.8	17.7	83612.5	17.7	129430	17.7	168773	17.7	214473	17.7	253278	17.7	298542	17.7	343586	17.7	388424	17.7	428990	17.7	469719	17.7	513660
17.71	-61147.4	17.71	-7621.1	17.71	44129	17.71	83554.5	17.71	129418	17.71	168487	17.71	213805	17.71	253865	17.71	298947	17.71	343532	17.71	388420	17.71	428828	17.71	469741	17.71	513628
17.72	-61095.5	17.72	-7222	17.72	44022.3	17.72	83563.5	17.72	129454	17.72	168734	17.72	213447	17.72	253471	17.72	298518	17.72	343586	17.72	388636	17.72	428773	17.72	470019	17.72	513659
17.73	-60746.2	17.73	-7419.7	17.73	44092.6	17.73	83666.6	17.73	129572	17.73	168672	17.73	213680	17.73	253756	17.73	298397	17.73	343707	17.73	388763	17.73	428538	17.73	469722	17.73	513067
17.74	-61639	17.74	-7800.32	17.74	43614.1	17.74	83510.3	17.74	129646	17.74	168854	17.74	213760	17.74	253810	17.74	298267	17.74	343708	17.74	388812	17.74	428638	17.74	469599	17.74	513453
17.75	-61267.8	17.75	-7111.4	17.75	44270.3	17.75	83638.8	17.75	129567	17.75	168499	17.75	213581	17.75	253864	17.75	298855	17.75	343538	17.75	388617	17.75	428533	17.75	469707	17.75	513568
17.76	-61008.4	17.76	-7537.8	17.76	44082.3	17.76	83203	17.76	129539	17.76	168999	17.76	213410	17.76	253807	17.76	298702	17.76	343285	17.76	388888	17.76	428788	17.76	469825	17.76	513423
17.77	-61164.6	17.77	-7654.19	17.77	43282.1	17.77	83362.7	17.77	129375	17.77	168909	17.77	214031	17.77	254112	17.77	298853	17.77	343777	17.77	388509	17.77	428353	17.77	469419	17.77	513379
17.78	-61154.4	17.78	-7677.17	17.78	43815.8	17.78	83242.5	17.78	129301	17.78	169094	17.78	213733	17.78	253827	17.78	298831	17.78	343742	17.78	388332	17.78	428521	17.78	469807	17.78	513116
17.79	-61744.4	17.79	-8137.95	17.79	43683.1	17.79	83694.8	17.79	129369	17.79	168767	17.79	214174	17.79	253355	17.79	298639	17.79	343822	17.79	388877	17.79	428758	17.79	469605	17.79	513622
17.8	-60834.2	17.8	-7883.23	17.8	43457.8	17.8	83484.4	17.8	129732	17.8	168756	17.8	213621	17.8	253460	17.8	298671	17.8	343606	17.8	388550	17.8	428704	17.8	469779	17.8	513450
17.81	-61309.8	17.81	-7502.93	17.81	43939.5	17.81	83641	17.81	129505	17.81	168788	17.81	213912	17.81	253865	17.81	298433	17.81	343498	17.81	388541	17.81	428898	17.81	469503	17.81	513261
17.82	-62190.8	17.82	-7309.6	17.82	43288.7	17.82	83551.8	17.82	129492	17.82	168922	17.82	214048	17.82	253651	17.82	298704	17.82	343741	17.82	388432	17.82	428391	17.82	469739	17.82	513484
17.83	-61592.5	17.83	-7845.62	17.83	43323.1	17.83	83137.6	17.83	129589	17.83	168875	17.83	213640	17.83	253686	17.83	298802	17.83	343565	17.83	388454	17.83	428569	17.83	469932	17.83	513317
17.84	-61495.2	17.84	-7385.88	17.84	43972.7	17.84	84043.7	17.84	129882	17.84	168889	17.84	213716	17.84	253590	17.84	298272	17.84	343797	17.84	388420	17.84	428731	17.84	469613	17.84	513532
17.85	-60987.2	17.85	-7370.7	17.85	43558.9	17.85	83508.9	17.85	129545	17.85	168858	17.85	213681	17.85	253928	17.85	298733	17.85	343410	17.85	388354	17.85	428575	17.85	469347	17.85	513449
17.86	-62237.6	17.86	-7168.34	17.86	44075.4	17.86	83553.8	17.86	129265	17.86	168633	17.86	213655	17.86	253112	17.86	298853	17.86	343318	17.86	388557	17.86	428594	17.86	469861	17.86	513767
17.87	-61602.9	17.87	-7464.44	17.87	43961.7	17.87	83596.4	17.87	129119	17.87	168543	17.87	213338	17.87	253833	17.87	298436	17.87	343283	17.87	388874	17.87	428628	17.87	469643	17.87	513535
17.88	-61705	17.88	-7270.68	17.88	43148.4	17.88	83207.1	17.88	128948	17.88	168535	17.88	213460	17.88	253632	17.88	298306	17.88	343802	17.88	388690	17.88	428258	17.88	469405	17.88	513656
17.89	-61399.5	17.89	-7746.31	17.89	43493.8	17.89	83805.3	17.89	129333	17.89	168887	17.89	213899	17.89	253358	17.89	298626	17.89	343402	17.89	388812	17.89	428227	17.89	469766	17.89	513090
17.9	-61088.4	17.9	-7299.65	17.9	44212.3	17.9	83470.5	17.9	129356	17.9	168761	17.9	213837	17.9	253850	17.9	298533	17.9	344065	17.9	388547	17.9	428723	17.9	469680	17.9	513266
17.91	-61570.8	17.91	-6781.86	17.91	43705.8	17.91	83464.2	17.91	129556	17.91	169156	17.91	213909	17.91	253601	17.91	298307	17.91	343723	17.91	388444	17.91	429010	17.91	469355	17.91	513846
17.92	-61802.1	17.92	-7968.27	17.92	43900.5	17.92	83362.7	17.92	129522	17.92	169036	17.92	213697	17.92	253831	17.92	298429	17.92	343668	17.92	388520	17.92	428622	17.92	469671	17.92	513576
17.93	-62018.7	17.93	-7660.7	17.93	43872.6	17.93	83837.6	17.93	129498	17.93	169076	17.93	213863	17.93	253640	17.93	298545	17.93	343500	17.93	388538	17.93	428710	17.93	469669	17.93	513715
17.94	-62162.2	17.94	-7561.52	17.94	43773.9	17.94	83372.3	17.94	129321	17.94	168923	17.94	213934	17.94	253604	17.94	298589	17.94	343604	17.94	388693	17.94	428209	17.94	469208	17.94	513493
17.95	-62179.8	17.95	-7361.52	17.95	44073.8	17.95	83456.3	17.95	129368	17.95	168803	17.95	213774	17.95	253435	17.95	298749	17.95	343601	17.95	388452	17.95	428168	17.95	469358	17.95	513230
17.96	-61544.1	17.96	-7790.47	17.96	43510.9	17.96	83670.7	17.96	129306	17.96	168734	17.96	214250	17.96	253846	17.96	298776	17.96	343541	17.96	388812	17.96	428639	17.96	469315	17.96	513540
17.97	-61497.3	17.97	-8050.36	17.97	43634.2	17.97	83266.9	17.97	129531	17.97	169101	17.97	213996	17.97	253614	17.97	298691	17.97	343495	17.97	389058	17.97	428544	17.97	469750	17.97	513350
17.98	-62033.1	17.98	-7535.77	17.98	43233	17.98	83370	17.98	129411	17.98	168549	17.98	214163	17.98	253465	17.98	298812	17.98	343417	17.98	388794	17.98	428311	17.98	469793	17.98	513425
17.99	-61922.5	17.99	-7616.57	17.99	43889.1	17.99	83950.2	17.99	130068	17.99	169035	17.99	213466	17.99	253569	17.99	298401	17.99	343173	17.99	388250	17.99	428384	17.99	469226	17.99	513427
18	-61693.7	18	-7936.53	18	44431.9	18	83472.5	18	129928	18	168757	18	213353	18	253467	18	298326	18	343481	18	388587	18	429035	18	469453	18	513435
18.01	-61596.4	18.01	-7083.16	18.01	43684.4	18.01	83578.3	18.01	129628	18.01	169030	18.01	213426	18.01	253817	18.01	298702	18.01	343732	18.01	388377	18.01	428835	18.01	469728	18.01	513124
18.02	-61572.6	18.02	-7925.67	18.02	43970.4	18.02	83315	18.02	129744	18.02	168558	18.02	213414	18.02	253634	18.02	298818	18.02	343936	18.02	388274	18.02	428559	18.02	469423	18.02	513311
18.03	-61541.5	18.03	-7911.15	18.03	43271.2	18.03	83373.6	18.03	129809	18.03	168899	18.03	213326	18.03	254136	18.03	298590	18.03	343722	18.03	388452	18.03	428672	18.03	469675	18.03	513639
18.04	-61560.4	18.04	-7587.94	18.04	43957.9	18.04	83400.5	18.04	129522	18.04	168651	18.04	213788	18.04	254040	18.04	298372	18.04	343489	18.04	388853	18.04	428741	18.04	469542	18.04	513703
18.05	-62336.7	18.05	-7959.63	18.05	43676.6	18.05	83614.3	18.05	129113	18.05	168923	18.05	213729	18.05	253473	18.05	298730	18.05	343671	18.05	388410	18.05	428542	18.05	469292	18.05	513369
18.06	-61284.7	18.06	-7654.82	18.06	43821.1	18.06	83495	18.06	129972	18.06	168973	18.06	213852	18.06	253583	18.06	298698	18.06	343788	18.06	388352	18.06	428644	18.06	469460	18.06	513306
18.07	-61367.4	18.07	-7973.99	18.07	44020.4	18.07	83843	18.07	129809	18.07	168470	18.07	213813	18.07	253610	18.07	298566	18.07	343574	18.07	388806	18.07	428261	18.07	469826	18.07	513659
18.08	-61522	18.08	-7779.68	18.08	43611	18.08	83477.7	18.08	129319	18.08	168843	18.08	213708	18.08	253655	18.08	298924	18.08	343794	18.08	388670	18.08	428392	18.08	469343	18.08	513416
18.09	-61737	18.09	-7376.27	18.09	44018.4	18.09	83400.3	18.09	129530	18.09	168599	18.09	213583	18.09	254080	18.09	298486	18.09	343423	18.09	388611	18.09	428420	18.09	469669	18.09	513787
18.1	-61214.9	18.1	-7360.82	18.1	43924.5	18.1	83487.4	18.1	129109	18.1	169328	18.1	213592	18.1	253490	18.1	298829	18.1	343321	18.1	388559	18.1	428719	18.1	469344	18.1	513636
18.11	-62090.2	18.11	-7309.7	18.11	43769	18.11	83615.4	18.11	130025	18.11	168576	18.11	213186	18.11	253370	18.11	298351	18.11	343503	18.11	388795	18.11	428500	18.11	469610	18.11	513318
18.12	-62112.7	18.12	-7611.34	18.12	43799.3	18.12	83814.4	18.12	129663	18.12	168667	18.12	213828	18.12	253324	18.12	298656	18.12	343679	18.12	388690	18.12	428566	18.12	469782	18.12	513458
18.13	-62129.8	18.13	-7841.89	18.13	44334.9	18.13	83557.2	18.13	129326	18.13	169059	18.13	213663	18.13	253654	18.13	299152	18.13	343682	18.13	388684	18.13	428993	18.13	469532	18.13	513455
18.14	-61530.7	18.14	-7087.35	18.14	43372.4	18.14	83769.5	18.14	129801	18.14	169035	18.14	213402	18.14	253503	18.14	299209	18.14	343478	18.14	388581	18.14	428453	18.14	469683	18.14	513783
18.15	-61738	18.15	-7675.26	18.15	43399.3	18.15	83768.4	18.15	129686	18.15	169233	18.15	213558	18.15	253414	18.15	298881	18.15	343561	18.15	388506	18.15	428578	18.15	469673	18.15	513670
18.16	-61890.1	18.16	-8212.99	18.16	43730.2	18.16	83191.7	18.16	129767	18.16	168984	18.16	213814	18.16	253464	18.16	298681	18.16	343325	18.16	388382	18.16	428365	18.16	469478	18.16	513646
18.17	-62500.7	18.17	-7655.76	18.17	43480.6	18.17	83816.2	18.17	129669	18.17	169106	18.17	213800	18.17	253730	18.17	298724	18.17	343851	18.17	388522	18.17	428417	18.17	469347	18.17	513510
18.18	-61958	18.18	-7438.46	18.18	43449.4	18.18	83580.5	18.18	129821	18.18	169250	18.18	214015	18.18	253644	18.18	298326	18.18	343937	18.18	388549	18.18	428421	18.18	469582	18.18	513488
18.19	-62003.9	18.19	-7965.84	18.19	43434.1	18.19	83548.5	18.19	129579	18.19	168380	18.19	213786	18.19	253886	18.19	298402	18.19	343414	18.19	388379	18.19	428568	18.19	469578	18.19	513792
18.2	-61948.1	18.2	-7700.79	18.2	43385.7	18.2	83706.6	18.2	129521	18.2	168983	18.2	213748	18.2	253873	18.2	298731	18.2	343612	18.2	388357	18.2	428802	18.2	469664	18.2	513034
18.21	-62076.4	18.21	-7722.97	18.21	43349.5	18.21	84003.6	18.21	129588	18.21	168865	18.21	213730	18.21	253556	18.21	298817	18.21	343485	18.21	388370	18.21	429350	18.21	469674	18.21	513317
18.22	-62235.5	18.22	-7722.9	18.22	43990.8	18.22	83467.2	18.22	129866	18.22	168672	18.22	213784	18.22	253548	18.22	298447	18.22	343583	18.22	388617	18.22	428761	18.22	469460	18.22	513113
18.23	-61956.2	18.23	-7629.5	18.23	43399.8	18.23	83485.2	18.23	129948	18.23	168872	18.23	213797	18.23	253737	18.23	298853	18.23	343404	18.23	388604	18.23	428933	18.23	469527	18.23	513479
18.24	-61932.9	18.24	-7183.65	18.24	44163.7	18.24	83528.9	18.24	129500	18.24	168728	18.24	213713	18.24	253652	18.24	298536	18.24	343735	18.24	388412	18.24	428867	18.24	469799	18.24	513358
18.25	-62223.4	18.25	-6851.15	18.25	43920.5	18.25	83608	18.25	129628	18.25	168825	18.25	213788	18.25	254001	18.25	299211	18.25	343932	18.25	388228	18.25	428329	18.25	469679	18.25	513841
18.26	-61744.2	18.26	-7432.95	18.26	43424.6	18.26	83703	18.26	129848	18.26	169091	18.26	213585	18.26	253613	18.26	298947	18.26	343552	18.26	388334	18.26	429119	18.26	469752	18.26	513755
18.27	-62275	18.27	-7361.8	18.27	42904.3	18.27	83360.3	18.27	129874	18.27	168783	18.27	213622	18.27	253594	18.27	298620	18.27	343252	18.27	388626	18.27	428649	18.27	469699	18.27	513291
18.28	-62128.7	18.28	-7480.29	18.28	43918.4	18.28	83558.5	18.28	129524	18.28	168989	18.28	213516	18.28	253264	18.28	298514	18.28	343456	18.28	388985	18.28	428419	18.28	469259	18.28	513572
18.29	-62282.6	18.29	-7498.44	18.29	43252.5	18.29	83013.8	18.29	129799	18.29	168850	18.29	213668	18.29	253611	18.29	298761	18.29	343796	18.29	388784	18.29	428477	18.29	469741	18.29	513552
18.3	-62206.2	18.3	-7184.15	18.3	43563	18.3	83917.4	18.3	130073	18.3	169124	18.3	213624	18.3	253787	18.3	298592	18.3	343585	18.3	388834	18.3	428747	18.3	469486	18.3	513722
18.31	-61713.7	18.31	-7592.62	18.31	43611.4	18.31	83751.1	18.31	129541	18.31	168816	18.31	213782	18.31	253764	18.31	298396	18.31	343936	18.31	388568	18.31	428262	18.31	469457	18.31	513622
18.32	-62230.6	18.32	-7788.1	18.32	43704.2	18.32	83993.2	18.32	129553	18.32	169248	18.32	213726	18.32	254116	18.32	298771	18.32	343650	18.32	388809	18.32	428607	18.32	469432	18.32	513563
18.33	-62492.5	18.33	-8169.2	18.33	43761.1	18.33	83768.3	18.33	129780	18.33	168826	18.33	213303	18.33	253469	18.33	298616	18.33	343723	18.33	388551	18.33	428245	18.33	469382	18.33	513709
18.34	-62281.6	18.34	-8246.88	18.34	43243.5	18.34	83753	18.34	129677	18.34	169314	18.34	213916	18.34	253939	18.34	298936	18.34	343594	18.34	388475	18.34	428464	18.34	469803	18.34	513358
18.35	-62566.4	18.35	-7692.6	18.35	43194.5	18.35	83700.4	18.35	129671	18.35	169328	18.35	213704	18.35	253683	18.35	298437	18.35	343825	18.35	388935	18.35	428380	18.35	469781	18.35	513293
18.36	-62397.3	18.36	-7581.86	18.36	43514.7	18.36	83654.8	18.36	129568	18.36	168966	18.36	213752	18.36	253475	18.36	299077	18.36	343682	18.36	388838	18.36	428657	18.36	469633	18.36	513382
18.37	-62417.9	18.37	-7868.38	18.37	43232.4	18.37	83285.2	18.37	129764	18.37	168866	18.37	213816	18.37	253546	18.37	298896	18.37	343902	18.37	388779	18.37	428569	18.37	469242	18.37	513635
18.38	-62243.1	18.38	-8087.51	18.38	43881.7	18.38	83887.9	18.38	129815	18.38	168903	18.38	213669	18.38	253404	18.38	298410	18.38	343797	18.38	388694	18.38	428474	18.38	469472	18.38	513848
18.39	-62315.8	18.39	-7797.74	18.39	43341.9	18.39	83661.4	18.39	129637	18.39	169179	18.39	213662	18.39	253761	18.39	298827	18.39	343535	18.39	388600	18.39	428547	18.39	469246	18.39	513965
18.4	-62381.2	18.4	-7459.12	18.4	43494.3	18.4	83122	18.4	129793	18.4	169008	18.4	213752	18.4	254115	18.4	298751	18.4	343709	18.4	389183	18.4	428410	18.4	469418	18.4	513516
18.41	-62069.7	18.41	-7142.42	18.41	43595.7	18.41	83663.7	18.41	129687	18.41	168835	18.41	213469	18.41	253830	18.41	298888	18.41	343810	18.41	388775	18.41	428445	18.41	470145	18.41	513637
18.42	-62379.9	18.42	-7530.28	18.42	43954.2	18.42	83994.7	18.42	129513	18.42	169132	18.42	213537	18.42	253569	18.42	298905	18.42	343460	18.42	388296	18.42	428979	18.42	469742	18.42	513503
18.43	-62479.9	18.43	-7259.17	18.43	43087.5	18.43	83482.7	18.43	129702	18.43	168931	18.43	213391	18.43	254122	18.43	298441	18.43	343740	18.43	388602	18.43	428744	18.43	469425	18.43	513460
18.44	-62374.2	18.44	-7694.82	18.44	43024.2	18.44	84108.7	18.44	129802	18.44	168756	18.44	213839	18.44	253823	18.44	298912	18.44	343792	18.44	388732	18.44	428573	18.44	469579	18.44	513350
18.45	-62427.1	18.45	-7650.51	18.45	43425.8	18.45	83463.4	18.45	130029	18.45	168977	18.45	213791	18.45	253927	18.45	298499	18.45	343438	18.45	388494	18.45	428359	18.45	469693	18.45	513323
18.46	-62683.4	18.46	-7731.09	18.46	43429.3	18.46	83454.9	18.46	130085	18.46	169210	18.46	213907	18.46	253776	18.46	298776	18.46	344005	18.46	388650	18.46	428528	18.46	469262	18.46	513478
18.47	-62753.7	18.47	-7368.17	18.47	43679.3	18.47	83948.6	18.47	129662	18.47	168859	18.47	213902	18.47	253748	18.47	298515	18.47	344246	18.47	388848	18.47	428475	18.47	469476	18.47	513537
18.48	-62981.3	18.48	-7704.3	18.48	43195.9	18.48	83810.3	18.48	129609	18.48	169039	18.48	213447	18.48	253671	18.48	298344	18.48	343459	18.48	388926	18.48	428596	18.48	469907	18.48	513736
18.49	-62159.8	18.49	-7528.47	18.49	43487	18.49	83815.1	18.49	129704	18.49	169281	18.49	214013	18.49	253622	18.49	298697	18.49	343644	18.49	388668	18.49	428543	18.49	470005	18.49	513757
18.5	-62486.4	18.5	-7633.52	18.5	42235.1	18.5	83876.7	18.5	130091	18.5	168945	18.5	213498	18.5	253603	18.5	298891	18.5	343816	18.5	388684	18.5	428802	18.5	469545	18.5	513722
18.51	-62298.3	18.51	-7508.56	18.51	42799.6	18.51	83607.2	18.51	129808	18.51	169244	18.51	213988	18.51	253670	18.51	298665	18.51	343789	18.51	388745	18.51	428621	18.51	469319	18.51	513791
18.52	-61827.1	18.52	-7137.72	18.52	42774.4	18.52	84370.6	18.52	130036	18.52	168693	18.52	213483	18.52	253526	18.52	298701	18.52	343368	18.52	388681	18.52	428808	18.52	469276	18.52	513616
18.53	-62244.5	18.53	-7105.35	18.53	43458	18.53	84081.7	18.53	129944	18.53	169138	18.53	213576	18.53	253795	18.53	298893	18.53	343148	18.53	388736	18.53	428506	18.53	469351	18.53	513581
18.54	-62097.6	18.54	-7820.57	18.54	43448.9	18.54	83904.8	18.54	130052	18.54	169157	18.54	213692	18.54	253492	18.54	298647	18.54	343445	18.54	388572	18.54	428695	18.54	469502	18.54	513488
18.55	-62546	18.55	-7373.77	18.55	43183.1	18.55	84000	18.55	129867	18.55	169442	18.55	213607	18.55	253692	18.55	298860	18.55	343357	18.55	388913	18.55	428577	18.55	469098	18.55	513320
18.56	-62495.1	18.56	-8051.48	18.56	43436.5	18.56	83820	18.56	130451	18.56	169334	18.56	213784	18.56	253804	18.56	298848	18.56	343820	18.56	388891	18.56	428437	18.56	469685	18.56	513519
18.57	-62784.7	18.57	-7951.79	18.57	43388.2	18.57	83857.6	18.57	130025	18.57	169045	18.57	213555	18.57	253688	18.57	298949	18.57	344070	18.57	388850	18.57	428605	18.57	469267	18.57	513718
18.58	-62793.6	18.58	-7505.17	18.58	43488.5	18.58	84245.7	18.58	129561	18.58	168997	18.58	213876	18.58	253742	18.58	299163	18.58	343719	18.58	388498	18.58	428909	18.58	469841	18.58	513454
18.59	-62530.7	18.59	-7915.46	18.59	42808.9	18.59	84016.3	18.59	129826	18.59	168855	18.59	213570	18.59	253768	18.59	298772	18.59	343634	18.59	388780	18.59	428642	18.59	469184	18.59	513425
18.6	-62742.4	18.6	-7896.24	18.6	43307.7	18.6	83785.9	18.6	129908	18.6	169138	18.6	213893	18.6	254413	18.6	298598	18.6	343883	18.6	389181	18.6	428719	18.6	469375	18.6	513966
18.61	-62550	18.61	-8004.47	18.61	43057.4	18.61	83678.6	18.61	130375	18.61	168987	18.61	213844	18.61	253981	18.61	298905	18.61	343472	18.61	388706	18.61	428378	18.61	469534	18.61	513960
18.62	-62145.1	18.62	-6922.8	18.62	43403.8	18.62	83403.3	18.62	130321	18.62	169202	18.62	213784	18.62	253673	18.62	298578	18.62	343450	18.62	388327	18.62	428503	18.62	469236	18.62	513372
18.63	-62833.9	18.63	-7244.25	18.63	42912.6	18.63	83845.9	18.63	130380	18.63	168928	18.63	213872	18.63	253824	18.63	298667	18.63	343840	18.63	388734	18.63	428660	18.63	469397	18.63	513582
18.64	-62753.7	18.64	-7462.38	18.64	43547.5	18.64	84180.6	18.64	129944	18.64	169222	18.64	213797	18.64	253799	18.64	298495	18.64	343369	18.64	388709	18.64	428661	18.64	469814	18.64	513585
18.65	-62435	18.65	-7540.44	18.65	43721.5	18.65	83885.2	18.65	129940	18.65	169142	18.65	213694	18.65	253766	18.65	298325	18.65	343412	18.65	388838	18.65	428493	18.65	470088	18.65	513580
18.66	-62686.1	18.66	-7786.97	18.66	42652.3	18.66	83727.3	18.66	129975	18.66	168848	18.66	213449	18.66	253269	18.66	298569	18.66	343928	18.66	388556	18.66	428632	18.66	469511	18.66	513300
18.67	-62511.8	18.67	-7064.83	18.67	42714.1	18.67	83933.7	18.67	130171	18.67	169260	18.67	213386	18.67	253449	18.67	298644	18.67	343344	18.67	388459	18.67	428272	18.67	469621	18.67	513276
18.68	-62777.5	18.68	-7428	18.68	43285.7	18.68	83895.8	18.68	130506	18.68	169280	18.68	213478	18.68	253907	18.68	298686	18.68	343347	18.68	388235	18.68	428384	18.68	469482	18.68	513766
18.69	-62542.6	18.69	-8251.03	18.69	42652.1	18.69	84147.1	18.69	130073	18.69	169080	18.69	213735	18.69	253889	18.69	298890	18.69	343743	18.69	388557	18.69	429220	18.69	469978	18.69	513332
18.7	-62162.4	18.7	-7605.42	18.7	42909.9	18.7	84316.8	18.7	130009	18.7	169134	18.7	213990	18.7	254360	18.7	299067	18.7	343184	18.7	388325	18.7	428685	18.7	469690	18.7	513751
18.71	-62641.4	18.71	-7585.44	18.71	43167.9	18.71	84326.2	18.71	129938	18.71	168949	18.71	213480	18.71	253866	18.71	298466	18.71	343564	18.71	388699	18.71	428400	18.71	469818	18.71	514001
18.72	-62595.8	18.72	-7814.61	18.72	43327.8	18.72	83989.9	18.72	129840	18.72	168995	18.72	213815	18.72	253936	18.72	298642	18.72	343843	18.72	388492	18.72	428615	18.72	469637	18.72	513939
18.73	-62010.9	18.73	-7537.21	18.73	43065.2	18.73	83906.1	18.73	130086	18.73	169427	18.73	213513	18.73	253847	18.73	298968	18.73	343533	18.73	388852	18.73	428362	18.73	469992	18.73	513520
18.74	-62916.5	18.74	-7021.51	18.74	43227.2	18.74	84081.4	18.74	129809	18.74	168756	18.74	213717	18.74	253735	18.74	298608	18.74	343742	18.74	388836	18.74	428675	18.74	469931	18.74	513521
18.75	-63067.7	18.75	-7537.61	18.75	43203.3	18.75	84112	18.75	130019	18.75	169211	18.75	213554	18.75	253669	18.75	298738	18.75	343490	18.75	388702	18.75	428584	18.75	469313	18.75	513419
18.76	-62939.1	18.76	-6850.48	18.76	43495	18.76	83925.3	18.76	129831	18.76	168834	18.76	213589	18.76	253638	18.76	298738	18.76	343676	18.76	388871	18.76	428624	18.76	469585	18.76	513557
18.77	-62490.1	18.77	-7593.97	18.77	43260.6	18.77	83966.6	18.77	129858	18.77	169044	18.77	213768	18.77	253737	18.77	299012	18.77	343697	18.77	388906	18.77	428372	18.77	469436	18.77	513347
18.78	-61783.5	18.78	-7601.28	18.78	42958	18.78	83946.1	18.78	129704	18.78	168844	18.78	213616	18.78	253847	18.78	298856	18.78	343592	18.78	388867	18.78	428922	18.78	469648	18.78	513712
18.79	-62271.6	18.79	-7489.74	18.79	42695.3	18.79	83738.1	18.79	129931	18.79	169090	18.79	213731	18.79	253619	18.79	298747	18.79	343765	18.79	388658	18.79	428496	18.79	469870	18.79	513594
18.8	-62241	18.8	-7831.79	18.8	42740.9	18.8	83822	18.8	130188	18.8	169065	18.8	213546	18.8	253754	18.8	298942	18.8	343572	18.8	388551	18.8	428964	18.8	469624	18.8	513624
18.81	-62858.6	18.81	-7308.97	18.81	43080.2	18.81	83672.5	18.81	130054	18.81	168637	18.81	214117	18.81	253679	18.81	298747	18.81	343846	18.81	389093	18.81	428781	18.81	470013	18.81	513855
18.82	-62852.1	18.82	-7420.38	18.82	43040.8	18.82	84088.9	18.82	129419	18.82	168937	18.82	213379	18.82	254062	18.82	298678	18.82	343918	18.82	388668	18.82	428878	18.82	469807	18.82	513539
18.83	-62372.8	18.83	-7346.13	18.83	42835.9	18.83	83701.2	18.83	130232	18.83	169227	18.83	213430	18.83	253986	18.83	298817	18.83	343741	18.83	388881	18.83	428982	18.83	469947	18.83	513872
18.84	-62966.5	18.84	-7960.74	18.84	43104.2	18.84	83848.3	18.84	130116	18.84	168858	18.84	213630	18.84	253409	18.84	298690	18.84	343874	18.84	388474	18.84	428862	18.84	469308	18.84	513916
18.85	-62690.5	18.85	-7491.61	18.85	43106.1	18.85	83894.9	18.85	130064	18.85	169349	18.85	213529	18.85	253915	18.85	299047	18.85	343715	18.85	388307	18.85	427929	18.85	469524	18.85	513779
18.86	-63157.1	18.86	-8033.12	18.86	42901.1	18.86	83805.8	18.86	130044	18.86	169038	18.86	213663	18.86	253781	18.86	298940	18.86	343339	18.86	388568	18.86	428478	18.86	469504	18.86	513564
18.87	-63186	18.87	-7529.33	18.87	42887.1	18.87	83810.3	18.87	130420	18.87	169238	18.87	213577	18.87	253667	18.87	298570	18.87	343272	18.87	388956	18.87	428831	18.87	469643	18.87	513749
18.88	-62503.4	18.88	-7421.07	18.88	43101.6	18.88	84107.5	18.88	130004	18.88	169156	18.88	213631	18.88	253532	18.88	298502	18.88	343725	18.88	388603	18.88	428617	18.88	469716	18.88	513286
18.89	-62826.4	18.89	-7637.28	18.89	43078	18.89	84341.9	18.89	130468	18.89	169223	18.89	213594	18.89	253901	18.89	298777	18.89	343935	18.89	388764	18.89	428751	18.89	469765	18.89	513504
18.9	-62562.7	18.9	-7875.07	18.9	43182.5	18.9	83941.8	18.9	129811	18.9	168759	18.9	213828	18.9	253868	18.9	298655	18.9	343543	18.9	388384	18.9	428430	18.9	469703	18.9	513787
18.91	-62089.5	18.91	-7729.9	18.91	42681.7	18.91	84199.5	18.91	129780	18.91	169042	18.91	213812	18.91	253892	18.91	299088	18.91	344155	18.91	388918	18.91	428586	18.91	469519	18.91	513552
18.92	-63025.4	18.92	-8169.1	18.92	42911	18.92	83833.6	18.92	130099	18.92	169483	18.92	213722	18.92	253970	18.92	298606	18.92	344330	18.92	389020	18.92	428738	18.92	470177	18.92	513697
18.93	-62587	18.93	-7528.74	18.93	42934.2	18.93	84514.8	18.93	130570	18.93	169518	18.93	213659	18.93	253769	18.93	298636	18.93	343959	18.93	388385	18.93	428410	18.93	469589	18.93	513256
18.94	-62789.7	18.94	-7226.57	18.94	42715.2	18.94	84195.1	18.94	130043	18.94	169465	18.94	214023	18.94	253838	18.94	299095	18.94	344046	18.94	388820	18.94	428527	18.94	469408	18.94	513622
18.95	-62524.7	18.95	-7314.65	18.95	42958.6	18.95	84030.5	18.95	130347	18.95	169503	18.95	214078	18.95	254213	18.95	299031	18.95	343989	18.95	388695	18.95	428608	18.95	469478	18.95	513763
18.96	-62953.9	18.96	-7456.14	18.96	43114.8	18.96	84328.3	18.96	130422	18.96	169314	18.96	214047	18.96	253970	18.96	299209	18.96	343887	18.96	389062	18.96	428642	18.96	469819	18.96	513615
18.97	-62547.7	18.97	-7501.21	18.97	42998.5	18.97	84113.2	18.97	130442	18.97	169419	18.97	213894	18.97	254003	18.97	298806	18.97	343620	18.97	389001	18.97	428846	18.97	469709	18.97	513873
18.98	-62624.7	18.98	-7043.77	18.98	43007.3	18.98	84078.4	18.98	130309	18.98	169101	18.98	213877	18.98	254073	18.98	299071	18.98	343894	18.98	388857	18.98	428998	18.98	469797	18.98	513646
18.99	-62677.7	18.99	-7573.99	18.99	42832.9	18.99	84111.9	18.99	130372	18.99	169284	18.99	214150	18.99	254116	18.99	298546	18.99	344229	18.99	388844	18.99	428592	18.99	469757	18.99	513740
19	-62374.6	19	-8092.05	19	42698.9	19	84193.7	19	130105	19	168544	19	213907	19	253752	19	298554	19	343884	19	388585	19	428422	19	469648	19	513648
19.01	-62438.2	19.01	-7900.65	19.01	43093.2	19.01	84149.1	19.01	130263	19.01	168940	19.01	214089	19.01	253785	19.01	298913	19.01	344149	19.01	388977	19.01	428811	19.01	469976	19.01	513970
19.02	-63708.2	19.02	-7443.67	19.02	42797.9	19.02	84121.1	19.02	130529	19.02	169149	19.02	214092	19.02	253927	19.02	298463	19.02	343935	19.02	388927	19.02	429209	19.02	469878	19.02	513867
19.03	-63280.4	19.03	-7812.06	19.03	42561.9	19.03	84018.2	19.03	130243	19.03	169375	19.03	214058	19.03	253846	19.03	298612	19.03	343934	19.03	388923	19.03	429187	19.03	469817	19.03	513916
19.04	-62908.9	19.04	-7586.23	19.04	42179.1	19.04	84283.8	19.04	130368	19.04	169264	19.04	213768	19.04	253757	19.04	298403	19.04	343710	19.04	388757	19.04	428962	19.04	469833	19.04	513868
19.05	-62808.2	19.05	-7276.9	19.05	42145.8	19.05	84271.8	19.05	130666	19.05	169253	19.05	213883	19.05	254012	19.05	298613	19.05	343578	19.05	388795	19.05	428605	19.05	469467	19.05	513609
19.06	-63792.6	19.06	-7642.14	19.06	42236	19.06	84471.3	19.06	130836	19.06	169196	19.06	214065	19.06	254240	19.06	298698	19.06	344082	19.06	388910	19.06	428765	19.06	469841	19.06	513941
19.07	-63143.8	19.07	-8042.38	19.07	43093.9	19.07	84555.7	19.07	130353	19.07	168549	19.07	213874	19.07	253710	19.07	298633	19.07	343915	19.07	388867	19.07	428955	19.07	469615	19.07	513485
19.08	-62714.8	19.08	-8349.6	19.08	42647.1	19.08	84402.7	19.08	130714	19.08	169431	19.08	214271	19.08	254188	19.08	299145	19.08	343753	19.08	388734	19.08	428775	19.08	469507	19.08	513707
19.09	-62619.4	19.09	-7760.08	19.09	42204.7	19.09	84386.1	19.09	130380	19.09	169122	19.09	214027	19.09	253732	19.09	298971	19.09	343854	19.09	389111	19.09	428510	19.09	469822	19.09	513881
19.1	-62798	19.1	-7483.52	19.1	43087.1	19.1	84094.2	19.1	129910	19.1	168808	19.1	213987	19.1	254249	19.1	298630	19.1	343582	19.1	388678	19.1	428553	19.1	469757	19.1	513811
19.11	-63153.4	19.11	-8188.71	19.11	43111.7	19.11	84369.3	19.11	130640	19.11	169368	19.11	213871	19.11	253912	19.11	298794	19.11	343657	19.11	388225	19.11	428650	19.11	469947	19.11	513722
19.12	-63040.7	19.12	-7773.14	19.12	42815.6	19.12	84682.2	19.12	130574	19.12	169558	19.12	213959	19.12	253752	19.12	299092	19.12	343785	19.12	389047	19.12	428373	19.12	470101	19.12	513731
19.13	-62460.6	19.13	-7284.57	19.13	42588.1	19.13	84312.7	19.13	130621	19.13	168801	19.13	213887	19.13	253921	19.13	298870	19.13	343831	19.13	389041	19.13	429035	19.13	470147	19.13	513679
19.14	-62572.2	19.14	-7486.73	19.14	43118.9	19.14	84602.3	19.14	130678	19.14	169256	19.14	214092	19.14	253640	19.14	298857	19.14	344279	19.14	388915	19.14	428447	19.14	469836	19.14	513575
19.15	-62998	19.15	-7069.39	19.15	43260.1	19.15	84208	19.15	130379	19.15	169473	19.15	213818	19.15	253512	19.15	298632	19.15	344117	19.15	388636	19.15	428433	19.15	469877	19.15	513536
19.16	-62862.6	19.16	-7740.96	19.16	42423.1	19.16	84445.5	19.16	130145	19.16	169254	19.16	214444	19.16	254169	19.16	298996	19.16	343614	19.16	389036	19.16	429112	19.16	469650	19.16	513779
19.17	-62855.8	19.17	-7371.57	19.17	43171.4	19.17	84602.4	19.17	130618	19.17	169462	19.17	214209	19.17	254349	19.17	299343	19.17	343618	19.17	389064	19.17	428695	19.17	469537	19.17	513837
19.18	-62841.2	19.18	-7662.58	19.18	42935.7	19.18	85067.9	19.18	130752	19.18	169229	19.18	213990	19.18	253858	19.18	299170	19.18	343810	19.18	389118	19.18	428992	19.18	469429	19.18	513892
19.19	-62284.2	19.19	-7791.84	19.19	42378.2	19.19	84563.3	19.19	130885	19.19	169240	19.19	213986	19.19	254327	19.19	298979	19.19	343647	19.19	388881	19.19	428612	19.19	469708	19.19	514186
19.2	-63279.9	19.2	-7330.35	19.2	42873.5	19.2	84052.2	19.2	130975	19.2	169602	19.2	214413	19.2	253950	19.2	299137	19.2	344064	19.2	388953	19.2	428872	19.2	469647	19.2	513909
19.21	-63280.3	19.21	-8019.72	19.21	43148.4	19.21	84792.5	19.21	130925	19.21	169916	19.21	214290	19.21	253906	19.21	299055	19.21	344146	19.21	388808	19.21	428860	19.21	470177	19.21	514181
19.22	-62990.2	19.22	-7515.85	19.22	42935.1	19.22	84614	19.22	130830	19.22	169844	19.22	214039	19.22	253944	19.22	298846	19.22	344332	19.22	388813	19.22	429262	19.22	469894	19.22	514101
19.23	-63151.6	19.23	-7787.68	19.23	42662.1	19.23	84775.2	19.23	130849	19.23	169798	19.23	213889	19.23	253767	19.23	299245	19.23	343928	19.23	389368	19.23	428939	19.23	469928	19.23	514014
19.24	-63406.9	19.24	-7812.35	19.24	43240.6	19.24	84206.4	19.24	130805	19.24	169453	19.24	214374	19.24	253671	19.24	299213	19.24	343982	19.24	389114	19.24	428786	19.24	469922	19.24	514065
19.25	-63407.7	19.25	-7067.97	19.25	42758.6	19.25	84923.8	19.25	130866	19.25	169415	19.25	214558	19.25	254015	19.25	299183	19.25	343890	19.25	389335	19.25	428915	19.25	469845	19.25	514242
19.26	-62808.6	19.26	-7494.07	19.26	42619.5	19.26	84621.2	19.26	131166	19.26	169461	19.26	213977	19.26	254195	19.26	299005	19.26	344264	19.26	389033	19.26	428988	19.26	470162	19.26	513902
19.27	-63160.9	19.27	-7390.5	19.27	42418.1	19.27	84263.3	19.27	130755	19.27	170081	19.27	214358	19.27	254372	19.27	299220	19.27	344439	19.27	388655	19.27	428799	19.27	469687	19.27	513611
19.28	-63252.4	19.28	-7463.88	19.28	42712.9	19.28	84551.8	19.28	130653	19.28	169648	19.28	214069	19.28	254283	19.28	299444	19.28	344056	19.28	388903	19.28	428700	19.28	469335	19.28	513955
19.29	-62925.9	19.29	-8180.89	19.29	42484.1	19.29	84729.5	19.29	130936	19.29	169552	19.29	214467	19.29	254150	19.29	298955	19.29	343943	19.29	388995	19.29	429152	19.29	469562	19.29	513857
19.3	-63454.7	19.3	-7665.27	19.3	42631.1	19.3	84478.5	19.3	130751	19.3	169365	19.3	214316	19.3	254154	19.3	299012	19.3	344277	19.3	389003	19.3	428949	19.3	469907	19.3	513937
19.31	-63273.9	19.31	-8059.53	19.31	42908.6	19.31	84855.4	19.31	130733	19.31	169485	19.31	214378	19.31	254036	19.31	298921	19.31	344100	19.31	388946	19.31	428789	19.31	469808	19.31	513824
19.32	-63047.9	19.32	-7995.14	19.32	42821.6	19.32	84259.5	19.32	130480	19.32	169455	19.32	214176	19.32	254277	19.32	298517	19.32	343773	19.32	388737	19.32	429233	19.32	469758	19.32	513479
19.33	-63162.7	19.33	-7104.56	19.33	42559	19.33	84641.8	19.33	131297	19.33	169114	19.33	214532	19.33	253857	19.33	298822	19.33	343718	19.33	388725	19.33	428776	19.33	469981	19.33	513716
19.34	-63510.4	19.34	-7296.15	19.34	42718.3	19.34	84390.9	19.34	130762	19.34	169181	19.34	214153	19.34	254167	19.34	298765	19.34	343917	19.34	388633	19.34	428765	19.34	469994	19.34	513684
19.35	-63114.6	19.35	-8077.14	19.35	43101.9	19.35	84327.4	19.35	130714	19.35	169226	19.35	214114	19.35	254124	19.35	299181	19.35	344067	19.35	388770	19.35	428664	19.35	470020	19.35	513716
19.36	-62598.2	19.36	-7132.52	19.36	42580.7	19.36	84793.2	19.36	130819	19.36	168841	19.36	214158	19.36	253891	19.36	298707	19.36	343723	19.36	389154	19.36	429157	19.36	469926	19.36	513699
19.37	-63160.1	19.37	-7868.26	19.37	42872.5	19.37	84726.6	19.37	131434	19.37	169283	19.37	214498	19.37	254337	19.37	299324	19.37	343971	19.37	389108	19.37	429098	19.37	469690	19.37	513612
19.38	-63427.1	19.38	-7610.77	19.38	43070.6	19.38	84688.4	19.38	131415	19.38	169419	19.38	214222	19.38	254110	19.38	299331	19.38	344291	19.38	389262	19.38	428600	19.38	469863	19.38	514102
19.39	-62863.7	19.39	-7842.76	19.39	42791.1	19.39	84335.5	19.39	130950	19.39	169102	19.39	214353	19.39	253722	19.39	299027	19.39	344660	19.39	388995	19.39	428908	19.39	469734	19.39	514091
19.4	-63196.8	19.4	-7475.98	19.4	42374.6	19.4	84909.5	19.4	130431	19.4	169613	19.4	214205	19.4	253962	19.4	298513	19.4	343946	19.4	388886	19.4	428704	19.4	469960	19.4	514234
19.41	-63167.6	19.41	-7895.34	19.41	42738.4	19.41	85174.1	19.41	130861	19.41	169700	19.41	214208	19.41	254342	19.41	299427	19.41	343991	19.41	389196	19.41	429301	19.41	469943	19.41	513609
19.42	-63108.9	19.42	-7755.54	19.42	43300.8	19.42	84681.5	19.42	130447	19.42	169396	19.42	214081	19.42	254288	19.42	299042	19.42	344598	19.42	389259	19.42	429186	19.42	469867	19.42	514162
19.43	-62927.4	19.43	-7466.06	19.43	43118.4	19.43	84660.8	19.43	131034	19.43	170103	19.43	214102	19.43	254115	19.43	299019	19.43	344251	19.43	388775	19.43	429025	19.43	469845	19.43	513925
19.44	-62966.8	19.44	-7454.04	19.44	42915.8	19.44	84644	19.44	131609	19.44	169389	19.44	214142	19.44	254273	19.44	299018	19.44	344398	19.44	389081	19.44	429268	19.44	470134	19.44	513641
19.45	-63834.3	19.45	-8209.6	19.45	42973.6	19.45	84628	19.45	131053	19.45	169425	19.45	214263	19.45	254382	19.45	299068	19.45	344359	19.45	388954	19.45	429407	19.45	470662	19.45	514169
19.46	-63306.1	19.46	-8008.68	19.46	42588.9	19.46	84490.2	19.46	131327	19.46	169726	19.46	215229	19.46	254217	19.46	298863	19.46	344317	19.46	389303	19.46	428709	19.46	469714	19.46	513859
19.47	-63309.2	19.47	-7544.58	19.47	43309.4	19.47	84995.3	19.47	131247	19.47	169719	19.47	214765	19.47	254391	19.47	299539	19.47	344464	19.47	389111	19.47	428876	19.47	469690	19.47	514268
19.48	-63482.6	19.48	-7823.62	19.48	42518.9	19.48	84439	19.48	130677	19.48	169645	19.48	213776	19.48	254216	19.48	299396	19.48	344040	19.48	389099	19.48	429292	19.48	469719	19.48	513924
19.49	-62891.7	19.49	-7485.83	19.49	42516.5	19.49	84817.1	19.49	131496	19.49	169559	19.49	214336	19.49	254303	19.49	299035	19.49	344216	19.49	389025	19.49	429161	19.49	469718	19.49	513683
19.5	-62658.9	19.5	-7767.12	19.5	42407.9	19.5	84966.6	19.5	131711	19.5	169197	19.5	214181	19.5	254219	19.5	299135	19.5	344229	19.5	389189	19.5	428733	19.5	469749	19.5	514190
19.51	-63284	19.51	-7875.92	19.51	42963.6	19.51	84359.9	19.51	131228	19.51	169347	19.51	214227	19.51	253762	19.51	299249	19.51	344030	19.51	388714	19.51	428716	19.51	469739	19.51	514358
19.52	-62989.3	19.52	-7783.6	19.52	42532.2	19.52	84423.3	19.52	131172	19.52	169406	19.52	214026	19.52	253894	19.52	298808	19.52	343960	19.52	388321	19.52	429112	19.52	469901	19.52	513873
19.53	-62955	19.53	-7878.59	19.53	42558	19.53	84866.1	19.53	130885	19.53	169382	19.53	214478	19.53	254259	19.53	299076	19.53	343860	19.53	388478	19.53	428796	19.53	470006	19.53	513764
19.54	-62730.7	19.54	-7970.54	19.54	42502.3	19.54	84748	19.54	130650	19.54	169176	19.54	214814	19.54	254069	19.54	298456	19.54	343819	19.54	389046	19.54	428896	19.54	469800	19.54	513870
19.55	-63332.4	19.55	-8226.98	19.55	43072.7	19.55	84336.9	19.55	130517	19.55	169503	19.55	214204	19.55	254025	19.55	298823	19.55	343632	19.55	388633	19.55	429008	19.55	469882	19.55	513814
19.56	-63467.9	19.56	-7962.77	19.56	42218.4	19.56	84291.3	19.56	131168	19.56	169904	19.56	214519	19.56	254145	19.56	299305	19.56	344190	19.56	388600	19.56	428890	19.56	470320	19.56	513855
19.57	-63304.4	19.57	-7649.37	19.57	41979.3	19.57	84583.7	19.57	131464	19.57	169497	19.57	213813	19.57	254098	19.57	299194	19.57	344292	19.57	388948	19.57	428792	19.57	469551	19.57	513631
19.58	-63814	19.58	-8129.76	19.58	42376.5	19.58	84765.5	19.58	131233	19.58	169602	19.58	214087	19.58	254123	19.58	298890	19.58	343650	19.58	388820	19.58	428895	19.58	469629	19.58	513837
19.59	-63898.4	19.59	-8407.36	19.59	42871.6	19.59	84937.8	19.59	130629	19.59	169954	19.59	214170	19.59	254063	19.59	299211	19.59	343864	19.59	388761	19.59	428508	19.59	469958	19.59	514034
19.6	-63613	19.6	-7545.29	19.6	42363.8	19.6	84373.3	19.6	130920	19.6	169219	19.6	213915	19.6	254039	19.6	299212	19.6	344046	19.6	388743	19.6	429239	19.6	469927	19.6	513708
19.61	-63606.4	19.61	-8147.07	19.61	42492.3	19.61	84887.6	19.61	130895	19.61	169068	19.61	213940	19.61	254158	19.61	299165	19.61	343756	19.61	388902	19.61	428865	19.61	470149	19.61	513905
19.62	-63240.6	19.62	-7718.89	19.62	42588.6	19.62	84755	19.62	130869	19.62	169165	19.62	214014	19.62	253897	19.62	298954	19.62	343947	19.62	389048	19.62	429155	19.62	469778	19.62	513770
19.63	-63133.2	19.63	-7686.25	19.63	42662.8	19.63	84824.3	19.63	131322	19.63	169307	19.63	214286	19.63	254525	19.63	298776	19.63	343711	19.63	388996	19.63	429183	19.63	469736	19.63	513935
19.64	-63223.6	19.64	-8053.72	19.64	42256.1	19.64	84495.8	19.64	131636	19.64	169813	19.64	214155	19.64	254036	19.64	298784	19.64	344148	19.64	389155	19.64	428848	19.64	469703	19.64	513667
19.65	-63553.1	19.65	-8432.54	19.65	42216.2	19.65	84300.9	19.65	130704	19.65	169269	19.65	213944	19.65	254272	19.65	298591	19.65	344002	19.65	389014	19.65	429104	19.65	469961	19.65	513979
19.66	-63621.1	19.66	-7446.58	19.66	42514.8	19.66	84783.5	19.66	131222	19.66	169695	19.66	214256	19.66	253822	19.66	299005	19.66	344184	19.66	388823	19.66	429010	19.66	470196	19.66	513984
19.67	-64189.9	19.67	-7867.74	19.67	42220.6	19.67	84421.3	19.67	131291	19.67	169675	19.67	213898	19.67	254031	19.67	299227	19.67	344270	19.67	388798	19.67	428792	19.67	470067	19.67	513957
19.68	-63870.7	19.68	-7563.75	19.68	42789.1	19.68	84741.3	19.68	131668	19.68	169409	19.68	214261	19.68	254446	19.68	298985	19.68	344374	19.68	388895	19.68	428616	19.68	470147	19.68	514041
19.69	-63232.9	19.69	-8038.69	19.69	42278.7	19.69	84974.6	19.69	131047	19.69	169697	19.69	214059	19.69	254198	19.69	298951	19.69	343797	19.69	388749	19.69	428978	19.69	469748	19.69	513908
19.7	-63407.4	19.7	-8469.77	19.7	42219.8	19.7	84890.2	19.7	131590	19.7	169196	19.7	214330	19.7	254174	19.7	298953	19.7	344052	19.7	388868	19.7	428916	19.7	469425	19.7	513771
19.71	-63863.8	19.71	-8133.34	19.71	42327.5	19.71	84956.8	19.71	131260	19.71	169284	19.71	214552	19.71	254329	19.71	299113	19.71	343923	19.71	388702	19.71	428985	19.71	469718	19.71	514063
19.72	-63543.5	19.72	-8195.67	19.72	42714.2	19.72	85094.9	19.72	131285	19.72	169740	19.72	214636	19.72	253837	19.72	299038	19.72	343979	19.72	389063	19.72	428716	19.72	470334	19.72	513707
19.73	-63287.8	19.73	-8528.08	19.73	42581.3	19.73	84482.3	19.73	131289	19.73	169560	19.73	214313	19.73	253969	19.73	299516	19.73	344186	19.73	388829	19.73	429155	19.73	469763	19.73	513764
19.74	-63732.1	19.74	-7614.3	19.74	42675.3	19.74	84819.5	19.74	131308	19.74	169388	19.74	214333	19.74	253866	19.74	298991	19.74	343543	19.74	389049	19.74	428558	19.74	469958	19.74	513782
19.75	-63945.9	19.75	-8105.88	19.75	42279.4	19.75	85102.1	19.75	131510	19.75	169686	19.75	214338	19.75	253871	19.75	298741	19.75	344029	19.75	388864	19.75	428726	19.75	469650	19.75	513847
19.76	-63839.6	19.76	-7862.35	19.76	42138.7	19.76	84983.2	19.76	131643	19.76	169572	19.76	214039	19.76	254165	19.76	299120	19.76	343668	19.76	388854	19.76	429050	19.76	470164	19.76	514013
19.77	-63399.6	19.77	-8696.63	19.77	42065.2	19.77	84622.6	19.77	131269	19.77	169476	19.77	214198	19.77	254017	19.77	299263	19.77	343955	19.77	388879	19.77	428594	19.77	470119	19.77	513694
19.78	-63747.5	19.78	-8468.08	19.78	42121.3	19.78	85177.7	19.78	130975	19.78	169526	19.78	214186	19.78	254022	19.78	299329	19.78	344234	19.78	388980	19.78	428937	19.78	469496	19.78	513985
19.79	-63802.1	19.79	-8703.8	19.79	42333.5	19.79	85132.5	19.79	131240	19.79	169650	19.79	213972	19.79	253839	19.79	298950	19.79	343800	19.79	389304	19.79	428655	19.79	469643	19.79	513770
19.8	-64390.2	19.8	-8427.27	19.8	42425.9	19.8	84971.1	19.8	132169	19.8	169682	19.8	214158	19.8	254089	19.8	299183	19.8	344168	19.8	388784	19.8	428871	19.8	469875	19.8	513914
19.81	-63819.8	19.81	-8247.85	19.81	42765.4	19.81	85273.1	19.81	131575	19.81	169876	19.81	214224	19.81	254474	19.81	299007	19.81	344362	19.81	388697	19.81	429172	19.81	470004	19.81	513669
19.82	-63442	19.82	-8026.57	19.82	42142.5	19.82	84998.7	19.82	131446	19.82	169615	19.82	214137	19.82	254350	19.82	299432	19.82	343692	19.82	388578	19.82	428878	19.82	469857	19.82	514008
19.83	-63741.9	19.83	-7976.57	19.83	42092.8	19.83	85108.6	19.83	131703	19.83	169856	19.83	214009	19.83	253734	19.83	299159	19.83	343703	19.83	388546	19.83	429132	19.83	469547	19.83	513975
19.84	-63272.2	19.84	-8072.6	19.84	42279.5	19.84	84698.5	19.84	132027	19.84	169607	19.84	214467	19.84	254101	19.84	298810	19.84	343805	19.84	388649	19.84	428662	19.84	469941	19.84	513470
19.85	-63048.3	19.85	-8265.62	19.85	41904.4	19.85	85219.6	19.85	131670	19.85	169875	19.85	214091	19.85	254199	19.85	299421	19.85	344019	19.85	388816	19.85	428749	19.85	470012	19.85	513473
19.86	-63202.9	19.86	-8698.6	19.86	42358.3	19.86	84956.7	19.86	131934	19.86	169894	19.86	214263	19.86	253946	19.86	299014	19.86	344064	19.86	389133	19.86	428823	19.86	470132	19.86	513731
19.87	-63551.2	19.87	-8361.82	19.87	42172.9	19.87	85196.1	19.87	131612	19.87	169806	19.87	214283	19.87	254786	19.87	299142	19.87	343778	19.87	389010	19.87	429122	19.87	470022	19.87	513806
19.88	-63622.3	19.88	-8173.76	19.88	42111	19.88	85038.5	19.88	132089	19.88	169403	19.88	214181	19.88	254582	19.88	299433	19.88	343641	19.88	389228	19.88	428583	19.88	469606	19.88	514185
19.89	-63603.9	19.89	-8142.84	19.89	42346.6	19.89	85095.9	19.89	132156	19.89	169724	19.89	213833	19.89	254131	19.89	299046	19.89	344241	19.89	389738	19.89	429098	19.89	469822	19.89	513742
19.9	-63108.4	19.9	-8689.91	19.9	42261.3	19.9	85943.9	19.9	131468	19.9	169646	19.9	214527	19.9	254262	19.9	298805	19.9	344055	19.9	389097	19.9	429240	19.9	469994	19.9	513579
19.91	-63772.2	19.91	-8489.4	19.91	42072.3	19.91	85021.2	19.91	132158	19.91	169281	19.91	214545	19.91	254427	19.91	298553	19.91	344190	19.91	389557	19.91	429065	19.91	469709	19.91	513858
19.92	-63880	19.92	-8869.43	19.92	41878.8	19.92	85225.5	19.92	131948	19.92	169767	19.92	214383	19.92	254318	19.92	299347	19.92	344335	19.92	389276	19.92	429004	19.92	469981	19.92	513942
19.93	-63385.2	19.93	-8534.04	19.93	41842.4	19.93	85864.2	19.93	131731	19.93	169682	19.93	214169	19.93	253989	19.93	299211	19.93	344081	19.93	389056	19.93	429063	19.93	470184	19.93	514278
19.94	-63300.2	19.94	-7909.65	19.94	42233.1	19.94	85253.3	19.94	131754	19.94	169544	19.94	214108	19.94	254098	19.94	299181	19.94	344058	19.94	389115	19.94	428820	19.94	470348	19.94	514145
19.95	-63101.5	19.95	-8431.05	19.95	41771.4	19.95	84747.1	19.95	131856	19.95	169744	19.95	214103	19.95	253956	19.95	299240	19.95	343799	19.95	389027	19.95	428901	19.95	470008	19.95	513709
19.96	-63539.8	19.96	-8593.68	19.96	41530.2	19.96	84652.4	19.96	131841	19.96	169622	19.96	214175	19.96	254361	19.96	299133	19.96	343847	19.96	388977	19.96	429041	19.96	469931	19.96	513996
19.97	-64025.6	19.97	-8179.54	19.97	42305.8	19.97	84804.2	19.97	132280	19.97	169572	19.97	214493	19.97	253974	19.97	299140	19.97	343529	19.97	388945	19.97	428892	19.97	469589	19.97	513736
19.98	-63329.8	19.98	-8432.01	19.98	42245.1	19.98	84945.7	19.98	132003	19.98	169735	19.98	214093	19.98	254629	19.98	299414	19.98	343849	19.98	389150	19.98	428757	19.98	469535	19.98	513560
19.99	-63673	19.99	-8354.94	19.99	42262.3	19.99	85035.6	19.99	132198	19.99	169649	19.99	214123	19.99	254332	19.99	298846	19.99	344377	19.99	388984	19.99	428711	19.99	470068	19.99	513857
20	-63133.6	20	-8339.26	20	42396.2	20	85298.2	20	131823	20	169623	20	214634	20	254286	20	299313	20	344228	20	389095	20	428644	20	470034	20	514141
20.01	-63074.1	20.01	-8530.54	20.01	42351.9	20.01	85264.2	20.01	131950	20.01	169923	20.01	214220	20.01	254142	20.01	299081	20.01	344135	20.01	388759	20.01	428807	20.01	470206	20.01	513881
20.02	-63591	20.02	-8725.02	20.02	42275.2	20.02	84997.2	20.02	131638	20.02	170133	20.02	214371	20.02	254329	20.02	298947	20.02	344046	20.02	389007	20.02	429308	20.02	469828	20.02	513860
20.03	-63725	20.03	-8788.13	20.03	41529.5	20.03	85334.6	20.03	131561	20.03	169781	20.03	214060	20.03	254338	20.03	298936	20.03	343960	20.03	389022	20.03	429137	20.03	469891	20.03	514349
20.04	-63342.2	20.04	-8687.51	20.04	42091.3	20.04	84754.3	20.04	131838	20.04	169739	20.04	214601	20.04	254092	20.04	299184	20.04	343894	20.04	389062	20.04	428822	20.04	469915	20.04	514044
20.05	-63856.8	20.05	-8664.02	20.05	41875.5	20.05	85283.7	20.05	132101	20.05	169952	20.05	214491	20.05	254150	20.05	298863	20.05	343960	20.05	388775	20.05	429090	20.05	469760	20.05	514018
20.06	-63483.3	20.06	-8166.12	20.06	42257.8	20.06	85630.8	20.06	131734	20.06	169655	20.06	214170	20.06	254579	20.06	299053	20.06	344383	20.06	389092	20.06	429118	20.06	469523	20.06	514102
20.07	-64086	20.07	-7960.1	20.07	42087.1	20.07	85522.4	20.07	131459	20.07	169914	20.07	213946	20.07	254240	20.07	299447	20.07	343970	20.07	388803	20.07	429192	20.07	469733	20.07	513525
20.08	-64061.4	20.08	-8328.41	20.08	42698	20.08	85001.3	20.08	131885	20.08	169755	20.08	214296	20.08	253806	20.08	299208	20.08	343805	20.08	389207	20.08	429022	20.08	470184	20.08	514002
20.09	-64029.7	20.09	-7956.27	20.09	41934.9	20.09	85517.9	20.09	132070	20.09	169852	20.09	214648	20.09	254358	20.09	298810	20.09	343865	20.09	389303	20.09	429071	20.09	469711	20.09	513755
20.1	-63713.3	20.1	-9434.07	20.1	41689.3	20.1	85750	20.1	131629	20.1	170087	20.1	214574	20.1	254202	20.1	298990	20.1	344141	20.1	388988	20.1	429224	20.1	470152	20.1	513961
20.11	-64112.2	20.11	-8524.96	20.11	42228.9	20.11	85613	20.11	131903	20.11	169871	20.11	214700	20.11	254334	20.11	299287	20.11	344300	20.11	388993	20.11	429368	20.11	469669	20.11	514191
20.12	-63803.4	20.12	-8712.1	20.12	42360.6	20.12	85487.8	20.12	132350	20.12	170022	20.12	214490	20.12	254462	20.12	299524	20.12	344039	20.12	388891	20.12	429278	20.12	470053	20.12	514122
20.13	-64276.8	20.13	-8542.88	20.13	42268.1	20.13	85672.4	20.13	132169	20.13	169832	20.13	214428	20.13	254365	20.13	299249	20.13	344176	20.13	389073	20.13	429688	20.13	470200	20.13	514205
20.14	-63918.8	20.14	-8269.28	20.14	42168.8	20.14	85713.4	20.14	131933	20.14	169970	20.14	214116	20.14	254415	20.14	299135	20.14	343539	20.14	388997	20.14	429181	20.14	469701	20.14	513754
20.15	-63670.3	20.15	-8566.42	20.15	41885.7	20.15	85566.1	20.15	132286	20.15	169891	20.15	214272	20.15	254480	20.15	299136	20.15	343845	20.15	389369	20.15	428736	20.15	470054	20.15	513725
20.16	-63810.4	20.16	-8441.65	20.16	41770.6	20.16	85918.3	20.16	132993	20.16	169912	20.16	214046	20.16	254253	20.16	299311	20.16	344246	20.16	389025	20.16	428541	20.16	470278	20.16	514122
20.17	-63219	20.17	-8084	20.17	41787.7	20.17	85836.2	20.17	132592	20.17	169836	20.17	214476	20.17	254077	20.17	299029	20.17	343989	20.17	389219	20.17	428839	20.17	469847	20.17	514196
20.18	-63920	20.18	-8747.45	20.18	42331.8	20.18	85593.9	20.18	132146	20.18	169793	20.18	214689	20.18	254023	20.18	299113	20.18	343952	20.18	389040	20.18	428864	20.18	470014	20.18	514346
20.19	-63675.3	20.19	-8974.88	20.19	42615.7	20.19	85383.9	20.19	131932	20.19	170278	20.19	214453	20.19	253974	20.19	299127	20.19	344108	20.19	389073	20.19	429247	20.19	470390	20.19	514230
20.2	-63948.5	20.2	-8757.51	20.2	42133.3	20.2	85885.5	20.2	132282	20.2	169767	20.2	214197	20.2	254188	20.2	299157	20.2	343940	20.2	388850	20.2	429385	20.2	469884	20.2	514381
20.21	-64390.1	20.21	-9205.54	20.21	42208	20.21	85500.4	20.21	132459	20.21	170197	20.21	214384	20.21	254503	20.21	299169	20.21	344164	20.21	389302	20.21	429117	20.21	469987	20.21	513809
20.22	-63739	20.22	-9232.66	20.22	41980.5	20.22	85376.3	20.22	132576	20.22	170271	20.22	214688	20.22	255031	20.22	299123	20.22	343635	20.22	389042	20.22	428809	20.22	470204	20.22	514209
20.23	-63473.8	20.23	-8567.69	20.23	41808.1	20.23	85651.6	20.23	131803	20.23	169736	20.23	214367	20.23	254251	20.23	299003	20.23	343681	20.23	388817	20.23	428924	20.23	469839	20.23	514036
20.24	-63537	20.24	-9463.72	20.24	41517	20.24	86032.9	20.24	132198	20.24	169922	20.24	214468	20.24	254170	20.24	299657	20.24	344179	20.24	388865	20.24	429219	20.24	469704	20.24	514144
20.25	-63892.2	20.25	-9484.05	20.25	41767.2	20.25	85941.8	20.25	132957	20.25	169552	20.25	214788	20.25	254344	20.25	299293	20.25	344140	20.25	389053	20.25	429080	20.25	469421	20.25	513632
20.26	-63938.3	20.26	-9196.51	20.26	42054.2	20.26	85348.4	20.26	132553	20.26	170135	20.26	214115	20.26	254488	20.26	299616	20.26	344072	20.26	389118	20.26	428804	20.26	469409	20.26	513844
20.27	-64051.6	20.27	-9134.72	20.27	42738.7	20.27	85464.8	20.27	132361	20.27	170206	20.27	214092	20.27	254090	20.27	299474	20.27	344064	20.27	388742	20.27	428965	20.27	469985	20.27	513706
20.28	-64126	20.28	-8376.17	20.28	41787.5	20.28	85542.9	20.28	132587	20.28	170138	20.28	214540	20.28	253968	20.28	299524	20.28	344572	20.28	389151	20.28	429073	20.28	470468	20.28	514085
20.29	-63784.9	20.29	-9339.85	20.29	42034.3	20.29	85236.4	20.29	131930	20.29	169857	20.29	214840	20.29	254679	20.29	299524	20.29	344188	20.29	389146	20.29	428923	20.29	469979	20.29	513799
20.3	-64066.7	20.3	-8840.08	20.3	41744.4	20.3	85960.3	20.3	132264	20.3	170468	20.3	214565	20.3	254225	20.3	299134	20.3	344188	20.3	389096	20.3	428962	20.3	469717	20.3	514057
20.31	-64092.6	20.31	-9214.76	20.31	42332.5	20.31	86047.1	20.31	132453	20.31	169682	20.31	214411	20.31	254342	20.31	299243	20.31	344204	20.31	389203	20.31	428891	20.31	469753	20.31	513704
20.32	-63690.5	20.32	-8997.38	20.32	42380.3	20.32	85711.9	20.32	133061	20.32	170185	20.32	214946	20.32	254677	20.32	299295	20.32	344158	20.32	388819	20.32	428619	20.32	469812	20.32	513868
20.33	-63476.1	20.33	-9201.45	20.33	42552	20.33	85864.8	20.33	133056	20.33	170198	20.33	214823	20.33	254245	20.33	299126	20.33	343847	20.33	388934	20.33	429380	20.33	469973	20.33	513616
20.34	-64147.4	20.34	-8683.25	20.34	42137.8	20.34	86109.2	20.34	132361	20.34	170235	20.34	214226	20.34	254002	20.34	299365	20.34	344170	20.34	389025	20.34	429099	20.34	470108	20.34	514084
20.35	-63778.2	20.35	-8954.58	20.35	41487	20.35	86114.9	20.35	133021	20.35	170078	20.35	214885	20.35	254265	20.35	299523	20.35	344002	20.35	389096	20.35	428864	20.35	470229	20.35	514415
20.36	-63901.5	20.36	-9187.62	20.36	41980.9	20.36	86052.7	20.36	133451	20.36	170592	20.36	214594	20.36	254410	20.36	299466	20.36	344298	20.36	389119	20.36	429374	20.36	469978	20.36	514373
20.37	-63632.2	20.37	-8635.93	20.37	42345.7	20.37	86347.7	20.37	132555	20.37	170134	20.37	214201	20.37	254225	20.37	299141	20.37	344369	20.37	388890	20.37	429403	20.37	470238	20.37	514031
20.38	-63267.9	20.38	-9391.09	20.38	41566.2	20.38	86818.5	20.38	133015	20.38	170311	20.38	214635	20.38	254002	20.38	299580	20.38	344205	20.38	389209	20.38	429156	20.38	470104	20.38	514218
20.39	-63719.7	20.39	-8808.87	20.39	41982.2	20.39	86454.8	20.39	132889	20.39	169944	20.39	214330	20.39	254088	20.39	298947	20.39	344284	20.39	389306	20.39	429257	20.39	470234	20.39	514440
20.4	-63458.9	20.4	-9194.28	20.4	41742.8	20.4	85874.5	20.4	133241	20.4	170453	20.4	214565	20.4	254066	20.4	299827	20.4	343833	20.4	388990	20.4	429014	20.4	470279	20.4	514009
20.41	-64035.8	20.41	-9406.68	20.41	41873.4	20.41	86129.8	20.41	132651	20.41	170054	20.41	214691	20.41	254183	20.41	299742	20.41	344143	20.41	389229	20.41	428956	20.41	469921	20.41	514065
20.42	-63937.5	20.42	-9461.18	20.42	41679.8	20.42	85684.1	20.42	132888	20.42	170402	20.42	214702	20.42	254209	20.42	299184	20.42	344229	20.42	389347	20.42	429143	20.42	470159	20.42	514034
20.43	-63717.7	20.43	-9471.13	20.43	41818.5	20.43	86098.9	20.43	132598	20.43	170104	20.43	214596	20.43	254512	20.43	298819	20.43	344097	20.43	389207	20.43	429411	20.43	470061	20.43	513792
20.44	-63975.4	20.44	-9737.44	20.44	42080.6	20.44	86282	20.44	132926	20.44	170314	20.44	214804	20.44	254655	20.44	299272	20.44	344414	20.44	388888	20.44	429239	20.44	470311	20.44	513808
20.45	-64309.6	20.45	-9045.24	20.45	41978.9	20.45	86556.8	20.45	133507	20.45	170015	20.45	214256	20.45	254463	20.45	299245	20.45	344116	20.45	389113	20.45	429283	20.45	470134	20.45	514014
20.46	-63863.6	20.46	-9020.38	20.46	41813.7	20.46	86203.4	20.46	132972	20.46	169954	20.46	214330	20.46	254499	20.46	299053	20.46	344309	20.46	389343	20.46	429377	20.46	470196	20.46	514088
20.47	-64002.6	20.47	-9259.27	20.47	41184.9	20.47	85912.6	20.47	133120	20.47	169732	20.47	214075	20.47	254641	20.47	299260	20.47	344357	20.47	389357	20.47	429223	20.47	470163	20.47	514154
20.48	-64301.1	20.48	-9160.21	20.48	42182.6	20.48	86249.9	20.48	133368	20.48	169862	20.48	214687	20.48	254213	20.48	298802	20.48	344504	20.48	389418	20.48	429181	20.48	470285	20.48	514358
20.49	-63730.6	20.49	-9388.54	20.49	41469.4	20.49	86686.1	20.49	132609	20.49	170185	20.49	214518	20.49	254329	20.49	299215	20.49	343819	20.49	389228	20.49	429027	20.49	470588	20.49	513846
20.5	-64120.3	20.5	-8999	20.5	42037.4	20.5	86539.2	20.5	132630	20.5	170311	20.5	214692	20.5	254801	20.5	299246	20.5	344483	20.5	388998	20.5	428877	20.5	470232	20.5	514005
20.51	-63592.1	20.51	-8628.35	20.51	42383	20.51	86314.2	20.51	132772	20.51	170262	20.51	214893	20.51	254809	20.51	299133	20.51	344216	20.51	389359	20.51	428930	20.51	470673	20.51	514028
20.52	-63852.4	20.52	-9682.45	20.52	42268.6	20.52	86132.3	20.52	132896	20.52	170006	20.52	214593	20.52	254932	20.52	299071	20.52	344764	20.52	389351	20.52	429154	20.52	470026	20.52	514444
20.53	-64131.2	20.53	-9609.86	20.53	41598.6	20.53	86156	20.53	132775	20.53	170122	20.53	215069	20.53	254452	20.53	299248	20.53	344063	20.53	389493	20.53	429138	20.53	469762	20.53	513996
20.54	-64581	20.54	-9025.02	20.54	41850.1	20.54	86515.4	20.54	132393	20.54	170385	20.54	214604	20.54	254396	20.54	299744	20.54	344518	20.54	389104	20.54	429244	20.54	469981	20.54	513971
20.55	-63801.5	20.55	-9159.12	20.55	41984	20.55	86755.8	20.55	133536	20.55	170503	20.55	214595	20.55	254993	20.55	299363	20.55	344259	20.55	389200	20.55	429415	20.55	470222	20.55	514379
20.56	-63997.3	20.56	-9414.99	20.56	42050.3	20.56	86787	20.56	133262	20.56	170455	20.56	214983	20.56	254701	20.56	299562	20.56	344541	20.56	388851	20.56	429249	20.56	470177	20.56	514236
20.57	-63946.1	20.57	-9710.54	20.57	41843.3	20.57	86621.5	20.57	132829	20.57	170339	20.57	214783	20.57	254710	20.57	299074	20.57	344456	20.57	389321	20.57	429024	20.57	469963	20.57	514082
20.58	-64191.4	20.58	-9412.79	20.58	41665.7	20.58	86338.6	20.58	132952	20.58	170179	20.58	214664	20.58	254228	20.58	299493	20.58	344276	20.58	389116	20.58	429554	20.58	470352	20.58	514289
20.59	-64134.2	20.59	-9268.67	20.59	41745.8	20.59	86697.5	20.59	133204	20.59	170534	20.59	214296	20.59	254823	20.59	299268	20.59	344499	20.59	388691	20.59	429435	20.59	470432	20.59	514225
20.6	-63661.6	20.6	-9473.97	20.6	42033.5	20.6	86431	20.6	132575	20.6	170264	20.6	214981	20.6	254705	20.6	298995	20.6	344649	20.6	389235	20.6	429191	20.6	469892	20.6	514071
20.61	-63713.1	20.61	-9232.08	20.61	42226.5	20.61	86730.2	20.61	133343	20.61	170454	20.61	214683	20.61	254669	20.61	299412	20.61	344306	20.61	388965	20.61	429279	20.61	469855	20.61	514088
20.62	-63858.5	20.62	-8798.43	20.62	41452.7	20.62	86584.8	20.62	133307	20.62	170741	20.62	214873	20.62	254792	20.62	299153	20.62	344165	20.62	388984	20.62	428897	20.62	470080	20.62	514314
20.63	-64142.4	20.63	-9480.35	20.63	41774.1	20.63	86231.9	20.63	133430	20.63	170621	20.63	214858	20.63	254693	20.63	299223	20.63	344595	20.63	389503	20.63	429305	20.63	470045	20.63	513623
20.64	-63946.8	20.64	-9627.1	20.64	41832.4	20.64	86563.3	20.64	133792	20.64	170523	20.64	214662	20.64	254222	20.64	299556	20.64	344616	20.64	389451	20.64	429441	20.64	470389	20.64	513749
20.65	-64440.8	20.65	-9665.77	20.65	41990.7	20.65	86666.8	20.65	133409	20.65	170510	20.65	214617	20.65	254201	20.65	299754	20.65	344330	20.65	389017	20.65	428952	20.65	470385	20.65	513711
20.66	-63661.8	20.66	-9514.12	20.66	42299.8	20.66	86660.2	20.66	132846	20.66	170500	20.66	214907	20.66	254583	20.66	299337	20.66	344593	20.66	389241	20.66	428993	20.66	470391	20.66	514303
20.67	-64583.4	20.67	-9433.44	20.67	42017.3	20.67	86861.7	20.67	133248	20.67	170920	20.67	214594	20.67	254427	20.67	299299	20.67	344392	20.67	389234	20.67	429341	20.67	470293	20.67	514793
20.68	-63743.8	20.68	-9086.49	20.68	41780.7	20.68	86875.9	20.68	133252	20.68	169941	20.68	214861	20.68	254265	20.68	299338	20.68	344441	20.68	388992	20.68	429473	20.68	470462	20.68	514079
20.69	-64414.8	20.69	-9652.7	20.69	42197.2	20.69	86449.3	20.69	133396	20.69	170455	20.69	214337	20.69	254426	20.69	299659	20.69	344378	20.69	389678	20.69	429311	20.69	470621	20.69	514290
20.7	-64110.9	20.7	-9840.51	20.7	41880	20.7	86287.7	20.7	133542	20.7	170051	20.7	215234	20.7	254207	20.7	299440	20.7	344278	20.7	389301	20.7	429231	20.7	470102	20.7	514032
20.71	-63366.3	20.71	-9707.78	20.71	41660.1	20.71	86910.1	20.71	134019	20.71	170535	20.71	214983	20.71	254878	20.71	299189	20.71	344151	20.71	388996	20.71	429409	20.71	470382	20.71	514593
20.72	-64320.1	20.72	-9767.15	20.72	41577.5	20.72	87067.2	20.72	133506	20.72	170996	20.72	214994	20.72	254866	20.72	299274	20.72	344482	20.72	389196	20.72	429430	20.72	470233	20.72	514008
20.73	-64363.8	20.73	-8978.75	20.73	41683	20.73	87154.2	20.73	133631	20.73	170642	20.73	214500	20.73	254889	20.73	299583	20.73	344529	20.73	389244	20.73	429172	20.73	470130	20.73	513822
20.74	-63907.9	20.74	-9617.72	20.74	41067.3	20.74	87498.6	20.74	133907	20.74	170133	20.74	214499	20.74	254542	20.74	299329	20.74	344196	20.74	389643	20.74	429345	20.74	470273	20.74	513884
20.75	-63801.2	20.75	-9310.97	20.75	41341.4	20.75	87049.5	20.75	133515	20.75	170896	20.75	215059	20.75	254262	20.75	299521	20.75	344692	20.75	389465	20.75	428949	20.75	470367	20.75	513903
20.76	-63991	20.76	-9084.49	20.76	41336.3	20.76	87150.9	20.76	133230	20.76	170862	20.76	215182	20.76	254663	20.76	299439	20.76	344692	20.76	389205	20.76	429317	20.76	470812	20.76	514339
20.77	-64263.4	20.77	-9424.8	20.77	41487.2	20.77	87106.7	20.77	133705	20.77	170718	20.77	214764	20.77	255306	20.77	299155	20.77	344567	20.77	389225	20.77	429160	20.77	470119	20.77	514120
20.78	-63854.1	20.78	-9711.44	20.78	41635.7	20.78	86658.5	20.78	133757	20.78	170531	20.78	214954	20.78	254961	20.78	299425	20.78	344538	20.78	389746	20.78	429166	20.78	470038	20.78	514584
20.79	-63946.5	20.79	-10073.3	20.79	42055.1	20.79	87065.7	20.79	133361	20.79	170500	20.79	215289	20.79	254943	20.79	299583	20.79	344967	20.79	389243	20.79	429369	20.79	470184	20.79	514036
20.8	-63892.1	20.8	-10028.6	20.8	42327	20.8	87090.7	20.8	133208	20.8	171031	20.8	215060	20.8	254915	20.8	299120	20.8	344277	20.8	389208	20.8	429134	20.8	470005	20.8	514440
20.81	-64721.7	20.81	-9864.76	20.81	42184.1	20.81	87052.4	20.81	133293	20.81	170623	20.81	214933	20.81	255085	20.81	299032	20.81	344536	20.81	389413	20.81	429524	20.81	469870	20.81	514349
20.82	-64284.6	20.82	-9474.6	20.82	41934.8	20.82	87257.7	20.82	133347	20.82	171077	20.82	215032	20.82	254751	20.82	299747	20.82	345158	20.82	389112	20.82	428980	20.82	469978	20.82	513914
20.83	-64220	20.83	-9739.89	20.83	41995.9	20.83	86973.3	20.83	133669	20.83	170972	20.83	214473	20.83	254985	20.83	299599	20.83	344656	20.83	389923	20.83	429307	20.83	470461	20.83	514360
20.84	-64243.2	20.84	-9819.03	20.84	41789.1	20.84	87464.7	20.84	134330	20.84	170887	20.84	215016	20.84	254577	20.84	299471	20.84	344402	20.84	389432	20.84	429061	20.84	470221	20.84	514477
20.85	-64246	20.85	-9833.93	20.85	41870.3	20.85	87370.7	20.85	133862	20.85	170862	20.85	215247	20.85	254664	20.85	299516	20.85	344768	20.85	389477	20.85	429277	20.85	470247	20.85	514521
20.86	-63817.3	20.86	-9816.52	20.86	41464.8	20.86	87451	20.86	133989	20.86	170664	20.86	215198	20.86	255068	20.86	299459	20.86	344702	20.86	389477	20.86	429418	20.86	470610	20.86	514483
20.87	-63991	20.87	-9839.1	20.87	41485.7	20.87	87508.4	20.87	134074	20.87	170884	20.87	215054	20.87	254945	20.87	299516	20.87	344421	20.87	389546	20.87	429727	20.87	469925	20.87	514261
20.88	-63938.3	20.88	-10407.9	20.88	41421.8	20.88	87406.2	20.88	134006	20.88	170844	20.88	214558	20.88	254654	20.88	299588	20.88	344256	20.88	389393	20.88	429585	20.88	470032	20.88	514384
20.89	-63946.8	20.89	-9887.72	20.89	41682.5	20.89	87592.6	20.89	133255	20.89	170383	20.89	214660	20.89	254441	20.89	299642	20.89	344519	20.89	389698	20.89	429860	20.89	470233	20.89	514669
20.9	-64288	20.9	-10198.9	20.9	41665.3	20.9	87532.3	20.9	134416	20.9	170839	20.9	215180	20.9	254641	20.9	299774	20.9	344621	20.9	389532	20.9	429701	20.9	470311	20.9	514189
20.91	-64104.1	20.91	-9904.82	20.91	41454.5	20.91	87896.3	20.91	133977	20.91	170766	20.91	215390	20.91	254812	20.91	299770	20.91	344249	20.91	389568	20.91	429713	20.91	470415	20.91	514377
20.92	-64299	20.92	-9644.49	20.92	41604	20.92	87622.5	20.92	133653	20.92	170729	20.92	215476	20.92	254741	20.92	299379	20.92	344399	20.92	389360	20.92	429560	20.92	470520	20.92	514454
20.93	-63739	20.93	-10504.2	20.93	42027.7	20.93	88110	20.93	133870	20.93	171271	20.93	215114	20.93	255073	20.93	299250	20.93	344735	20.93	389473	20.93	429192	20.93	470550	20.93	514181
20.94	-64335.5	20.94	-9836	20.94	42059.2	20.94	87686	20.94	133388	20.94	170673	20.94	215239	20.94	254850	20.94	299462	20.94	344455	20.94	389574	20.94	429611	20.94	470669	20.94	514482
20.95	-64630.8	20.95	-9642.4	20.95	41578	20.95	87674.4	20.95	133993	20.95	170809	20.95	214841	20.95	254670	20.95	299872	20.95	344501	20.95	389855	20.95	429113	20.95	470301	20.95	514416
20.96	-64427.2	20.96	-9177.18	20.96	41625.6	20.96	87404.5	20.96	133918	20.96	170391	20.96	215019	20.96	254655	20.96	299743	20.96	344208	20.96	389479	20.96	429501	20.96	470304	20.96	514776
20.97	-64222.3	20.97	-10012.8	20.97	41998.2	20.97	88251.6	20.97	133979	20.97	170503	20.97	214969	20.97	254808	20.97	299701	20.97	344686	20.97	389490	20.97	429363	20.97	470301	20.97	514458
20.98	-64410	20.98	-10011.6	20.98	41505.3	20.98	88205.6	20.98	134341	20.98	170854	20.98	214501	20.98	254378	20.98	299539	20.98	344846	20.98	389442	20.98	429470	20.98	470332	20.98	514579
20.99	-64240.5	20.99	-9919.31	20.99	41283.5	20.99	88206.1	20.99	133913	20.99	171013	20.99	215434	20.99	254718	20.99	299637	20.99	344918	20.99	389714	20.99	429716	20.99	470505	20.99	513950
21	-63966.7	21	-9773.67	21	41251	21	88148.7	21	134406	21	170189	21	214675	21	254771	21	299873	21	344798	21	390053	21	429711	21	470699	21	514795
21.01	-64443.8	21.01	-9737.49	21.01	41434.7	21.01	88037.2	21.01	133694	21.01	170811	21.01	215529	21.01	255001	21.01	299707	21.01	344615	21.01	389572	21.01	429191	21.01	470502	21.01	514438
21.02	-64199.8	21.02	-9708.8	21.02	41335.3	21.02	88450.6	21.02	133970	21.02	170692	21.02	214813	21.02	255003	21.02	299685	21.02	344690	21.02	389729	21.02	429286	21.02	470103	21.02	514519
21.03	-64230.9	21.03	-10193.5	21.03	40973	21.03	88139.4	21.03	134668	21.03	170528	21.03	214739	21.03	254755	21.03	299862	21.03	344825	21.03	389689	21.03	429443	21.03	470270	21.03	514510
21.04	-64190.9	21.04	-10262.9	21.04	41242.5	21.04	88634.4	21.04	134318	21.04	171101	21.04	215153	21.04	254815	21.04	299934	21.04	344629	21.04	389685	21.04	429710	21.04	470249	21.04	514301
21.05	-64079.2	21.05	-10170.5	21.05	41464.5	21.05	88277.2	21.05	134369	21.05	170545	21.05	215361	21.05	254881	21.05	299613	21.05	344693	21.05	389606	21.05	429745	21.05	470578	21.05	514066
21.06	-64586.7	21.06	-9947.64	21.06	42254.8	21.06	87978.6	21.06	134861	21.06	171183	21.06	215438	21.06	254997	21.06	300425	21.06	344753	21.06	389569	21.06	429694	21.06	470856	21.06	514455
21.07	-64204.3	21.07	-10051.1	21.07	41892	21.07	88051.2	21.07	134852	21.07	171476	21.07	214775	21.07	255170	21.07	300127	21.07	344367	21.07	389439	21.07	429585	21.07	470236	21.07	514711
21.08	-64233.9	21.08	-10331.4	21.08	42324.4	21.08	88847.9	21.08	134529	21.08	171189	21.08	215249	21.08	255102	21.08	300012	21.08	344392	21.08	389747	21.08	429557	21.08	470235	21.08	514604
21.09	-64232.4	21.09	-10218.1	21.09	41899.9	21.09	88592.6	21.09	134427	21.09	171318	21.09	215051	21.09	255093	21.09	300245	21.09	344231	21.09	389801	21.09	429439	21.09	470930	21.09	514434
21.1	-63571.5	21.1	-10433.6	21.1	41650.1	21.1	87953.1	21.1	134340	21.1	170583	21.1	215286	21.1	255214	21.1	299439	21.1	344658	21.1	389303	21.1	429643	21.1	470634	21.1	514526
21.11	-64255.9	21.11	-10012.1	21.11	41846.4	21.11	88298.3	21.11	134455	21.11	171353	21.11	215184	21.11	254956	21.11	299842	21.11	344640	21.11	389620	21.11	429692	21.11	470419	21.11	514297
21.12	-64251.7	21.12	-9895.89	21.12	41252.3	21.12	88542.4	21.12	134357	21.12	171261	21.12	215244	21.12	254917	21.12	300134	21.12	345091	21.12	390157	21.12	429249	21.12	470374	21.12	514552
21.13	-64581	21.13	-9769.12	21.13	41262.7	21.13	87857.9	21.13	134663	21.13	171148	21.13	214883	21.13	254925	21.13	299538	21.13	344407	21.13	389487	21.13	429168	21.13	470540	21.13	513970
21.14	-64582	21.14	-10209.3	21.14	41678.9	21.14	88499	21.14	134629	21.14	171091	21.14	215052	21.14	254855	21.14	299793	21.14	344722	21.14	389461	21.14	429371	21.14	470230	21.14	514030
21.15	-63945.4	21.15	-10061.9	21.15	41633	21.15	88814.5	21.15	134320	21.15	171252	21.15	215221	21.15	255848	21.15	300130	21.15	344976	21.15	389403	21.15	429369	21.15	470602	21.15	514103
21.16	-64830.7	21.16	-10526.4	21.16	41381.8	21.16	88754.8	21.16	134788	21.16	170970	21.16	215706	21.16	255184	21.16	299879	21.16	344559	21.16	389444	21.16	429728	21.16	470657	21.16	514766
21.17	-64438.3	21.17	-9632.33	21.17	42126.8	21.17	88167.8	21.17	135058	21.17	171176	21.17	215457	21.17	255203	21.17	299846	21.17	344543	21.17	389759	21.17	429789	21.17	470191	21.17	514329
21.18	-64494.2	21.18	-10434.9	21.18	42361.4	21.18	88489.6	21.18	134447	21.18	171366	21.18	215645	21.18	255352	21.18	300205	21.18	344890	21.18	389872	21.18	429930	21.18	470398	21.18	514181
21.19	-64568.6	21.19	-10296.4	21.19	41626.6	21.19	88928.6	21.19	134298	21.19	171516	21.19	215567	21.19	255216	21.19	299926	21.19	344866	21.19	389992	21.19	429535	21.19	470740	21.19	514385
21.2	-64487.5	21.2	-10173.9	21.2	41528.2	21.2	89283	21.2	134231	21.2	171000	21.2	215230	21.2	255337	21.2	299891	21.2	344933	21.2	389689	21.2	429640	21.2	471275	21.2	514504
21.21	-64575.4	21.21	-10143	21.21	41432.7	21.21	89386.6	21.21	134281	21.21	170927	21.21	215322	21.21	255266	21.21	300272	21.21	345022	21.21	390068	21.21	429604	21.21	470499	21.21	514800
21.22	-64558.4	21.22	-10775.1	21.22	41073	21.22	89783.4	21.22	134459	21.22	171349	21.22	215339	21.22	254866	21.22	300001	21.22	345123	21.22	389775	21.22	429514	21.22	470578	21.22	514817
21.23	-64575.4	21.23	-10424.9	21.23	41691.2	21.23	89464.4	21.23	134929	21.23	171759	21.23	215237	21.23	254945	21.23	300320	21.23	345000	21.23	389807	21.23	430105	21.23	470576	21.23	514597
21.24	-64552.5	21.24	-10641.6	21.24	41649.4	21.24	89700	21.24	134847	21.24	171481	21.24	215502	21.24	254829	21.24	300174	21.24	344867	21.24	389885	21.24	429345	21.24	470949	21.24	514329
21.25	-64483.6	21.25	-10222.2	21.25	41692.8	21.25	89352.8	21.25	134816	21.25	171676	21.25	215558	21.25	255263	21.25	300200	21.25	345099	21.25	389791	21.25	429629	21.25	470781	21.25	514664
21.26	-64050.6	21.26	-10278.9	21.26	42003.7	21.26	89932.1	21.26	134997	21.26	171531	21.26	215579	21.26	255020	21.26	300291	21.26	345407	21.26	390147	21.26	430030	21.26	471077	21.26	514574
21.27	-64474.6	21.27	-10500.1	21.27	40947.6	21.27	89184.8	21.27	134375	21.27	172139	21.27	216056	21.27	255041	21.27	300591	21.27	345051	21.27	389719	21.27	430062	21.27	470613	21.27	514552
21.28	-64153.2	21.28	-9987.7	21.28	40914.6	21.28	89563.3	21.28	134915	21.28	171729	21.28	215294	21.28	255091	21.28	299864	21.28	344754	21.28	389716	21.28	429831	21.28	470639	21.28	514626
21.29	-64124.8	21.29	-10234.5	21.29	41223.9	21.29	89835.3	21.29	134836	21.29	171739	21.29	216002	21.29	255222	21.29	299709	21.29	344740	21.29	390067	21.29	430053	21.29	471051	21.29	514882
21.3	-64704.5	21.3	-10749.4	21.3	41334.7	21.3	89509	21.3	134829	21.3	171627	21.3	215515	21.3	255211	21.3	300074	21.3	344711	21.3	389858	21.3	430286	21.3	470984	21.3	514711
21.31	-64366.8	21.31	-10858.8	21.31	41716.8	21.31	89871.4	21.31	134902	21.31	171671	21.31	215399	21.31	255700	21.31	300636	21.31	344909	21.31	390186	21.31	429943	21.31	470825	21.31	515043
21.32	-64223.4	21.32	-10618.9	21.32	41635	21.32	89740	21.32	134789	21.32	172063	21.32	215720	21.32	255448	21.32	300305	21.32	345285	21.32	390127	21.32	430300	21.32	470857	21.32	514897
21.33	-64793.5	21.33	-10471.7	21.33	41969.8	21.33	89927.8	21.33	134797	21.33	171640	21.33	215300	21.33	255599	21.33	300030	21.33	345274	21.33	389778	21.33	429921	21.33	471031	21.33	515118
21.34	-64677.2	21.34	-10284.5	21.34	41164.5	21.34	89085.6	21.34	135129	21.34	172157	21.34	215496	21.34	255355	21.34	300454	21.34	345174	21.34	389997	21.34	430191	21.34	471051	21.34	514978
21.35	-64757.5	21.35	-10408.3	21.35	41087.7	21.35	90150.9	21.35	134531	21.35	171980	21.35	216016	21.35	255612	21.35	299858	21.35	345562	21.35	390154	21.35	430074	21.35	471093	21.35	514938
21.36	-64053.2	21.36	-9938.65	21.36	41806.8	21.36	89701.6	21.36	135212	21.36	171627	21.36	216344	21.36	255479	21.36	299853	21.36	345283	21.36	389829	21.36	429973	21.36	470859	21.36	514849
21.37	-64209.4	21.37	-10256.6	21.37	41247.3	21.37	89375.8	21.37	134956	21.37	172182	21.37	215752	21.37	255382	21.37	300253	21.37	345547	21.37	389631	21.37	430736	21.37	470841	21.37	515035
21.38	-64459.6	21.38	-10332.9	21.38	41617.3	21.38	89724.4	21.38	134997	21.38	171613	21.38	215943	21.38	255068	21.38	300459	21.38	345461	21.38	390035	21.38	430451	21.38	471032	21.38	515025
21.39	-64529.1	21.39	-10389.3	21.39	41713.5	21.39	89959.3	21.39	135261	21.39	171953	21.39	215906	21.39	255222	21.39	300843	21.39	345146	21.39	389541	21.39	429824	21.39	470672	21.39	514922
21.4	-64493.3	21.4	-10724.4	21.4	41136.4	21.4	90100.5	21.4	135276	21.4	171745	21.4	216372	21.4	255323	21.4	300341	21.4	344984	21.4	390398	21.4	429883	21.4	471162	21.4	515059
21.41	-64574.1	21.41	-10072.5	21.41	41007.3	21.41	90218.3	21.41	135053	21.41	171029	21.41	216187	21.41	255393	21.41	300363	21.41	345438	21.41	390505	21.41	430241	21.41	471573	21.41	515074
21.42	-64585.3	21.42	-10510.9	21.42	41654.7	21.42	90233.5	21.42	135230	21.42	172020	21.42	216307	21.42	255837	21.42	299847	21.42	345415	21.42	390404	21.42	430055	21.42	470892	21.42	515319
21.43	-64605.7	21.43	-10610.2	21.43	40931.7	21.43	90279.6	21.43	135350	21.43	172255	21.43	215747	21.43	255956	21.43	300318	21.43	345328	21.43	390328	21.43	429985	21.43	471109	21.43	514706
21.44	-65041.2	21.44	-10675	21.44	41459	21.44	90689.4	21.44	135553	21.44	171994	21.44	215895	21.44	255815	21.44	299753	21.44	345533	21.44	389993	21.44	429889	21.44	470642	21.44	515445
21.45	-64393	21.45	-10262.6	21.45	41412.8	21.45	90165.2	21.45	135284	21.45	172353	21.45	215809	21.45	255353	21.45	300079	21.45	345201	21.45	389847	21.45	429924	21.45	470647	21.45	514689
21.46	-64968.2	21.46	-10503.9	21.46	41400.2	21.46	90372	21.46	135659	21.46	172460	21.46	215910	21.46	255493	21.46	300488	21.46	345114	21.46	390440	21.46	430536	21.46	470822	21.46	514954
21.47	-64151.7	21.47	-10561.3	21.47	41801.5	21.47	90533.2	21.47	135774	21.47	171939	21.47	215588	21.47	255911	21.47	300219	21.47	345399	21.47	389940	21.47	430484	21.47	470761	21.47	514639
21.48	-64664.2	21.48	-10170.3	21.48	41339.2	21.48	90522.6	21.48	134909	21.48	172037	21.48	216438	21.48	255996	21.48	300434	21.48	345356	21.48	390325	21.48	430351	21.48	470873	21.48	515006
21.49	-65114.3	21.49	-10127.6	21.49	41468.1	21.49	90659.7	21.49	135593	21.49	172178	21.49	216383	21.49	255578	21.49	300737	21.49	345024	21.49	390527	21.49	430170	21.49	470972	21.49	514762
21.5	-64767.1	21.5	-10464.7	21.5	40854.4	21.5	90986.9	21.5	135739	21.5	171964	21.5	216175	21.5	255625	21.5	300275	21.5	345069	21.5	390169	21.5	429872	21.5	471197	21.5	514987
21.51	-64677.8	21.51	-10741.8	21.51	41164.2	21.51	90844.1	21.51	135177	21.51	172034	21.51	215979	21.51	255881	21.51	300166	21.51	345087	21.51	390188	21.51	429824	21.51	470991	21.51	514968
21.52	-64213	21.52	-10328.8	21.52	41130.5	21.52	90643.8	21.52	135388	21.52	172244	21.52	215946	21.52	255686	21.52	300252	21.52	345444	21.52	390076	21.52	430266	21.52	470922	21.52	515045
21.53	-64044.6	21.53	-10625.8	21.53	41040.5	21.53	90940.8	21.53	135710	21.53	172366	21.53	215948	21.53	255266	21.53	300309	21.53	345499	21.53	389986	21.53	429885	21.53	470666	21.53	514942
21.54	-64669.8	21.54	-10796.5	21.54	41270.3	21.54	91515.7	21.54	136217	21.54	172366	21.54	216211	21.54	255874	21.54	300282	21.54	345422	21.54	390031	21.54	429867	21.54	471144	21.54	514960
21.55	-64455.9	21.55	-10452.9	21.55	41406	21.55	90492.2	21.55	135919	21.55	171976	21.55	216014	21.55	255455	21.55	300865	21.55	344645	21.55	390090	21.55	430108	21.55	471060	21.55	515048
21.56	-64227	21.56	-10588.1	21.56	41122.6	21.56	90801.4	21.56	135966	21.56	172614	21.56	216058	21.56	255736	21.56	300721	21.56	345139	21.56	390487	21.56	430174	21.56	471199	21.56	515270
21.57	-64947.2	21.57	-10911	21.57	41174.9	21.57	91572.1	21.57	136577	21.57	172802	21.57	216043	21.57	255687	21.57	300223	21.57	345395	21.57	389831	21.57	430332	21.57	471064	21.57	514581
21.58	-64411.7	21.58	-10827.3	21.58	41718.5	21.58	91525.1	21.58	136568	21.58	172125	21.58	215816	21.58	255944	21.58	300252	21.58	345732	21.58	390084	21.58	429991	21.58	470720	21.58	515305
21.59	-64312.8	21.59	-10580.5	21.59	41243.3	21.59	91297.5	21.59	135967	21.59	171814	21.59	216298	21.59	255548	21.59	300530	21.59	345530	21.59	390178	21.59	430186	21.59	471025	21.59	514842
21.6	-64705.6	21.6	-10176.3	21.6	40799.1	21.6	91549.8	21.6	136381	21.6	172029	21.6	215940	21.6	255345	21.6	300530	21.6	345273	21.6	390256	21.6	429688	21.6	470924	21.6	514755
21.61	-64577.5	21.61	-10546.5	21.61	41453	21.61	91558.6	21.61	136080	21.61	172419	21.61	216501	21.61	255851	21.61	300653	21.61	344919	21.61	390170	21.61	430096	21.61	470672	21.61	514910
21.62	-64879.1	21.62	-11140.9	21.62	41110.4	21.62	91878	21.62	135751	21.62	172334	21.62	216268	21.62	255581	21.62	300175	21.62	345421	21.62	390290	21.62	430272	21.62	470941	21.62	515302
21.63	-64876.8	21.63	-10751.1	21.63	41814.3	21.63	91492.3	21.63	135869	21.63	172592	21.63	216777	21.63	255689	21.63	300645	21.63	345150	21.63	390192	21.63	429981	21.63	471348	21.63	514771
21.64	-64388.3	21.64	-10370.5	21.64	41059.2	21.64	91333.8	21.64	136703	21.64	172583	21.64	216549	21.64	255464	21.64	300979	21.64	345558	21.64	390074	21.64	430062	21.64	470979	21.64	515017
21.65	-64582.2	21.65	-10361.3	21.65	41149.7	21.65	91670.2	21.65	136866	21.65	172411	21.65	216322	21.65	255565	21.65	301048	21.65	345468	21.65	389952	21.65	430238	21.65	471173	21.65	514833
21.66	-64374	21.66	-10451	21.66	41221.4	21.66	91511.7	21.66	136538	21.66	172476	21.66	216319	21.66	256124	21.66	300621	21.66	345608	21.66	390399	21.66	430446	21.66	471266	21.66	514732
21.67	-64583.9	21.67	-10770.1	21.67	41518.4	21.67	91695.2	21.67	136864	21.67	172277	21.67	216791	21.67	256171	21.67	300158	21.67	345169	21.67	390271	21.67	430304	21.67	470946	21.67	515477
21.68	-65265.1	21.68	-10635.7	21.68	41503.7	21.68	90942	21.68	136216	21.68	172315	21.68	216350	21.68	255655	21.68	300368	21.68	345563	21.68	390330	21.68	430214	21.68	470871	21.68	515028
21.69	-65013.3	21.69	-10507.1	21.69	41577.2	21.69	91686.5	21.69	136136	21.69	172799	21.69	215934	21.69	255859	21.69	300663	21.69	345268	21.69	389987	21.69	430161	21.69	470961	21.69	515276
21.7	-64121.1	21.7	-10855.4	21.7	41340.1	21.7	92058.8	21.7	136314	21.7	173008	21.7	216246	21.7	255880	21.7	300828	21.7	345471	21.7	390518	21.7	429949	21.7	471430	21.7	515147
21.71	-65066.6	21.71	-11169.1	21.71	41379.8	21.71	91292.6	21.71	136267	21.71	172649	21.71	215972	21.71	256021	21.71	300883	21.71	345356	21.71	390310	21.71	430115	21.71	470744	21.71	515413
21.72	-64152.9	21.72	-10838.4	21.72	41762.6	21.72	92219.3	21.72	136391	21.72	172642	21.72	216468	21.72	256275	21.72	300850	21.72	345563	21.72	390552	21.72	429976	21.72	471171	21.72	515283
21.73	-64480.6	21.73	-10331.4	21.73	41573.1	21.73	92577.3	21.73	135968	21.73	172906	21.73	216806	21.73	255670	21.73	300895	21.73	345408	21.73	390262	21.73	430283	21.73	470935	21.73	515171
21.74	-64721.2	21.74	-10588.7	21.74	41195.5	21.74	92398.6	21.74	136021	21.74	172575	21.74	216559	21.74	256132	21.74	300608	21.74	345611	21.74	390595	21.74	429957	21.74	471285	21.74	514962
21.75	-64604.8	21.75	-10958.4	21.75	41814	21.75	93413.7	21.75	136536	21.75	172855	21.75	216945	21.75	255532	21.75	300713	21.75	345311	21.75	390908	21.75	430141	21.75	471149	21.75	515534
21.76	-64545.9	21.76	-9868.19	21.76	41473.7	21.76	93305.1	21.76	136779	21.76	172604	21.76	216353	21.76	256011	21.76	300760	21.76	345597	21.76	390429	21.76	430410	21.76	471245	21.76	515405
21.77	-65049.1	21.77	-10849.3	21.77	41251.9	21.77	93239.5	21.77	136541	21.77	173008	21.77	216831	21.77	256777	21.77	300886	21.77	345514	21.77	390408	21.77	430328	21.77	471038	21.77	515289
21.78	-64785.9	21.78	-11154.7	21.78	41372.3	21.78	92880.1	21.78	136803	21.78	173181	21.78	216457	21.78	256132	21.78	300809	21.78	345986	21.78	390653	21.78	430030	21.78	471195	21.78	515695
21.79	-65195.5	21.79	-11053.8	21.79	41245.4	21.79	93227.1	21.79	136496	21.79	172907	21.79	216385	21.79	256212	21.79	300762	21.79	345811	21.79	390644	21.79	430300	21.79	470839	21.79	515120
21.8	-65333.2	21.8	-10884.3	21.8	41286.4	21.8	92539.9	21.8	137211	21.8	172891	21.8	216738	21.8	256260	21.8	300599	21.8	345446	21.8	390253	21.8	430426	21.8	471388	21.8	515462
21.81	-64724	21.81	-10614.5	21.81	41261.9	21.81	93184.8	21.81	136318	21.81	172961	21.81	217079	21.81	255961	21.81	301278	21.81	345688	21.81	390613	21.81	430197	21.81	471178	21.81	515893
21.82	-64658.8	21.82	-10583.2	21.82	41608.6	21.82	93297	21.82	136870	21.82	173159	21.82	216804	21.82	256597	21.82	300570	21.82	345413	21.82	390541	21.82	430252	21.82	471427	21.82	515361
21.83	-64378.5	21.83	-10427.5	21.83	41254.4	21.83	93741.3	21.83	137431	21.83	173151	21.83	216668	21.83	256646	21.83	300360	21.83	345566	21.83	391021	21.83	430688	21.83	471570	21.83	515391
21.84	-64375.3	21.84	-10338.2	21.84	40789.6	21.84	93541.9	21.84	138242	21.84	173584	21.84	216665	21.84	255672	21.84	301192	21.84	345347	21.84	391169	21.84	430836	21.84	471514	21.84	515419
21.85	-65118.6	21.85	-10884.4	21.85	40904.1	21.85	93761.5	21.85	136987	21.85	173499	21.85	216382	21.85	256048	21.85	301081	21.85	345497	21.85	390557	21.85	430232	21.85	471839	21.85	515438
21.86	-64662.9	21.86	-10813.2	21.86	41520.6	21.86	93594	21.86	137181	21.86	173499	21.86	216752	21.86	256155	21.86	301763	21.86	345697	21.86	390505	21.86	430918	21.86	471189	21.86	515407
21.87	-64542	21.87	-10855	21.87	41378.1	21.87	93302.9	21.87	137436	21.87	172680	21.87	216909	21.87	256491	21.87	301632	21.87	345667	21.87	390821	21.87	430257	21.87	471035	21.87	515178
21.88	-64781.3	21.88	-10914	21.88	41185.5	21.88	93838.7	21.88	137545	21.88	173447	21.88	216641	21.88	256245	21.88	300903	21.88	345405	21.88	390856	21.88	430659	21.88	471230	21.88	515115
21.89	-65163.3	21.89	-11171.3	21.89	40902	21.89	94124.8	21.89	136822	21.89	173900	21.89	217064	21.89	256460	21.89	300885	21.89	345978	21.89	390635	21.89	430827	21.89	471043	21.89	515890
21.9	-64625.1	21.9	-10653.1	21.9	41142.5	21.9	93772.9	21.9	137546	21.9	173708	21.9	217788	21.9	256369	21.9	301076	21.9	345967	21.9	391011	21.9	430684	21.9	471438	21.9	515200
21.91	-64807.3	21.91	-10787.7	21.91	41451.1	21.91	93930.2	21.91	137255	21.91	174287	21.91	217178	21.91	256789	21.91	301153	21.91	345744	21.91	390823	21.91	430947	21.91	471433	21.91	515562
21.92	-64799.2	21.92	-11266.2	21.92	41406.5	21.92	94234	21.92	137652	21.92	173812	21.92	217012	21.92	256162	21.92	301092	21.92	345797	21.92	390938	21.92	430854	21.92	471484	21.92	515358
21.93	-65032.8	21.93	-10902.3	21.93	40856.4	21.93	93996.9	21.93	137901	21.93	173322	21.93	216788	21.93	255941	21.93	301614	21.93	345867	21.93	390904	21.93	430532	21.93	471667	21.93	515499
21.94	-64953.6	21.94	-10585.2	21.94	41600.9	21.94	94443.3	21.94	138371	21.94	173669	21.94	217163	21.94	255959	21.94	301532	21.94	345800	21.94	391171	21.94	430716	21.94	471061	21.94	515470
21.95	-64740.9	21.95	-10642.3	21.95	41086.2	21.95	95182.2	21.95	138059	21.95	173760	21.95	216927	21.95	256333	21.95	300861	21.95	345370	21.95	391445	21.95	430723	21.95	471211	21.95	515656
21.96	-64913	21.96	-10878.7	21.96	41348.2	21.96	94553.5	21.96	138618	21.96	173737	21.96	217757	21.96	256534	21.96	301559	21.96	345978	21.96	391403	21.96	430939	21.96	471762	21.96	515461
21.97	-64540.4	21.97	-10811.3	21.97	41255.1	21.97	95230.7	21.97	137812	21.97	173775	21.97	217649	21.97	256213	21.97	300942	21.97	346301	21.97	390935	21.97	430713	21.97	471689	21.97	515507
21.98	-64770.6	21.98	-11220	21.98	41726	21.98	95472.5	21.98	137437	21.98	174218	21.98	216946	21.98	256127	21.98	300953	21.98	346217	21.98	390839	21.98	430849	21.98	471467	21.98	515824
21.99	-64559.5	21.99	-11288.4	21.99	41771.4	21.99	95116.3	21.99	138150	21.99	173905	21.99	217308	21.99	256602	21.99	301527	21.99	345839	21.99	390841	21.99	430660	21.99	471408	21.99	515648
22	-64470.2	22	-11151.4	22	40929.3	22	94407.3	22	138236	22	173753	22	216951	22	256628	22	301071	22	345778	22	390614	22	431093	22	471346	22	515452
22.01	-64842.9	22.01	-10636.1	22.01	40932.8	22.01	95149	22.01	137632	22.01	174569	22.01	217148	22.01	256994	22.01	301542	22.01	346202	22.01	390800	22.01	430410	22.01	471886	22.01	515431
22.02	-65107.6	22.02	-11234.9	22.02	40799.3	22.02	94940.9	22.02	138012	22.02	174374	22.02	216976	22.02	256717	22.02	302046	22.02	346142	22.02	390987	22.02	430783	22.02	472073	22.02	515802
22.03	-64477.3	22.03	-11176.6	22.03	40942.7	22.03	95675.6	22.03	138037	22.03	174348	22.03	217416	22.03	256784	22.03	301316	22.03	345835	22.03	391001	22.03	430935	22.03	471352	22.03	515106
22.04	-64528	22.04	-10775.9	22.04	41009.6	22.04	95439.6	22.04	138130	22.04	174167	22.04	216799	22.04	256843	22.04	301622	22.04	346304	22.04	391435	22.04	430972	22.04	471717	22.04	515519
22.05	-64712.9	22.05	-11074.7	22.05	41471.3	22.05	95126.1	22.05	138045	22.05	174079	22.05	217338	22.05	256857	22.05	301694	22.05	345478	22.05	391083	22.05	430730	22.05	472078	22.05	515516
22.06	-64683.7	22.06	-10985.7	22.06	41566.8	22.06	96092.7	22.06	138240	22.06	173927	22.06	217354	22.06	256923	22.06	301300	22.06	346039	22.06	390665	22.06	430461	22.06	471648	22.06	515509
22.07	-63993.8	22.07	-10805.3	22.07	40872.9	22.07	96376.7	22.07	137965	22.07	174127	22.07	217398	22.07	256736	22.07	301607	22.07	345958	22.07	390787	22.07	431043	22.07	471456	22.07	515920
22.08	-64908.8	22.08	-10976.2	22.08	40905.7	22.08	95544.4	22.08	138867	22.08	174729	22.08	217630	22.08	256608	22.08	301848	22.08	346295	22.08	391583	22.08	430484	22.08	471853	22.08	516039
22.09	-64885.5	22.09	-10971.6	22.09	41147.8	22.09	96316.2	22.09	138192	22.09	174671	22.09	216819	22.09	256742	22.09	302055	22.09	346365	22.09	390649	22.09	430793	22.09	471707	22.09	515299
22.1	-64524.5	22.1	-11208.3	22.1	41077.5	22.1	96315.1	22.1	139078	22.1	174491	22.1	217577	22.1	256346	22.1	301678	22.1	346127	22.1	390529	22.1	430838	22.1	471843	22.1	515263
22.11	-64596.2	22.11	-11082.5	22.11	41079.5	22.11	95882.6	22.11	138266	22.11	174953	22.11	217688	22.11	256768	22.11	301623	22.11	345985	22.11	391073	22.11	431091	22.11	471888	22.11	515784
22.12	-64813.3	22.12	-11083.7	22.12	41362.7	22.12	95802.3	22.12	138355	22.12	174549	22.12	217711	22.12	256866	22.12	301566	22.12	346688	22.12	390815	22.12	430743	22.12	471908	22.12	515450
22.13	-65130.6	22.13	-10781.4	22.13	40764.2	22.13	95733.9	22.13	139278	22.13	174606	22.13	217483	22.13	256782	22.13	301529	22.13	346451	22.13	390575	22.13	430737	22.13	471706	22.13	515768
22.14	-64854.5	22.14	-10469	22.14	40974.8	22.14	96712.3	22.14	139433	22.14	175621	22.14	217885	22.14	256906	22.14	301446	22.14	346397	22.14	390866	22.14	430735	22.14	471435	22.14	515968
22.15	-64909.3	22.15	-10460.3	22.15	41768.5	22.15	96557.1	22.15	139074	22.15	175143	22.15	217208	22.15	256541	22.15	301539	22.15	346130	22.15	390979	22.15	430354	22.15	471600	22.15	515479
22.16	-64994.3	22.16	-10794.3	22.16	40511.6	22.16	96533.1	22.16	138537	22.16	175186	22.16	217852	22.16	256246	22.16	301861	22.16	346173	22.16	391329	22.16	430882	22.16	471757	22.16	515401
22.17	-64942.7	22.17	-11169.4	22.17	41024.6	22.17	96023.4	22.17	138634	22.17	174693	22.17	217539	22.17	256680	22.17	302082	22.17	346325	22.17	391240	22.17	430891	22.17	472228	22.17	515983
22.18	-64451.3	22.18	-10831.7	22.18	41446.1	22.18	97216.4	22.18	138977	22.18	175223	22.18	217707	22.18	256698	22.18	301497	22.18	346276	22.18	391012	22.18	431322	22.18	472348	22.18	516059
22.19	-64667.5	22.19	-10678.4	22.19	40974.7	22.19	96704.3	22.19	139025	22.19	174741	22.19	217807	22.19	256961	22.19	301945	22.19	346615	22.19	390910	22.19	431249	22.19	472050	22.19	515634
22.2	-65252.9	22.2	-10915	22.2	41009.4	22.2	97242.3	22.2	139400	22.2	175009	22.2	217995	22.2	257308	22.2	301505	22.2	346733	22.2	391218	22.2	431051	22.2	472048	22.2	515848
22.21	-65437.5	22.21	-10831.1	22.21	41280.9	22.21	96986.5	22.21	139302	22.21	175769	22.21	217888	22.21	256876	22.21	301336	22.21	346445	22.21	391515	22.21	430797	22.21	471530	22.21	516339
22.22	-64554.9	22.22	-11021.5	22.22	40984.8	22.22	97115.1	22.22	139500	22.22	174793	22.22	217363	22.22	257041	22.22	301709	22.22	346342	22.22	391681	22.22	430684	22.22	472052	22.22	515975
22.23	-65181.3	22.23	-10981.9	22.23	41108.2	22.23	97218.6	22.23	138795	22.23	174874	22.23	218010	22.23	257301	22.23	301681	22.23	346443	22.23	391165	22.23	430865	22.23	472146	22.23	516191
22.24	-64665.4	22.24	-11375.8	22.24	41390.5	22.24	97905.9	22.24	139146	22.24	174744	22.24	217655	22.24	257029	22.24	301586	22.24	346537	22.24	391293	22.24	431296	22.24	471370	22.24	515728
22.25	-65251.7	22.25	-11390.4	22.25	41240.8	22.25	98408.9	22.25	139065	22.25	175512	22.25	217624	22.25	257486	22.25	301458	22.25	346711	22.25	391691	22.25	431277	22.25	471761	22.25	516276
22.26	-64926.8	22.26	-11194.2	22.26	41122.2	22.26	98044.9	22.26	138598	22.26	175529	22.26	217826	22.26	256817	22.26	302013	22.26	347226	22.26	391440	22.26	431114	22.26	472040	22.26	515932
22.27	-64873.2	22.27	-11277.1	22.27	40858.2	22.27	97665.4	22.27	139620	22.27	175969	22.27	218029	22.27	257282	22.27	302286	22.27	347219	22.27	391305	22.27	431551	22.27	472282	22.27	515977
22.28	-64871.2	22.28	-11257.1	22.28	41263.3	22.28	98288.1	22.28	139289	22.28	176233	22.28	218011	22.28	257498	22.28	302110	22.28	346711	22.28	391242	22.28	431520	22.28	472456	22.28	515933
22.29	-64805.6	22.29	-11242.8	22.29	41004.2	22.29	97994.2	22.29	138848	22.29	176133	22.29	217737	22.29	257362	22.29	301554	22.29	346979	22.29	391252	22.29	431064	22.29	472351	22.29	516401
22.3	-64728.3	22.3	-11329.7	22.3	41260.4	22.3	97589.5	22.3	138969	22.3	176457	22.3	218752	22.3	257403	22.3	301836	22.3	346805	22.3	391477	22.3	431304	22.3	471934	22.3	515844
22.31	-64883.6	22.31	-10774.1	22.31	41286.1	22.31	98783.8	22.31	139101	22.31	177112	22.31	218077	22.31	257391	22.31	302043	22.31	346534	22.31	391676	22.31	430926	22.31	472735	22.31	516061
22.32	-64756.6	22.32	-11101.3	22.32	40849.8	22.32	98311.3	22.32	139946	22.32	175989	22.32	218948	22.32	257719	22.32	301775	22.32	346536	22.32	391417	22.32	431833	22.32	472184	22.32	516135
22.33	-65031.4	22.33	-11163.3	22.33	41005.7	22.33	98137.7	22.33	140051	22.33	176477	22.33	218252	22.33	257465	22.33	301817	22.33	346954	22.33	391421	22.33	431630	22.33	472206	22.33	515805
22.34	-64689	22.34	-11028.5	22.34	41035.1	22.34	98287.2	22.34	139891	22.34	176045	22.34	217944	22.34	257603	22.34	302303	22.34	347183	22.34	391702	22.34	431551	22.34	472071	22.34	516026
22.35	-64586.4	22.35	-11133.8	22.35	41153.6	22.35	98640.3	22.35	140167	22.35	176566	22.35	218173	22.35	257628	22.35	302357	22.35	347036	22.35	391761	22.35	431557	22.35	472151	22.35	516139
22.36	-64747.9	22.36	-10961.9	22.36	40966.3	22.36	98929.5	22.36	139821	22.36	176848	22.36	218838	22.36	257468	22.36	302055	22.36	346827	22.36	391794	22.36	431444	22.36	472349	22.36	516536
22.37	-65259.8	22.37	-11382.2	22.37	41140.2	22.37	98549.8	22.37	139443	22.37	177129	22.37	218909	22.37	257948	22.37	302358	22.37	346831	22.37	391208	22.37	431612	22.37	472439	22.37	516238
22.38	-64968.5	22.38	-11426.7	22.38	41092.5	22.38	99399.4	22.38	139849	22.38	176911	22.38	218904	22.38	257781	22.38	302281	22.38	346666	22.38	391748	22.38	431436	22.38	472601	22.38	516633
22.39	-65074.8	22.39	-11655	22.39	40679.9	22.39	99202.2	22.39	140174	22.39	176940	22.39	219027	22.39	258045	22.39	302450	22.39	347129	22.39	391986	22.39	431382	22.39	472002	22.39	516530
22.4	-64802.3	22.4	-11200.9	22.4	41049	22.4	100072	22.4	140917	22.4	176651	22.4	218654	22.4	257552	22.4	302421	22.4	346969	22.4	391177	22.4	432039	22.4	472076	22.4	516167
22.41	-65095.3	22.41	-10922.3	22.41	41249.3	22.41	100567	22.41	140677	22.41	177915	22.41	218491	22.41	258058	22.41	301900	22.41	346718	22.41	391775	22.41	431763	22.41	472744	22.41	515674
22.42	-64885.4	22.42	-10937.4	22.42	41106.1	22.42	99499.1	22.42	140746	22.42	177564	22.42	219064	22.42	258463	22.42	302607	22.42	347174	22.42	391439	22.42	431380	22.42	472556	22.42	516127
22.43	-64785.6	22.43	-11443.9	22.43	40779.8	22.43	99896	22.43	139747	22.43	178077	22.43	218702	22.43	257265	22.43	302635	22.43	347056	22.43	392252	22.43	431784	22.43	472992	22.43	516198
22.44	-64632.1	22.44	-11375	22.44	40654.9	22.44	99869.8	22.44	140425	22.44	177783	22.44	219408	22.44	257579	22.44	302854	22.44	347607	22.44	391565	22.44	431869	22.44	472823	22.44	516338
22.45	-65218.1	22.45	-11309.9	22.45	40566	22.45	100034	22.45	139848	22.45	177014	22.45	219172	22.45	257114	22.45	302208	22.45	346832	22.45	392247	22.45	431556	22.45	472593	22.45	516786
22.46	-65224.6	22.46	-11214.5	22.46	40577.6	22.46	100052	22.46	140694	22.46	178209	22.46	219090	22.46	258049	22.46	302122	22.46	347070	22.46	392089	22.46	431290	22.46	472788	22.46	517026
22.47	-65021.5	22.47	-11247.5	22.47	40703.9	22.47	99839.3	22.47	139962	22.47	178480	22.47	219258	22.47	258042	22.47	302447	22.47	347053	22.47	392324	22.47	431709	22.47	472206	22.47	516390
22.48	-64482.2	22.48	-11424.3	22.48	41123	22.48	100191	22.48	141320	22.48	177541	22.48	218390	22.48	257837	22.48	302528	22.48	347362	22.48	391936	22.48	431520	22.48	472664	22.48	516777
22.49	-64878.4	22.49	-11484.7	22.49	41213.2	22.49	100443	22.49	140601	22.49	178243	22.49	218943	22.49	257722	22.49	302941	22.49	347419	22.49	392049	22.49	431721	22.49	472561	22.49	516704
22.5	-64892.4	22.5	-11273	22.5	40909.5	22.5	100777	22.5	141136	22.5	177586	22.5	219309	22.5	258087	22.5	302377	22.5	347239	22.5	391814	22.5	431632	22.5	472407	22.5	516317
22.51	-64893.2	22.51	-11580.1	22.51	40363.3	22.51	100102	22.51	140365	22.51	177286	22.51	219409	22.51	257989	22.51	302582	22.51	346678	22.51	392040	22.51	431468	22.51	472942	22.51	516636
22.52	-65174.9	22.52	-11220	22.52	41317.3	22.52	100448	22.52	140493	22.52	178547	22.52	219488	22.52	258428	22.52	303063	22.52	346949	22.52	392054	22.52	431765	22.52	472602	22.52	516434
22.53	-64789	22.53	-11290.9	22.53	41089.9	22.53	100160	22.53	141239	22.53	178444	22.53	219627	22.53	258054	22.53	302489	22.53	347098	22.53	392337	22.53	431825	22.53	472130	22.53	516878
22.54	-64603.1	22.54	-11071.1	22.54	41315	22.54	100726	22.54	141661	22.54	179561	22.54	219089	22.54	258374	22.54	302614	22.54	347375	22.54	391788	22.54	431726	22.54	472942	22.54	516640
22.55	-64642.6	22.55	-11269.8	22.55	41051.3	22.55	100746	22.55	140543	22.55	179035	22.55	218446	22.55	258245	22.55	302815	22.55	347095	22.55	391860	22.55	431241	22.55	472818	22.55	516767
22.56	-64329.8	22.56	-11187	22.56	40871.6	22.56	100880	22.56	141182	22.56	179877	22.56	218820	22.56	258162	22.56	303023	22.56	347615	22.56	392189	22.56	431427	22.56	473016	22.56	516297
22.57	-64482.2	22.57	-11114.9	22.57	40471	22.57	101775	22.57	141785	22.57	179242	22.57	219997	22.57	258231	22.57	303212	22.57	347628	22.57	391886	22.57	431561	22.57	472743	22.57	516286
22.58	-64987.9	22.58	-11017.3	22.58	41038.2	22.58	102034	22.58	140889	22.58	179863	22.58	219847	22.58	258070	22.58	302803	22.58	347776	22.58	391991	22.58	432028	22.58	472660	22.58	516583
22.59	-64748.7	22.59	-11543.4	22.59	41308	22.59	100591	22.59	141531	22.59	179171	22.59	220333	22.59	258115	22.59	303029	22.59	347134	22.59	392313	22.59	431858	22.59	472795	22.59	516256
22.6	-64789.1	22.6	-11847.6	22.6	40523.9	22.6	101567	22.6	141421	22.6	180267	22.6	219738	22.6	258521	22.6	303218	22.6	347240	22.6	392542	22.6	432474	22.6	473098	22.6	516637
22.61	-65206.8	22.61	-11865.8	22.61	40411.3	22.61	100120	22.61	140975	22.61	179586	22.61	219227	22.61	259153	22.61	302555	22.61	347534	22.61	392912	22.61	431901	22.61	473197	22.61	516736
22.62	-64878.1	22.62	-11701	22.62	40536.7	22.62	100819	22.62	142011	22.62	180874	22.62	220178	22.62	258663	22.62	302798	22.62	347936	22.62	392216	22.62	432414	22.62	472894	22.62	516369
22.63	-64997.2	22.63	-11087.7	22.63	41352.3	22.63	100156	22.63	141212	22.63	179891	22.63	219516	22.63	258563	22.63	303132	22.63	347684	22.63	392031	22.63	432432	22.63	472915	22.63	516438
22.64	-65128.3	22.64	-11137.9	22.64	40771.4	22.64	101471	22.64	141873	22.64	180943	22.64	220939	22.64	258556	22.64	302690	22.64	347332	22.64	392703	22.64	431934	22.64	472943	22.64	517209
22.65	-64798.3	22.65	-11369.3	22.65	40655.4	22.65	101594	22.65	141426	22.65	180576	22.65	220045	22.65	258519	22.65	303533	22.65	348125	22.65	392657	22.65	431898	22.65	473225	22.65	517150
22.66	-65214.7	22.66	-11373.4	22.66	40977	22.66	101648	22.66	141846	22.66	180485	22.66	219498	22.66	259055	22.66	303836	22.66	347948	22.66	392594	22.66	432127	22.66	473121	22.66	516866
22.67	-65025.8	22.67	-11494.9	22.67	40688.3	22.67	100933	22.67	141774	22.67	181177	22.67	219424	22.67	259189	22.67	303297	22.67	348236	22.67	391971	22.67	432356	22.67	473008	22.67	517043
22.68	-64936.7	22.68	-11712.7	22.68	40164.1	22.68	102636	22.68	141757	22.68	181270	22.68	219930	22.68	258731	22.68	303615	22.68	347713	22.68	392803	22.68	432426	22.68	472613	22.68	516674
22.69	-65296.3	22.69	-11802.7	22.69	40572	22.69	102117	22.69	141381	22.69	181418	22.69	220422	22.69	259115	22.69	303291	22.69	347761	22.69	392269	22.69	432205	22.69	472640	22.69	516961
22.7	-65127.2	22.7	-11609.2	22.7	40498.9	22.7	100380	22.7	141284	22.7	181790	22.7	220442	22.7	258604	22.7	303400	22.7	348090	22.7	392728	22.7	432495	22.7	472751	22.7	517336
22.71	-64621.9	22.71	-11141.7	22.71	40906	22.71	100854	22.71	141797	22.71	181482	22.71	220853	22.71	258759	22.71	303196	22.71	347979	22.71	392709	22.71	432428	22.71	472854	22.71	517350
22.72	-65344.4	22.72	-11008.9	22.72	40884.8	22.72	101307	22.72	142389	22.72	181538	22.72	221370	22.72	258884	22.72	303428	22.72	348166	22.72	392586	22.72	432245	22.72	472788	22.72	516649
22.73	-65253.3	22.73	-11361.3	22.73	41267.8	22.73	100895	22.73	142299	22.73	181502	22.73	221137	22.73	259311	22.73	303564	22.73	348404	22.73	392402	22.73	432205	22.73	472774	22.73	517221
22.74	-65133.6	22.74	-11365	22.74	40965.8	22.74	101526	22.74	141903	22.74	181559	22.74	220950	22.74	259740	22.74	303255	22.74	347799	22.74	392774	22.74	432728	22.74	473646	22.74	517032
22.75	-64676	22.75	-11412.5	22.75	40929.9	22.75	100803	22.75	141940	22.75	183302	22.75	220441	22.75	259322	22.75	303461	22.75	347790	22.75	392697	22.75	432344	22.75	473230	22.75	516942
22.76	-65271	22.76	-11785.2	22.76	40475.9	22.76	101723	22.76	142115	22.76	183197	22.76	220541	22.76	259428	22.76	303979	22.76	348626	22.76	392926	22.76	432735	22.76	473038	22.76	516917
22.77	-65217.3	22.77	-11371.7	22.77	40802.1	22.77	101280	22.77	142088	22.77	183018	22.77	220868	22.77	259815	22.77	303954	22.77	348089	22.77	393318	22.77	432755	22.77	473169	22.77	517534
22.78	-64776.2	22.78	-11690.4	22.78	40857.2	22.78	102387	22.78	142155	22.78	183482	22.78	221568	22.78	259454	22.78	303500	22.78	347893	22.78	392883	22.78	432489	22.78	473471	22.78	517157
22.79	-65030.1	22.79	-11406.3	22.79	40885.9	22.79	101787	22.79	142230	22.79	182939	22.79	220901	22.79	259722	22.79	304016	22.79	347836	22.79	392485	22.79	431989	22.79	473649	22.79	517168
22.8	-65076.9	22.8	-10762.3	22.8	40765.3	22.8	102368	22.8	142231	22.8	183892	22.8	220836	22.8	259939	22.8	303696	22.8	347992	22.8	392997	22.8	432750	22.8	473339	22.8	517823
22.81	-65402.4	22.81	-11302.5	22.81	40301.4	22.81	102498	22.81	142570	22.81	184362	22.81	221661	22.81	259744	22.81	304087	22.81	348523	22.81	393212	22.81	432964	22.81	473749	22.81	517456
22.82	-65180.3	22.82	-11351.6	22.82	40828.4	22.82	102181	22.82	142847	22.82	184343	22.82	220823	22.82	259706	22.82	304145	22.82	348202	22.82	392730	22.82	432653	22.82	473471	22.82	517303
22.83	-65426.5	22.83	-11268.6	22.83	40624.6	22.83	100973	22.83	142875	22.83	184687	22.83	221976	22.83	260007	22.83	303827	22.83	347939	22.83	393603	22.83	432814	22.83	473830	22.83	517819
22.84	-65409.4	22.84	-11413.5	22.84	40453.6	22.84	101652	22.84	142421	22.84	185329	22.84	221730	22.84	259958	22.84	303738	22.84	347995	22.84	393154	22.84	432453	22.84	473820	22.84	517355
22.85	-64824.5	22.85	-11535.5	22.85	40550.7	22.85	101321	22.85	142479	22.85	185356	22.85	221541	22.85	260019	22.85	304617	22.85	349187	22.85	393373	22.85	432756	22.85	473130	22.85	517841
22.86	-64715.8	22.86	-11606.5	22.86	40679.4	22.86	102070	22.86	142530	22.86	185711	22.86	221487	22.86	259809	22.86	304501	22.86	349216	22.86	393490	22.86	433356	22.86	473352	22.86	517236
22.87	-65151.5	22.87	-10906	22.87	40491.3	22.87	102164	22.87	143293	22.87	184983	22.87	222204	22.87	259833	22.87	304513	22.87	349113	22.87	393502	22.87	433824	22.87	473997	22.87	517280
22.88	-65417.3	22.88	-11864.3	22.88	40546.4	22.88	100340	22.88	142575	22.88	186653	22.88	222588	22.88	260270	22.88	304578	22.88	348446	22.88	393248	22.88	433553	22.88	473711	22.88	517403
22.89	-65372.1	22.89	-11196.2	22.89	40838.2	22.89	101316	22.89	142288	22.89	187069	22.89	222362	22.89	260958	22.89	304668	22.89	348822	22.89	393210	22.89	433141	22.89	474170	22.89	517915
22.9	-65325.7	22.9	-11373.2	22.9	40746.7	22.9	101865	22.9	142823	22.9	187354	22.9	222614	22.9	260163	22.9	304996	22.9	348849	22.9	393746	22.9	433271	22.9	473935	22.9	517627
22.91	-64915.3	22.91	-11470.9	22.91	40114.1	22.91	100787	22.91	142860	22.91	187750	22.91	222615	22.91	261149	22.91	304903	22.91	349232	22.91	393521	22.91	433901	22.91	474152	22.91	517379
22.92	-65085.1	22.92	-11610.7	22.92	40596.5	22.92	102142	22.92	142921	22.92	188253	22.92	222573	22.92	260739	22.92	304844	22.92	349283	22.92	393097	22.92	433628	22.92	474226	22.92	517865
22.93	-65447.4	22.93	-11760.9	22.93	40543.1	22.93	101856	22.93	143137	22.93	188256	22.93	222764	22.93	260572	22.93	304691	22.93	348940	22.93	393684	22.93	433376	22.93	473725	22.93	517594
22.94	-65065	22.94	-11798.2	22.94	40379.3	22.94	101842	22.94	143041	22.94	188269	22.94	222775	22.94	260320	22.94	304690	22.94	349027	22.94	393821	22.94	433548	22.94	473979	22.94	517674
22.95	-65200.7	22.95	-11837.8	22.95	39812.9	22.95	101435	22.95	143075	22.95	189853	22.95	222701	22.95	260252	22.95	304085	22.95	349360	22.95	393501	22.95	433409	22.95	474324	22.95	518136
22.96	-64913.8	22.96	-11793.9	22.96	40414.6	22.96	100688	22.96	142539	22.96	190806	22.96	223312	22.96	260480	22.96	305210	22.96	349184	22.96	394069	22.96	433728	22.96	474106	22.96	518098
22.97	-65564.2	22.97	-11482.8	22.97	40629.5	22.97	100717	22.97	142109	22.97	189789	22.97	223372	22.97	261018	22.97	305059	22.97	349843	22.97	393900	22.97	433538	22.97	474473	22.97	517346
22.98	-65435	22.98	-11822.5	22.98	40820.8	22.98	101604	22.98	142694	22.98	189675	22.98	223192	22.98	261424	22.98	304945	22.98	349367	22.98	393785	22.98	433381	22.98	474368	22.98	517593
22.99	-65041.5	22.99	-11567.3	22.99	40934.8	22.99	101164	22.99	142893	22.99	190601	22.99	223018	22.99	261548	22.99	304855	22.99	348937	22.99	393290	22.99	433634	22.99	474317	22.99	517813
23	-65372.8	23	-11528.6	23	40641.1	23	101039	23	144006	23	192086	23	223678	23	261088	23	305687	23	348954	23	393876	23	433698	23	474956	23	517997
23.01	-64948.5	23.01	-11393.5	23.01	40081.6	23.01	100662	23.01	143405	23.01	192334	23.01	223890	23.01	260859	23.01	304719	23.01	350187	23.01	394835	23.01	434080	23.01	473734	23.01	518119
23.02	-64986.5	23.02	-11370.9	23.02	40035.3	23.02	100738	23.02	142817	23.02	192418	23.02	224356	23.02	262103	23.02	305106	23.02	349563	23.02	394205	23.02	432789	23.02	474340	23.02	518212
23.03	-64936	23.03	-11546.6	23.03	40401.3	23.03	100753	23.03	143189	23.03	192791	23.03	224898	23.03	261349	23.03	305185	23.03	349611	23.03	394607	23.03	434593	23.03	474462	23.03	518653
23.04	-65326.3	23.04	-11360.2	23.04	40251	23.04	100158	23.04	142884	23.04	193300	23.04	225449	23.04	261808	23.04	305325	23.04	349801	23.04	394031	23.04	433819	23.04	474672	23.04	518182
23.05	-65555.1	23.05	-11543.6	23.05	40388	23.05	100397	23.05	142948	23.05	195067	23.05	224586	23.05	261905	23.05	305669	23.05	349634	23.05	394116	23.05	433939	23.05	474355	23.05	518467
23.06	-65691.4	23.06	-11818.5	23.06	40367.6	23.06	100832	23.06	143163	23.06	195221	23.06	224926	23.06	261796	23.06	305923	23.06	349549	23.06	394033	23.06	434526	23.06	475134	23.06	518811
23.07	-65052.2	23.07	-11730.1	23.07	40128.6	23.07	101052	23.07	142952	23.07	194819	23.07	224524	23.07	262905	23.07	305728	23.07	349765	23.07	394609	23.07	433392	23.07	474759	23.07	519189
23.08	-65320.3	23.08	-11465.6	23.08	39944.6	23.08	99694.5	23.08	143007	23.08	195531	23.08	225095	23.08	262751	23.08	305913	23.08	350067	23.08	395020	23.08	434351	23.08	474856	23.08	518983
23.09	-65376	23.09	-11630.4	23.09	40115.4	23.09	99262.3	23.09	143125	23.09	196497	23.09	225393	23.09	262883	23.09	306249	23.09	349579	23.09	394231	23.09	433895	23.09	474684	23.09	519049
23.1	-65198.6	23.1	-11576.9	23.1	40510.8	23.1	100242	23.1	143257	23.1	195929	23.1	226173	23.1	262812	23.1	305763	23.1	349779	23.1	394591	23.1	433781	23.1	474139	23.1	518553
23.11	-65526.1	23.11	-11600.5	23.11	40139.2	23.11	100519	23.11	143383	23.11	196678	23.11	224964	23.11	262230	23.11	306452	23.11	349984	23.11	394464	23.11	434357	23.11	474695	23.11	518451
23.12	-64922.4	23.12	-11757.5	23.12	40390.4	23.12	99871.5	23.12	143282	23.12	197188	23.12	226310	23.12	262697	23.12	306606	23.12	350494	23.12	395327	23.12	434561	23.12	474961	23.12	518488
23.13	-65457.4	23.13	-11519.2	23.13	40155.2	23.13	99972.1	23.13	143598	23.13	197747	23.13	224675	23.13	262433	23.13	306026	23.13	350716	23.13	395093	23.13	434296	23.13	474795	23.13	519146
23.14	-65244.3	23.14	-11523.7	23.14	40161	23.14	100258	23.14	143107	23.14	198349	23.14	225516	23.14	262567	23.14	306743	23.14	350078	23.14	394834	23.14	434527	23.14	475603	23.14	518751
23.15	-65031.9	23.15	-11748.7	23.15	40503.1	23.15	99517.1	23.15	143664	23.15	198579	23.15	227042	23.15	262782	23.15	306487	23.15	350643	23.15	395149	23.15	434443	23.15	475320	23.15	519053
23.16	-65448.5	23.16	-11213.7	23.16	40194.7	23.16	100147	23.16	143518	23.16	198458	23.16	226314	23.16	263232	23.16	306496	23.16	349654	23.16	395322	23.16	435060	23.16	474900	23.16	518728
23.17	-65645.9	23.17	-11767.1	23.17	40493.9	23.17	99350.7	23.17	142978	23.17	199959	23.17	226690	23.17	262745	23.17	306655	23.17	350553	23.17	394804	23.17	434157	23.17	475505	23.17	519343
23.18	-65402.9	23.18	-11888.3	23.18	40120.7	23.18	99174.6	23.18	143016	23.18	200288	23.18	227192	23.18	263010	23.18	307211	23.18	351418	23.18	395009	23.18	434335	23.18	475467	23.18	519053
23.19	-65126.8	23.19	-11623.7	23.19	39701	23.19	99353.4	23.19	143732	23.19	200989	23.19	227298	23.19	263907	23.19	307075	23.19	350980	23.19	395287	23.19	434501	23.19	475710	23.19	518661
23.2	-65155.7	23.2	-11174.4	23.2	40231.7	23.2	99315.6	23.2	143550	23.2	200515	23.2	226914	23.2	262795	23.2	306964	23.2	352317	23.2	395699	23.2	434545	23.2	475791	23.2	518989
23.21	-65381.2	23.21	-11686.2	23.21	40046.8	23.21	99434.1	23.21	144004	23.21	201066	23.21	227858	23.21	264043	23.21	307010	23.21	350666	23.21	395526	23.21	435090	23.21	475871	23.21	519466
23.22	-65162.3	23.22	-12092.1	23.22	40429.9	23.22	98784.4	23.22	142969	23.22	202657	23.22	227160	23.22	264401	23.22	307543	23.22	352161	23.22	395667	23.22	435094	23.22	475837	23.22	519734
23.23	-65909.7	23.23	-11556.8	23.23	40348.3	23.23	98493.9	23.23	143385	23.23	200995	23.23	227724	23.23	264390	23.23	307799	23.23	351545	23.23	395878	23.23	435300	23.23	475816	23.23	519636
23.24	-65220.9	23.24	-11304.5	23.24	39766.4	23.24	98661.6	23.24	142819	23.24	203542	23.24	228656	23.24	264493	23.24	307426	23.24	351099	23.24	395798	23.24	435391	23.24	474942	23.24	519602
23.25	-65338.3	23.25	-11772.1	23.25	39959.6	23.25	98773	23.25	143254	23.25	202618	23.25	228519	23.25	264975	23.25	307968	23.25	351469	23.25	395671	23.25	435818	23.25	475708	23.25	519352
23.26	-64713.3	23.26	-12273	23.26	40453.9	23.26	99266.3	23.26	143217	23.26	202205	23.26	228180	23.26	264821	23.26	308036	23.26	351328	23.26	395343	23.26	434871	23.26	475792	23.26	519987
23.27	-65563	23.27	-11883.8	23.27	39679.3	23.27	98461.3	23.27	142944	23.27	202711	23.27	228558	23.27	264767	23.27	307638	23.27	351775	23.27	395594	23.27	435518	23.27	475656	23.27	519877
23.28	-65042.2	23.28	-11517.6	23.28	40127.7	23.28	98492.1	23.28	144092	23.28	202642	23.28	230184	23.28	265815	23.28	307767	23.28	350838	23.28	396047	23.28	435045	23.28	475990	23.28	519463
23.29	-65083.8	23.29	-11721.1	23.29	40107.2	23.29	98532	23.29	143843	23.29	204084	23.29	230056	23.29	266076	23.29	308418	23.29	351152	23.29	396738	23.29	435860	23.29	476388	23.29	519682
23.3	-65612.3	23.3	-11383.7	23.3	39988.4	23.3	97599.5	23.3	144431	23.3	204286	23.3	230006	23.3	266103	23.3	308348	23.3	352804	23.3	396416	23.3	435832	23.3	475783	23.3	519567
23.31	-65122.5	23.31	-11817.1	23.31	40191.5	23.31	97071.5	23.31	144475	23.31	203454	23.31	230425	23.31	266690	23.31	308881	23.31	352391	23.31	396368	23.31	436022	23.31	476398	23.31	519874
23.32	-65436.2	23.32	-11938.4	23.32	40448.2	23.32	96856.3	23.32	143230	23.32	203730	23.32	231058	23.32	265774	23.32	308229	23.32	351738	23.32	396313	23.32	436770	23.32	476532	23.32	519888
23.33	-65487.7	23.33	-12101.9	23.33	40411.5	23.33	97499.4	23.33	142982	23.33	203563	23.33	231673	23.33	266502	23.33	308521	23.33	352935	23.33	396530	23.33	435941	23.33	476439	23.33	519970
23.34	-65406	23.34	-11918.3	23.34	40060	23.34	98657.1	23.34	144730	23.34	203505	23.34	231809	23.34	265935	23.34	309276	23.34	352615	23.34	396905	23.34	436027	23.34	476785	23.34	519896
23.35	-65371.5	23.35	-11644.4	23.35	40018.9	23.35	98520.9	23.35	144156	23.35	203427	23.35	232115	23.35	266558	23.35	309205	23.35	353202	23.35	397001	23.35	435771	23.35	477228	23.35	520192
23.36	-65611.5	23.36	-11311.2	23.36	40011.2	23.36	97266.6	23.36	143069	23.36	204494	23.36	231660	23.36	266661	23.36	309059	23.36	352944	23.36	396235	23.36	436069	23.36	477352	23.36	519648
23.37	-64917.7	23.37	-11563.3	23.37	39788	23.37	96718.5	23.37	142995	23.37	203607	23.37	232372	23.37	265987	23.37	310114	23.37	352920	23.37	397083	23.37	436478	23.37	476711	23.37	520212
23.38	-64977.3	23.38	-11730.8	23.38	39865.2	23.38	97091.9	23.38	143772	23.38	202926	23.38	232970	23.38	266812	23.38	308978	23.38	353019	23.38	396760	23.38	436765	23.38	477198	23.38	520395
23.39	-65106.2	23.39	-11545.2	23.39	40245.9	23.39	96813.7	23.39	143273	23.39	202444	23.39	232929	23.39	267089	23.39	309488	23.39	353491	23.39	397365	23.39	436155	23.39	477368	23.39	520443
23.4	-65268.8	23.4	-11964.2	23.4	39965.2	23.4	96779.5	23.4	143609	23.4	202124	23.4	234200	23.4	267058	23.4	309519	23.4	353475	23.4	397336	23.4	436299	23.4	476472	23.4	519982
23.41	-65670.3	23.41	-11620.8	23.41	39771.3	23.41	95838.4	23.41	143644	23.41	202617	23.41	234199	23.41	267166	23.41	309519	23.41	353704	23.41	397499	23.41	436982	23.41	477025	23.41	520464
23.42	-65946.1	23.42	-11764.4	23.42	40332.5	23.42	96712.9	23.42	144109	23.42	202070	23.42	234269	23.42	268626	23.42	309976	23.42	353740	23.42	397348	23.42	436432	23.42	476646	23.42	521002
23.43	-65468.2	23.43	-11457.4	23.43	39889.4	23.43	97234.7	23.43	144049	23.43	202279	23.43	234540	23.43	269245	23.43	309944	23.43	354581	23.43	397244	23.43	437283	23.43	477652	23.43	521197
23.44	-64970.8	23.44	-11119	23.44	40027.7	23.44	96323.1	23.44	143947	23.44	201623	23.44	234645	23.44	268290	23.44	310879	23.44	354723	23.44	397734	23.44	436969	23.44	478010	23.44	520661
23.45	-65537.7	23.45	-11643	23.45	40286.1	23.45	95933.3	23.45	143913	23.45	201015	23.45	235864	23.45	268043	23.45	310874	23.45	354008	23.45	398102	23.45	436895	23.45	477610	23.45	520355
23.46	-65524.5	23.46	-12035.4	23.46	40363.8	23.46	95765.9	23.46	143686	23.46	200252	23.46	235514	23.46	269536	23.46	311621	23.46	354223	23.46	398423	23.46	437896	23.46	477287	23.46	521163
23.47	-65392.2	23.47	-11664.9	23.47	40317.7	23.47	95690.9	23.47	143603	23.47	201117	23.47	236961	23.47	269864	23.47	311909	23.47	354564	23.47	398662	23.47	437574	23.47	477983	23.47	521004
23.48	-65359.7	23.48	-11509.4	23.48	39989.8	23.48	96058.4	23.48	144071	23.48	200456	23.48	237612	23.48	269862	23.48	311841	23.48	355316	23.48	397921	23.48	437277	23.48	478439	23.48	521223
23.49	-65223.2	23.49	-11467.4	23.49	40128.4	23.49	96191	23.49	143273	23.49	200316	23.49	237151	23.49	269895	23.49	312218	23.49	355241	23.49	399254	23.49	437341	23.49	478420	23.49	521587
23.5	-65254.2	23.5	-11888.8	23.5	40151.5	23.5	95920.7	23.5	143568	23.5	198887	23.5	237415	23.5	269316	23.5	311953	23.5	355042	23.5	398866	23.5	438202	23.5	478154	23.5	521628
23.51	-65396.9	23.51	-11964.2	23.51	40245.1	23.51	95867.4	23.51	143421	23.51	199251	23.51	239090	23.51	270234	23.51	312136	23.51	355761	23.51	398542	23.51	437701	23.51	478353	23.51	521741
23.52	-65378.9	23.52	-11654.7	23.52	40095.7	23.52	95165.6	23.52	143778	23.52	198670	23.52	240424	23.52	270954	23.52	312405	23.52	354689	23.52	398326	23.52	437461	23.52	478837	23.52	521600
23.53	-65668.3	23.53	-11657.6	23.53	39763.4	23.53	95224.8	23.53	143198	23.53	199128	23.53	241406	23.53	271839	23.53	313549	23.53	356437	23.53	399989	23.53	437947	23.53	478107	23.53	521960
23.54	-65187.4	23.54	-12325.4	23.54	39995.2	23.54	95596.2	23.54	143500	23.54	198094	23.54	240774	23.54	271934	23.54	313070	23.54	355934	23.54	398905	23.54	438520	23.54	478738	23.54	521895
23.55	-65136.9	23.55	-11949	23.55	40393.1	23.55	96097.5	23.55	143763	23.55	198052	23.55	241308	23.55	272225	23.55	313366	23.55	356329	23.55	399311	23.55	438408	23.55	478448	23.55	523135
23.56	-65387.7	23.56	-11912.6	23.56	40471.5	23.56	95355	23.56	143141	23.56	196979	23.56	241358	23.56	272884	23.56	312820	23.56	356296	23.56	400068	23.56	439165	23.56	480041	23.56	522899
23.57	-65476.8	23.57	-11705.5	23.57	40123	23.57	95793.8	23.57	142769	23.57	197333	23.57	242568	23.57	273206	23.57	314169	23.57	356551	23.57	400359	23.57	438135	23.57	479834	23.57	522407
23.58	-65503.2	23.58	-12022.7	23.58	39756.8	23.58	94937.3	23.58	143166	23.58	197378	23.58	244241	23.58	272719	23.58	314105	23.58	356425	23.58	399751	23.58	439690	23.58	479091	23.58	522159
23.59	-65880.9	23.59	-11742.7	23.59	39988	23.59	93943	23.59	143247	23.59	196686	23.59	243445	23.59	273213	23.59	314105	23.59	355853	23.59	399857	23.59	439879	23.59	479407	23.59	521776
23.6	-65603.3	23.6	-11859.6	23.6	40392.7	23.6	94646.1	23.6	144040	23.6	195684	23.6	245359	23.6	274525	23.6	313778	23.6	357727	23.6	401146	23.6	440127	23.6	480395	23.6	522464
23.61	-65183.3	23.61	-11964	23.61	40548.3	23.61	95474.4	23.61	142509	23.61	195588	23.61	246034	23.61	273885	23.61	314980	23.61	357813	23.61	400738	23.61	439858	23.61	480285	23.61	522679
23.62	-65752.7	23.62	-11753.4	23.62	39686.1	23.62	94803.5	23.62	142061	23.62	194715	23.62	245079	23.62	275226	23.62	315481	23.62	358822	23.62	401085	23.62	439827	23.62	479868	23.62	523219
23.63	-65528.7	23.63	-11781.4	23.63	39908.1	23.63	94351.7	23.63	143894	23.63	194444	23.63	246767	23.63	274736	23.63	316434	23.63	357847	23.63	401140	23.63	439887	23.63	479685	23.63	523090
23.64	-65344.3	23.64	-11498.9	23.64	39916.5	23.64	94122	23.64	143410	23.64	193835	23.64	248147	23.64	275826	23.64	315574	23.64	357830	23.64	400630	23.64	439604	23.64	480348	23.64	523599
23.65	-65472.3	23.65	-11747.9	23.65	40293.4	23.65	93465.7	23.65	142901	23.65	194176	23.65	247578	23.65	277398	23.65	316039	23.65	358772	23.65	401256	23.65	440488	23.65	479983	23.65	523748
23.66	-65350.9	23.66	-11557.6	23.66	39865.3	23.66	94094.7	23.66	142524	23.66	193594	23.66	247382	23.66	276558	23.66	316843	23.66	358158	23.66	401547	23.66	440639	23.66	479970	23.66	523576
23.67	-65142.7	23.67	-12192.1	23.67	39594.1	23.67	93506	23.67	143312	23.67	193702	23.67	249453	23.67	277304	23.67	318019	23.67	358969	23.67	402558	23.67	440177	23.67	480740	23.67	524379
23.68	-65484.3	23.68	-11847.6	23.68	39904.4	23.68	94220.2	23.68	142558	23.68	192978	23.68	249800	23.68	277857	23.68	316665	23.68	359260	23.68	402864	23.68	440567	23.68	481927	23.68	523985
23.69	-65578.1	23.69	-11815.2	23.69	39906.3	23.69	93449.2	23.69	142362	23.69	192911	23.69	250080	23.69	277741	23.69	318039	23.69	359224	23.69	402190	23.69	441522	23.69	481400	23.69	524269
23.7	-65228.3	23.7	-11943	23.7	40029	23.7	93892.1	23.7	142908	23.7	192390	23.7	250714	23.7	278999	23.7	318904	23.7	360958	23.7	402453	23.7	441089	23.7	480500	23.7	524129
23.71	-65636.1	23.71	-11738.1	23.71	39416.9	23.71	94251.3	23.71	142305	23.71	192249	23.71	250471	23.71	279986	23.71	318898	23.71	359234	23.71	402601	23.71	441940	23.71	482015	23.71	524678
23.72	-65035.3	23.72	-12058.7	23.72	39960.6	23.72	93301.7	23.72	143205	23.72	192854	23.72	250274	23.72	280106	23.72	318445	23.72	360308	23.72	403854	23.72	442265	23.72	481776	23.72	524536
23.73	-65571.7	23.73	-11868	23.73	39889.4	23.73	93378.1	23.73	143218	23.73	192808	23.73	253018	23.73	280480	23.73	318341	23.73	360872	23.73	403603	23.73	441667	23.73	481767	23.73	524382
23.74	-65314.6	23.74	-11676.9	23.74	40029.4	23.74	92614.4	23.74	142825	23.74	191128	23.74	252376	23.74	281012	23.74	319597	23.74	361333	23.74	404108	23.74	441710	23.74	482312	23.74	524792
23.75	-64880.9	23.75	-12445.1	23.75	39964.7	23.75	93118	23.75	141697	23.75	191558	23.75	251635	23.75	281775	23.75	319828	23.75	361858	23.75	404520	23.75	442269	23.75	482674	23.75	525123
23.76	-65384.1	23.76	-11981.2	23.76	39790.5	23.76	93531.6	23.76	142198	23.76	191241	23.76	252731	23.76	280883	23.76	320318	23.76	361305	23.76	404904	23.76	442397	23.76	482556	23.76	525506
23.77	-65548.3	23.77	-11525.3	23.77	39941.9	23.77	92410.7	23.77	143054	23.77	191016	23.77	253412	23.77	283201	23.77	321612	23.77	362037	23.77	404677	23.77	443343	23.77	482287	23.77	525784
23.78	-65447.4	23.78	-11888.8	23.78	40099.1	23.78	92823.6	23.78	142869	23.78	191259	23.78	253094	23.78	283210	23.78	322630	23.78	362575	23.78	404605	23.78	442823	23.78	482590	23.78	525452
23.79	-65753.7	23.79	-11796.6	23.79	39802.1	23.79	94219.3	23.79	141950	23.79	190129	23.79	255541	23.79	285288	23.79	322042	23.79	361889	23.79	404969	23.79	442467	23.79	482365	23.79	526021
23.8	-65759.4	23.8	-11883.1	23.8	40226.9	23.8	93062.3	23.8	143252	23.8	190954	23.8	254627	23.8	284794	23.8	322439	23.8	363943	23.8	405428	23.8	443891	23.8	483245	23.8	526238
23.81	-65698.7	23.81	-11725.6	23.81	39681.9	23.81	92227.9	23.81	143012	23.81	190745	23.81	255506	23.81	285288	23.81	323219	23.81	362560	23.81	406747	23.81	443655	23.81	483436	23.81	526527
23.82	-65594.4	23.82	-11928.2	23.82	40121.7	23.82	92566.1	23.82	142840	23.82	190479	23.82	255522	23.82	285957	23.82	323411	23.82	363404	23.82	406849	23.82	444190	23.82	484218	23.82	526788
23.83	-65130.8	23.83	-11743.7	23.83	40619.6	23.83	92132.9	23.83	142385	23.83	189671	23.83	253012	23.83	286418	23.83	325000	23.83	363716	23.83	407268	23.83	444147	23.83	484034	23.83	527425
23.84	-65435.1	23.84	-11998.6	23.84	39920.7	23.84	92771	23.84	142709	23.84	189373	23.84	254547	23.84	287143	23.84	324868	23.84	364767	23.84	407235	23.84	445123	23.84	484626	23.84	527672
23.85	-65592.9	23.85	-12070.8	23.85	39874	23.85	92852.9	23.85	142448	23.85	189718	23.85	253941	23.85	288299	23.85	325381	23.85	365666	23.85	406243	23.85	445180	23.85	485295	23.85	527799
23.86	-65137.2	23.86	-12074	23.86	39878.9	23.86	92500.3	23.86	142247	23.86	189399	23.86	254374	23.86	290412	23.86	326085	23.86	366756	23.86	407333	23.86	445309	23.86	484106	23.86	527159
23.87	-65197.5	23.87	-11536.3	23.87	39489.7	23.87	92362.4	23.87	141308	23.87	188619	23.87	255173	23.87	289937	23.87	326939	23.87	366926	23.87	408063	23.87	445070	23.87	485567	23.87	527823
23.88	-65207	23.88	-11499.1	23.88	39472.1	23.88	93127.1	23.88	141963	23.88	187563	23.88	254432	23.88	290332	23.88	326718	23.88	366048	23.88	408255	23.88	446181	23.88	485267	23.88	527685
23.89	-65236.1	23.89	-11587.6	23.89	39686.1	23.89	92312.4	23.89	141533	23.89	189186	23.89	253708	23.89	291413	23.89	327912	23.89	368137	23.89	409158	23.89	446842	23.89	485973	23.89	527966
23.9	-65848.7	23.9	-11697.4	23.9	39766.4	23.9	91417.9	23.9	141504	23.9	189440	23.9	254225	23.9	289988	23.9	328882	23.9	367394	23.9	408144	23.9	447981	23.9	486682	23.9	528719
23.91	-65513.3	23.91	-11642	23.91	39696.4	23.91	92570.4	23.91	142690	23.91	189289	23.91	253033	23.91	292329	23.91	330723	23.91	367748	23.91	409106	23.91	446475	23.91	486279	23.91	529437
23.92	-65522.9	23.92	-11946.6	23.92	40157.1	23.92	91666.1	23.92	141721	23.92	188156	23.92	252058	23.92	292058	23.92	329642	23.92	369783	23.92	410851	23.92	447493	23.92	485878	23.92	528603
23.93	-65801.5	23.93	-11746.3	23.93	39912.9	23.93	90904.1	23.93	142594	23.93	187939	23.93	251965	23.93	293414	23.93	330265	23.93	370849	23.93	410499	23.93	447629	23.93	487081	23.93	529697
23.94	-65460.6	23.94	-12147.5	23.94	39930.8	23.94	91287.4	23.94	142062	23.94	188076	23.94	252596	23.94	293776	23.94	332546	23.94	370236	23.94	411302	23.94	448283	23.94	487332	23.94	530469
23.95	-65591.1	23.95	-11688.8	23.95	39883.8	23.95	91940.3	23.95	141867	23.95	188838	23.95	250692	23.95	294972	23.95	332989	23.95	371827	23.95	411824	23.95	449056	23.95	486888	23.95	530288
23.96	-65569.4	23.96	-11825.9	23.96	39881.5	23.96	91649	23.96	141629	23.96	187939	23.96	251597	23.96	295224	23.96	332114	23.96	371945	23.96	412598	23.96	449350	23.96	487134	23.96	530616
23.97	-65483.4	23.97	-11940.9	23.97	39746.5	23.97	92240.4	23.97	141998	23.97	187531	23.97	251372	23.97	296613	23.97	332392	23.97	372803	23.97	412834	23.97	449498	23.97	488123	23.97	530329
23.98	-65618.8	23.98	-11889.1	23.98	39623.7	23.98	91437.3	23.98	141653	23.98	187375	23.98	249822	23.98	295763	23.98	332814	23.98	373593	23.98	412275	23.98	449927	23.98	489643	23.98	531201
23.99	-65358	23.99	-12030.2	23.99	39602.5	23.99	91815.1	23.99	142077	23.99	187209	23.99	250730	23.99	296194	23.99	333955	23.99	374054	23.99	412943	23.99	450457	23.99	489614	23.99	531843
24	-65956.5	24	-12163.3	24	39544	24	91548.6	24	142477	24	186466	24	250309	24	295914	24	336126	24	374109	24	414374	24	450772	24	489938	24	531766
24.01	-65572.6	24.01	-11954.6	24.01	39851.3	24.01	91596.3	24.01	142143	24.01	187160	24.01	250562	24.01	296768	24.01	337208	24.01	374705	24.01	414702	24.01	451750	24.01	489448	24.01	532098
24.02	-65552	24.02	-11807.7	24.02	40018.6	24.02	91935.1	24.02	141720	24.02	187026	24.02	248774	24.02	296971	24.02	337911	24.02	375418	24.02	415468	24.02	452707	24.02	489817	24.02	531818
24.03	-65215.9	24.03	-11588.8	24.03	39925.6	24.03	91643.1	24.03	142083	24.03	187581	24.03	248477	24.03	296037	24.03	337781	24.03	376759	24.03	415716	24.03	453310	24.03	492093	24.03	532693
24.04	-65377.5	24.04	-12201.9	24.04	39835.5	24.04	91733.9	24.04	141275	24.04	187867	24.04	249013	24.04	297557	24.04	338025	24.04	377878	24.04	417748	24.04	453289	24.04	492015	24.04	533473
24.05	-65379.3	24.05	-11690.6	24.05	40031.4	24.05	90755.6	24.05	141181	24.05	187038	24.05	247888	24.05	297506	24.05	337991	24.05	378034	24.05	416606	24.05	453843	24.05	490960	24.05	534839
24.06	-65684.4	24.06	-11612.7	24.06	39977.9	24.06	91096.2	24.06	141517	24.06	187305	24.06	247636	24.06	297491	24.06	339593	24.06	378712	24.06	418049	24.06	455089	24.06	492263	24.06	534117
24.07	-65534.5	24.07	-11906.7	24.07	39740.4	24.07	91174.8	24.07	141698	24.07	187331	24.07	247737	24.07	296553	24.07	340649	24.07	379776	24.07	418966	24.07	454283	24.07	493381	24.07	535409
24.08	-65435.8	24.08	-11647.6	24.08	39910.7	24.08	90711.7	24.08	142120	24.08	187252	24.08	246489	24.08	297297	24.08	339318	24.08	381196	24.08	420055	24.08	455462	24.08	492450	24.08	534819
24.09	-65755.3	24.09	-12526.2	24.09	39747.7	24.09	90568.6	24.09	141430	24.09	185712	24.09	245369	24.09	297825	24.09	340912	24.09	381229	24.09	419772	24.09	455988	24.09	494503	24.09	535517
24.1	-65451.9	24.1	-12088	24.1	39852.4	24.1	90116.1	24.1	141274	24.1	186528	24.1	245709	24.1	297463	24.1	341735	24.1	381192	24.1	422146	24.1	457304	24.1	495505	24.1	535225
24.11	-65439.8	24.11	-11916	24.11	39607.2	24.11	91056.6	24.11	140634	24.11	186147	24.11	244874	24.11	296856	24.11	342027	24.11	382024	24.11	421606	24.11	457342	24.11	496559	24.11	536667
24.12	-65476.8	24.12	-11462.7	24.12	39554.8	24.12	90619.4	24.12	141066	24.12	186005	24.12	242896	24.12	296803	24.12	342258	24.12	382630	24.12	423208	24.12	457170	24.12	494493	24.12	537455
24.13	-65658.2	24.13	-11920.5	24.13	39523.3	24.13	90278.5	24.13	141140	24.13	186345	24.13	244558	24.13	296333	24.13	342274	24.13	381964	24.13	422374	24.13	458961	24.13	496939	24.13	537918
24.14	-65930.3	24.14	-11954.3	24.14	39355.9	24.14	90342.2	24.14	141152	24.14	185843	24.14	244411	24.14	294684	24.14	343218	24.14	384276	24.14	424406	24.14	458266	24.14	497671	24.14	538565
24.15	-65521.9	24.15	-11800.1	24.15	39529.4	24.15	90210.7	24.15	140983	24.15	185634	24.15	242179	24.15	294997	24.15	343033	24.15	383162	24.15	424349	24.15	459378	24.15	497855	24.15	538464
24.16	-65411	24.16	-11687	24.16	39710.6	24.16	89615.9	24.16	141105	24.16	185640	24.16	241164	24.16	294977	24.16	343969	24.16	385161	24.16	425882	24.16	460556	24.16	498341	24.16	539844
24.17	-65405.6	24.17	-12084.8	24.17	39543.4	24.17	89941.6	24.17	140711	24.17	184899	24.17	242341	24.17	294955	24.17	343486	24.17	385159	24.17	425116	24.17	461230	24.17	499644	24.17	539605
24.18	-65490.8	24.18	-11800.1	24.18	39910.6	24.18	90276.7	24.18	140879	24.18	185602	24.18	241291	24.18	294766	24.18	342137	24.18	386411	24.18	427473	24.18	460916	24.18	499051	24.18	541030
24.19	-65473	24.19	-11879.4	24.19	39645.6	24.19	89439.2	24.19	142165	24.19	184728	24.19	240084	24.19	293880	24.19	342167	24.19	385249	24.19	427149	24.19	462378	24.19	499432	24.19	540474
24.2	-65866.1	24.2	-11884.1	24.2	39922.5	24.2	89576.8	24.2	141165	24.2	184925	24.2	240855	24.2	292454	24.2	343220	24.2	387039	24.2	427126	24.2	464208	24.2	499792	24.2	541965
24.21	-65444.1	24.21	-12088.2	24.21	39643.1	24.21	89407.2	24.21	140545	24.21	184638	24.21	239506	24.21	291594	24.21	343025	24.21	386664	24.21	429523	24.21	464370	24.21	501221	24.21	542295
24.22	-65487.4	24.22	-11865.6	24.22	39699.8	24.22	89406.8	24.22	140975	24.22	184608	24.22	240283	24.22	290354	24.22	344131	24.22	388184	24.22	428203	24.22	464963	24.22	501795	24.22	542768
24.23	-65726.2	24.23	-11733.7	24.23	39414.4	24.23	89939.3	24.23	140343	24.23	185061	24.23	238830	24.23	291429	24.23	341966	24.23	388916	24.23	429078	24.23	465445	24.23	503561	24.23	543394
24.24	-65599.5	24.24	-11885.9	24.24	39221.7	24.24	89322.2	24.24	139432	24.24	183870	24.24	239464	24.24	291278	24.24	342817	24.24	390420	24.24	431071	24.24	466164	24.24	503200	24.24	544420
24.25	-65685.2	24.25	-12152	24.25	39295.8	24.25	89924.6	24.25	140367	24.25	184033	24.25	239674	24.25	289592	24.25	342142	24.25	387812	24.25	430997	24.25	467524	24.25	503052	24.25	544593
24.26	-65691.8	24.26	-11918.2	24.26	39440.1	24.26	89622.4	24.26	140918	24.26	184205	24.26	238374	24.26	289390	24.26	342898	24.26	388084	24.26	431623	24.26	467650	24.26	504347	24.26	546725
24.27	-65369.1	24.27	-12363.5	24.27	39838.3	24.27	89551.5	24.27	140382	24.27	183836	24.27	238189	24.27	289187	24.27	342122	24.27	388516	24.27	431553	24.27	468704	24.27	505582	24.27	546597
24.28	-66033.6	24.28	-11560.9	24.28	39769.9	24.28	89650.6	24.28	140827	24.28	183900	24.28	238359	24.28	288090	24.28	342034	24.28	390527	24.28	431335	24.28	470207	24.28	506842	24.28	547434
24.29	-65739.1	24.29	-11858.1	24.29	39781.3	24.29	89878.7	24.29	140830	24.29	183885	24.29	237636	24.29	288355	24.29	341433	24.29	389297	24.29	435121	24.29	469440	24.29	506994	24.29	548500
24.3	-65540.5	24.3	-12043.3	24.3	39570.2	24.3	89847.7	24.3	140585	24.3	184751	24.3	237455	24.3	287791	24.3	340679	24.3	389092	24.3	433816	24.3	471151	24.3	508135	24.3	548826
24.31	-65891.7	24.31	-11960.7	24.31	39286.4	24.31	89526.9	24.31	140679	24.31	184270	24.31	238256	24.31	287240	24.31	340334	24.31	389544	24.31	433190	24.31	472657	24.31	508889	24.31	549925
24.32	-65527.7	24.32	-11877.5	24.32	39588.3	24.32	89132.7	24.32	140682	24.32	183798	24.32	237352	24.32	286018	24.32	340664	24.32	389525	24.32	434238	24.32	472417	24.32	508844	24.32	550528
24.33	-65887.4	24.33	-11682.1	24.33	39496.7	24.33	89569.6	24.33	139913	24.33	183493	24.33	235630	24.33	286942	24.33	339723	24.33	389083	24.33	435871	24.33	473284	24.33	509953	24.33	552273
24.34	-65109.8	24.34	-11908	24.34	39424.6	24.34	89287.1	24.34	139110	24.34	184011	24.34	236186	24.34	285882	24.34	338618	24.34	389099	24.34	435975	24.34	472982	24.34	512058	24.34	551260
24.35	-65641.8	24.35	-11942.6	24.35	39459.8	24.35	89049.6	24.35	139368	24.35	184198	24.35	235655	24.35	285075	24.35	338530	24.35	387488	24.35	435478	24.35	473251	24.35	512372	24.35	552050
24.36	-65512.5	24.36	-12128.5	24.36	39458.7	24.36	88753.6	24.36	139676	24.36	183890	24.36	234817	24.36	284025	24.36	338884	24.36	388136	24.36	435573	24.36	474254	24.36	511820	24.36	552570
24.37	-65879.4	24.37	-12052.2	24.37	39465.8	24.37	88824.8	24.37	139085	24.37	184064	24.37	235402	24.37	284821	24.37	336857	24.37	388489	24.37	434021	24.37	474855	24.37	513217	24.37	553694
24.38	-65676.1	24.38	-12299.6	24.38	39636.7	24.38	88852.9	24.38	139480	24.38	182976	24.38	236008	24.38	283768	24.38	336283	24.38	388080	24.38	435740	24.38	475004	24.38	514249	24.38	554391
24.39	-65076.3	24.39	-12308.5	24.39	39439.7	24.39	88921.6	24.39	139816	24.39	183511	24.39	235383	24.39	283985	24.39	335859	24.39	387961	24.39	436595	24.39	474731	24.39	514008	24.39	556874
24.4	-65729.9	24.4	-12024.4	24.4	39167.7	24.4	89304.9	24.4	139833	24.4	183828	24.4	234601	24.4	282446	24.4	336208	24.4	386183	24.4	435567	24.4	475613	24.4	515708	24.4	556533
24.41	-65442.8	24.41	-11866.2	24.41	39758.4	24.41	89182.4	24.41	140364	24.41	183877	24.41	234932	24.41	282420	24.41	335488	24.41	387103	24.41	434899	24.41	475736	24.41	516165	24.41	556464
24.42	-65543.2	24.42	-11769.3	24.42	39160.4	24.42	89298.4	24.42	139992	24.42	182966	24.42	235996	24.42	281210	24.42	334361	24.42	386494	24.42	434701	24.42	476750	24.42	516169	24.42	558914
24.43	-65618.8	24.43	-12095.5	24.43	39444.7	24.43	89223.8	24.43	139677	24.43	182943	24.43	234149	24.43	282263	24.43	333631	24.43	384931	24.43	434710	24.43	477704	24.43	516132	24.43	558830
24.44	-65539.1	24.44	-12098.7	24.44	39442.5	24.44	88518.2	24.44	138904	24.44	183264	24.44	233702	24.44	281030	24.44	334575	24.44	384673	24.44	435379	24.44	476737	24.44	515595	24.44	558746
24.45	-65547.8	24.45	-12209.9	24.45	39399.4	24.45	89519.8	24.45	139517	24.45	183525	24.45	232990	24.45	280314	24.45	333993	24.45	384926	24.45	433128	24.45	476649	24.45	517342	24.45	559233
24.46	-65240.9	24.46	-12085.8	24.46	39939.5	24.46	88164.5	24.46	139247	24.46	183265	24.46	232927	24.46	280607	24.46	333170	24.46	383680	24.46	433132	24.46	475855	24.46	518687	24.46	560336
24.47	-65644.9	24.47	-12101.1	24.47	39080.4	24.47	88300.1	24.47	139000	24.47	182892	24.47	233243	24.47	279702	24.47	331892	24.47	383289	24.47	434784	24.47	475478	24.47	518117	24.47	559545
24.48	-65670.4	24.48	-11685.6	24.48	39576.9	24.48	88478	24.48	138919	24.48	182705	24.48	233039	24.48	279484	24.48	330961	24.48	383568	24.48	431281	24.48	475954	24.48	517204	24.48	562030
24.49	-65590.2	24.49	-11974	24.49	39654.3	24.49	87910.1	24.49	139653	24.49	182340	24.49	232302	24.49	279106	24.49	331689	24.49	383387	24.49	433475	24.49	476026	24.49	517694	24.49	560307
24.5	-65930.4	24.5	-12218.1	24.5	39729.5	24.5	89356.2	24.5	139374	24.5	181411	24.5	233321	24.5	279778	24.5	330095	24.5	381539	24.5	431535	24.5	475962	24.5	518327	24.5	560137
24.51	-65462.8	24.51	-12263.4	24.51	39368	24.51	87968.1	24.51	138799	24.51	182519	24.51	233216	24.51	278221	24.51	329617	24.51	381924	24.51	432094	24.51	475547	24.51	519151	24.51	563628
24.52	-65711.6	24.52	-12010.7	24.52	39246.1	24.52	88155.2	24.52	139262	24.52	182593	24.52	232464	24.52	278504	24.52	329285	24.52	380852	24.52	431934	24.52	475312	24.52	518628	24.52	563438
24.53	-65732.8	24.53	-12265.2	24.53	38933.7	24.53	88176.7	24.53	139275	24.53	182250	24.53	232074	24.53	277317	24.53	330077	24.53	379515	24.53	429733	24.53	474988	24.53	518168	24.53	562254
24.54	-65722.4	24.54	-11903.9	24.54	39863.2	24.54	88110.7	24.54	139561	24.54	182925	24.54	232411	24.54	278627	24.54	328726	24.54	380309	24.54	429437	24.54	474959	24.54	516708	24.54	563254
24.55	-65820.5	24.55	-11968.7	24.55	38846.1	24.55	88265.4	24.55	139439	24.55	181091	24.55	232225	24.55	277922	24.55	327980	24.55	379712	24.55	429246	24.55	474802	24.55	516293	24.55	562464
24.56	-65683.3	24.56	-12266.7	24.56	39341.7	24.56	88569.7	24.56	139532	24.56	182110	24.56	231636	24.56	276724	24.56	327792	24.56	377515	24.56	429537	24.56	473991	24.56	516996	24.56	562324
24.57	-65844.4	24.57	-12096.2	24.57	39181.3	24.57	88300	24.57	138644	24.57	182405	24.57	231337	24.57	275181	24.57	327121	24.57	378033	24.57	427435	24.57	474643	24.57	516120	24.57	562097
24.58	-65964.1	24.58	-12109.7	24.58	39551.2	24.58	87939.5	24.58	139080	24.58	182886	24.58	230947	24.58	275788	24.58	325475	24.58	378300	24.58	428498	24.58	473140	24.58	516972	24.58	563054
24.59	-65869.7	24.59	-12505.9	24.59	39169.5	24.59	88263.5	24.59	138697	24.59	181816	24.59	231925	24.59	275481	24.59	326157	24.59	376376	24.59	427434	24.59	472467	24.59	516074	24.59	562422
24.6	-65425.2	24.6	-12024.3	24.6	39452.3	24.6	88013.5	24.6	138707	24.6	182131	24.6	231601	24.6	274801	24.6	324579	24.6	376131	24.6	426202	24.6	471864	24.6	514667	24.6	561251
24.61	-65666.5	24.61	-12128.6	24.61	39131.8	24.61	87609.6	24.61	138852	24.61	181787	24.61	231805	24.61	275837	24.61	324748	24.61	375570	24.61	426188	24.61	470393	24.61	515497	24.61	563362
24.62	-65828.3	24.62	-11992.9	24.62	39238.8	24.62	87857.7	24.62	139142	24.62	181787	24.62	231056	24.62	275381	24.62	326010	24.62	375523	24.62	425983	24.62	470484	24.62	515625	24.62	562346
24.63	-65835.9	24.63	-12308.2	24.63	39309.7	24.63	88186.4	24.63	139133	24.63	181397	24.63	231495	24.63	274215	24.63	324626	24.63	374212	24.63	424672	24.63	470690	24.63	513430	24.63	560342
24.64	-65878.7	24.64	-12108.7	24.64	39280.7	24.64	88183.4	24.64	138951	24.64	181060	24.64	231293	24.64	274580	24.64	323808	24.64	373605	24.64	423593	24.64	469215	24.64	514265	24.64	560859
24.65	-65662	24.65	-12429	24.65	39311.7	24.65	87911.3	24.65	138154	24.65	181179	24.65	230508	24.65	274752	24.65	323585	24.65	373606	24.65	422536	24.65	468702	24.65	513520	24.65	561163
24.66	-65791.4	24.66	-12122	24.66	39440.8	24.66	87823.8	24.66	137791	24.66	181611	24.66	230651	24.66	274021	24.66	323235	24.66	372300	24.66	422303	24.66	468730	24.66	513350	24.66	559792
24.67	-65758.6	24.67	-11950.4	24.67	39183	24.67	87402.6	24.67	138537	24.67	181282	24.67	229883	24.67	273945	24.67	322870	24.67	372144	24.67	421773	24.67	467314	24.67	513193	24.67	558951
24.68	-65638.8	24.68	-12083.7	24.68	39067.2	24.68	87323.4	24.68	138365	24.68	181482	24.68	230475	24.68	274394	24.68	323549	24.68	371198	24.68	422014	24.68	466860	24.68	512243	24.68	559503
24.69	-65557.4	24.69	-12118.3	24.69	39344.6	24.69	87976	24.69	138474	24.69	181266	24.69	230503	24.69	274092	24.69	323392	24.69	371944	24.69	421225	24.69	466100	24.69	512171	24.69	558537
24.7	-65844.8	24.7	-12050.1	24.7	39310.6	24.7	87767.2	24.7	138016	24.7	181730	24.7	230002	24.7	273516	24.7	322752	24.7	371173	24.7	420240	24.7	464394	24.7	510680	24.7	558327
24.71	-66136.3	24.71	-12010.1	24.71	39769.4	24.71	87741.8	24.71	138225	24.71	180489	24.71	230351	24.71	273454	24.71	322657	24.71	370197	24.71	419331	24.71	464102	24.71	510122	24.71	557931
24.72	-65699.9	24.72	-12057.8	24.72	39115.1	24.72	87749.9	24.72	138727	24.72	180796	24.72	229514	24.72	272829	24.72	321802	24.72	370057	24.72	420278	24.72	462895	24.72	509167	24.72	557541
24.73	-65782.9	24.73	-12037.2	24.73	38958.2	24.73	88313.8	24.73	138226	24.73	181433	24.73	229523	24.73	272676	24.73	321620	24.73	370690	24.73	419054	24.73	462016	24.73	508621	24.73	556861
24.74	-65570.3	24.74	-12261.6	24.74	39089.7	24.74	87734.4	24.74	137949	24.74	181303	24.74	230380	24.74	272489	24.74	321399	24.74	369128	24.74	419279	24.74	462609	24.74	505658	24.74	555478
24.75	-66107.8	24.75	-12047.1	24.75	39653.8	24.75	88083.6	24.75	138269	24.75	180884	24.75	228633	24.75	272403	24.75	320980	24.75	368384	24.75	418799	24.75	462333	24.75	507025	24.75	555592
24.76	-65945.9	24.76	-11988.5	24.76	39843.6	24.76	87706.7	24.76	137737	24.76	181010	24.76	231200	24.76	273015	24.76	321214	24.76	368716	24.76	418591	24.76	460335	24.76	507240	24.76	553917
24.77	-65755.7	24.77	-12303.4	24.77	39310.1	24.77	87350.3	24.77	137477	24.77	181189	24.77	229352	24.77	272511	24.77	319824	24.77	368865	24.77	417385	24.77	462058	24.77	505477	24.77	553517
24.78	-65627.8	24.78	-12025.6	24.78	38813	24.78	87533.1	24.78	137135	24.78	180757	24.78	229439	24.78	272190	24.78	320063	24.78	368134	24.78	416884	24.78	462215	24.78	504096	24.78	553278
24.79	-65790.1	24.79	-12195.4	24.79	38745.9	24.79	87598.8	24.79	137366	24.79	180857	24.79	229094	24.79	272922	24.79	320274	24.79	367856	24.79	417469	24.79	459205	24.79	503331	24.79	553532
24.8	-65364.8	24.8	-12701.8	24.8	39361.4	24.8	88050.9	24.8	138059	24.8	180898	24.8	228774	24.8	271152	24.8	320147	24.8	367960	24.8	416530	24.8	458506	24.8	503324	24.8	551086
24.81	-65895.9	24.81	-11889.7	24.81	39562.5	24.81	87357.7	24.81	137431	24.81	181281	24.81	228739	24.81	270947	24.81	319455	24.81	366929	24.81	416469	24.81	459117	24.81	503883	24.81	550556
24.82	-66063.2	24.82	-12259.9	24.82	39320.9	24.82	86965.9	24.82	136798	24.82	181235	24.82	229274	24.82	271810	24.82	319297	24.82	366916	24.82	414769	24.82	460088	24.82	502218	24.82	549560
24.83	-65797.1	24.83	-12010.6	24.83	39506.2	24.83	87975.5	24.83	138162	24.83	180776	24.83	228828	24.83	270589	24.83	318889	24.83	367711	24.83	414358	24.83	458501	24.83	501991	24.83	549016
24.84	-65981.9	24.84	-12386.6	24.84	39380	24.84	87475.7	24.84	137836	24.84	180841	24.84	228421	24.84	271582	24.84	317959	24.84	366917	24.84	412985	24.84	456265	24.84	501814	24.84	548809
24.85	-65635.2	24.85	-12072.1	24.85	39048.5	24.85	86956.5	24.85	138103	24.85	180406	24.85	228694	24.85	271525	24.85	317570	24.85	365271	24.85	414108	24.85	456533	24.85	500910	24.85	548261
24.86	-65684.1	24.86	-12286.9	24.86	39384.7	24.86	87356.5	24.86	137609	24.86	180270	24.86	228398	24.86	271056	24.86	317987	24.86	365903	24.86	413405	24.86	455938	24.86	500937	24.86	548198
24.87	-65482.5	24.87	-12051.5	24.87	39076.1	24.87	87073.1	24.87	137376	24.87	180541	24.87	228163	24.87	271472	24.87	317358	24.87	365242	24.87	413202	24.87	456115	24.87	498821	24.87	548156
24.88	-65895.5	24.88	-12125.4	24.88	39197.6	24.88	87037.3	24.88	137663	24.88	180230	24.88	228021	24.88	270265	24.88	318359	24.88	365342	24.88	412679	24.88	454884	24.88	499994	24.88	547240
24.89	-65976.6	24.89	-12413.8	24.89	39292.8	24.89	87048.5	24.89	137526	24.89	180075	24.89	228370	24.89	270857	24.89	318247	24.89	364621	24.89	411880	24.89	456066	24.89	498459	24.89	545980
24.9	-65340.7	24.9	-12088.8	24.9	39303	24.9	86806.8	24.9	137632	24.9	179521	24.9	228326	24.9	270964	24.9	317293	24.9	364553	24.9	414034	24.9	455856	24.9	497936	24.9	544753
24.91	-65887	24.91	-12169.6	24.91	39065.2	24.91	87250.4	24.91	137754	24.91	180608	24.91	227407	24.91	269614	24.91	317331	24.91	364778	24.91	411647	24.91	454551	24.91	497324	24.91	543981
24.92	-65845.6	24.92	-12101.6	24.92	39203.1	24.92	87013.6	24.92	137312	24.92	179834	24.92	227513	24.92	270051	24.92	317327	24.92	364653	24.92	410789	24.92	454182	24.92	498167	24.92	544404
24.93	-65891.2	24.93	-11993.7	24.93	39600.7	24.93	87178.1	24.93	136605	24.93	179434	24.93	226830	24.93	269245	24.93	316826	24.93	364208	24.93	410449	24.93	454105	24.93	496988	24.93	543923
24.94	-65877.8	24.94	-11735.3	24.94	39120.7	24.94	86808	24.94	137178	24.94	180106	24.94	227217	24.94	269185	24.94	316296	24.94	364374	24.94	410992	24.94	453010	24.94	497124	24.94	542570
24.95	-65747.5	24.95	-12009.6	24.95	39460.6	24.95	86622.8	24.95	137166	24.95	180125	24.95	227368	24.95	270092	24.95	317078	24.95	363729	24.95	410791	24.95	451966	24.95	496495	24.95	542959
24.96	-65843.3	24.96	-12243.7	24.96	39333.4	24.96	87450.6	24.96	136905	24.96	179784	24.96	227319	24.96	269613	24.96	316388	24.96	363360	24.96	411108	24.96	452762	24.96	495367	24.96	541875
[truncated: 6,504 more rows]

## Sheet: Supplementary Figure 5
Supplementary Figure 5
GO/K-Fe			GO-Fe/K
Field (G)	M (emu/g)		Field (G)	M (emu/g)
14990.7	19.4314		14990	11.7771
14695.6	19.4382		14695.4	11.7718
14398.8	19.4383		14398.4	11.7562
14103.3	19.4329		14102.6	11.7408
13806.8	19.4249		13807.7	11.7234
13512.9	19.4182		13512.7	11.7033
13218.9	19.4103		13217.8	11.6844
12923.5	19.3827		12923.8	11.6608
12629.9	19.3663		12629.9	11.6381
12335.4	19.3515		12335.9	11.611
12047.8	19.3367		12050.3	11.5903
11756.7	19.3185		11754.2	11.5589
11454.4	19.3045		11454.5	11.5313
11160.4	19.2873		11160.2	11.5133
10866.9	19.279		10866.9	11.4853
10572.4	19.2669		10573.3	11.456
10279.8	19.251		10279.1	11.4286
9986.05	19.2403		9985.97	11.3986
9692.04	19.2151		9691.81	11.3751
9398.8	19.2018		9397.9	11.3392
9104.52	19.1852		9105.56	11.307
8825.98	19.1711		8822.95	11.2731
8517.61	19.1397		8520.82	11.2382
8224.46	19.1218		8223.57	11.2048
7930.46	19.1032		7930.86	11.1667
7636.16	19.0774		7637.2	11.1287
7343.44	19.0545		7342.65	11.0831
7049.53	19.0272		7049.27	11.0422
6755.51	18.9991		6755.84	11.0002
6461.99	18.9707		6462.68	10.9505
6168.73	18.9369		6168.43	10.9028
5954.86	18.9078		5955.17	10.8537
5767.27	18.8837		5765.88	10.8168
5571.92	18.8644		5572.6	10.7781
5363.69	18.8298		5363.8	10.7353
5163.67	18.8045		5163.8	10.6832
4963.65	18.7746		4964.3	10.64
4763.86	18.7386		4764.45	10.5979
4562.93	18.7032		4564.14	10.5418
4363.59	18.6621		4364.01	10.4881
4163.27	18.6251		4164.12	10.4257
3963.28	18.5812		3964.22	10.3584
3763.27	18.5294		3763.59	10.2851
3571.77	18.4706		3568.28	10.2242
3365.57	18.411		3370.02	10.1448
3162.89	18.3438		3163.63	10.0568
2963.24	18.2763		2963.66	9.96457
2763.19	18.1906		2763.82	9.86584
2563.44	18.0992		2563.78	9.74836
2363.3	17.99		2364.5	9.62185
2163.22	17.8635		2163.6	9.48701
1993.14	17.7243		1995.28	9.34214
1894.05	17.6348		1896.32	9.25283
1794.04	17.5454		1796.26	9.15935
1695.3	17.4449		1701.36	9.06391
1598.03	17.3302		1596.48	8.94899
1494.4	17.198		1496.19	8.83045
1394.07	17.0424		1396.22	8.7005
1294.25	16.8763		1296.32	8.55826
1194.18	16.6865		1196.36	8.40856
1094.14	16.4717		1096.18	8.23726
993.999	16.2228		996.343	8.05296
894.11	15.9157		896.385	7.83622
824.073	15.6417		821.511	7.63424
802.57	15.5538		798.791	7.57199
778.265	15.4578		774.495	7.50613
753.1	15.3528		749.526	7.43915
727.524	15.2351		723.905	7.37098
702.599	15.1256		698.893	7.29292
677.711	15.0082		673.89	7.21784
652.552	14.8742		648.752	7.13707
627.628	14.747		623.859	7.05003
602.558	14.6115		598.885	6.97142
577.619	14.4726		573.728	6.88479
552.617	14.3187		549.008	6.79321
527.585	14.1589		523.824	6.69738
503.839	14.0034		499.253	6.5988
477.486	13.8178		475.139	6.50142
452.586	13.6274		448.816	6.3789
427.573	13.4247		423.801	6.26348
402.649	13.2253		398.9	6.14557
377.607	13.0006		373.863	6.02371
352.544	12.7646		348.887	5.89169
327.532	12.5067		323.836	5.75007
302.598	12.2418		298.969	5.60911
282.844	12.0029		278.63	5.46528
273.638	11.8771		269.239	5.39968
263.853	11.7581		259.76	5.33669
253.868	11.6359		249.735	5.26776
243.658	11.5082		239.314	5.19704
233.585	11.3681		229.411	5.12669
223.666	11.2356		219.284	5.04787
213.61	11.1045		209.327	4.97676
203.695	10.9725		199.319	4.89771
193.632	10.8111		189.267	4.81911
184.401	10.6694		181.889	4.74913
179.215	10.5761		177.118	4.70069
174.19	10.4919		172.145	4.65782
169.485	10.4166		167.503	4.61774
164.303	10.3296		162.308	4.56919
159.272	10.2493		157.137	4.53172
154.195	10.1747		152.1	4.48158
149.272	10.0891		147.173	4.43886
144.353	9.99844		142.233	4.38472
139.147	9.91405		137.152	4.34205
134.165	9.82487		132.147	4.29391
129.16	9.73812		127.226	4.24106
124.169	9.64606		122.222	4.19062
119.309	9.55938		117.149	4.13496
114.322	9.46686		112.476	4.08456
109.286	9.37767		107.254	4.02507
104.378	9.27526		102.151	3.97081
99.0702	9.1759		97.2549	3.93018
94.2845	9.07517		92.1158	3.86999
89.2353	8.98144		87.2343	3.80554
84.2198	8.88039		82.2373	3.74063
79.346	8.77643		77.1449	3.68532
74.2549	8.66973		72.3878	3.63194
69.0927	8.55849		67.2479	3.5696
64.2155	8.45057		62.2693	3.50161
59.5109	8.34906		57.3554	3.43953
54.2651	8.23574		52.4685	3.36768
49.2121	8.12227		47.0667	3.30922
44.1847	8.00297		42.0895	3.24416
39.0618	7.88364		37.1418	3.17246
34.286	7.76952		32.1929	3.09796
29.2291	7.63714		27.2761	3.01698
24.2763	7.51618		22.2419	2.94094
19.2524	7.39522		17.1503	2.85764
14.2876	7.26311		12.2455	2.7733
9.11888	7.13096		7.14617	2.69251
4.4159	6.99849		2.52974	2.60503
-0.69595	6.87174		-2.70291	2.50466
-5.75555	6.72483		-7.82742	2.41034
-10.6629	6.58229		-12.8305	2.32562
-15.902	6.43554		-17.8934	2.23771
-20.7366	6.29789		-22.7383	2.13972
-25.8577	6.14597		-27.8996	2.04981
-30.7958	5.99112		-32.6906	1.95809
-35.6877	5.83735		-37.8425	1.8639
-40.7789	5.6776		-42.6925	1.77641
-45.7563	5.52165		-47.7691	1.68114
-50.4609	5.37318		-52.7568	1.58957
-55.848	5.19089		-57.6662	1.50301
-60.6657	5.02041		-62.7976	1.40745
-65.8654	4.83686		-67.7602	1.32463
-70.6705	4.66597		-72.871	1.22813
-75.6837	4.48524		-77.8517	1.13642
-80.9058	4.29389		-82.8049	1.04345
-85.675	4.1095		-87.7308	0.95869
-90.8509	3.91265		-92.75	0.86323
-95.7065	3.72465		-97.7229	0.76691
-100.84	3.5213		-102.819	0.67754
-105.62	3.3162		-107.698	0.58644
-110.645	3.10856		-112.759	0.49546
-115.738	2.89458		-117.788	0.39784
-120.861	2.67426		-122.766	0.30222
-125.834	2.44826		-127.735	0.20143
-130.735	2.23101		-132.756	0.11072
-135.731	1.99778		-137.701	0.01338
-140.853	1.76019		-142.597	-0.07975
-145.667	1.52875		-147.745	-0.18314
-150.759	1.28563		-152.748	-0.28068
-155.768	1.0361		-157.794	-0.379
-160.536	0.78651		-162.526	-0.4743
-165.617	0.52881		-167.825	-0.58533
-170.794	0.27115		-172.794	-0.68652
-175.742	0.01207		-177.787	-0.78718
-180.813	-0.25126		-182.811	-0.8907
-185.724	-0.51211		-187.81	-0.99398
-190.765	-0.78287		-192.781	-1.10234
-195.79	-1.03881		-197.79	-1.19759
-200.767	-1.31192		-202.853	-1.30537
-205.794	-1.58155		-207.831	-1.41214
-210.703	-1.84518		-212.856	-1.51974
-216.327	-2.10687		-219.994	-1.64367
-234.983	-2.90865		-239.149	-1.97975
-254.928	-3.94279		-259.686	-2.40145
-274.978	-4.94446		-279.878	-2.80783
-294.988	-5.89467		-299.704	-3.19295
-315.04	-6.7832		-319.797	-3.56133
-335.03	-7.61716		-339.821	-3.8976
-355.042	-8.37879		-359.875	-4.21557
-374.95	-9.076		-379.787	-4.50531
-394.965	-9.71613		-399.811	-4.77424
-414.289	-10.2768		-419.903	-5.02065
-437.593	-10.8613		-443.22	-5.27372
-462.759	-11.4507		-469.247	-5.53988
-488.249	-11.9846		-494.613	-5.77452
-513.287	-12.454		-519.432	-5.97864
-538.276	-12.8579		-544.548	-6.17004
-563.186	-13.2193		-569.615	-6.35043
-588.195	-13.5463		-594.422	-6.50198
-613.317	-13.8446		-619.591	-6.64809
-638.214	-14.0964		-644.456	-6.78394
-663.157	-14.3412		-669.512	-6.9018
-688.261	-14.5504		-694.572	-7.01962
-712.79	-14.7459		-719.312	-7.12894
-737.425	-14.9264		-743.559	-7.22435
-771.84	-15.1172		-776.081	-7.3324
-862.361	-15.5678		-864.616	-7.60324
-962.81	-15.9908		-964.894	-7.88119
-1062.93	-16.3173		-1064.73	-8.11509
-1162.67	-16.5982		-1164.97	-8.3199
-1262.87	-16.8291		-1264.96	-8.49877
-1363.06	-17.0296		-1364.92	-8.66537
-1463.14	-17.1958		-1465.01	-8.80111
-1562.65	-17.3446		-1565.15	-8.93871
-1660.86	-17.4754		-1663.01	-9.05504
-1759.84	-17.5912		-1762.02	-9.16572
-1862.73	-17.6956		-1864.7	-9.27213
-1989.45	-17.8095		-1991.8	-9.37916
-2270.48	-18.0171		-2272.4	-9.59191
-2575.08	-18.2041		-2577.63	-9.81026
-2880.31	-18.3613		-2882.99	-9.98337
-3184.78	-18.471		-3187.84	-10.1367
-3489.25	-18.582		-3491.84	-10.2682
-3794.32	-18.6693		-3796.18	-10.3822
-4098.76	-18.7418		-4102.01	-10.4923
-4390.86	-18.8109		-4389.82	-10.5808
-4704.45	-18.8702		-4707.4	-10.6772
-5012.74	-18.9185		-5014.88	-10.7579
-5317.19	-18.9678		-5320.01	-10.8299
-5621.09	-19.0188		-5624.66	-10.8985
-5926.81	-19.0509		-5928.95	-10.959
-6231.16	-19.0937		-6233.34	-11.0198
-6535.7	-19.1267		-6537.6	-11.0726
-6840.43	-19.1598		-6842.93	-11.1262
-7145.06	-19.1905		-7146.74	-11.1756
-7449.68	-19.2119		-7452.04	-11.2233
-7750.42	-19.2385		-7750.93	-11.2679
-8046.31	-19.2625		-8052.03	-11.3064
-8363.35	-19.2898		-8364.89	-11.3508
-8667.44	-19.3061		-8670.35	-11.388
-8972.26	-19.3302		-8974.42	-11.4238
-9276.14	-19.3486		-9279.56	-11.4612
-9580.83	-19.3658		-9584.02	-11.4981
-9884.98	-19.3837		-9888.35	-11.5237
-10190.1	-19.4025		-10192.5	-11.5522
-10495	-19.4223		-10497.1	-11.5853
-10799.7	-19.4457		-10801.7	-11.6185
-11088.1	-19.4493		-11091	-11.6525
-11404.7	-19.4663		-11410.5	-11.6754
-11711.9	-19.4798		-11715	-11.7013
-12017.5	-19.4978		-12019	-11.7278
-12320.7	-19.5124		-12324.6	-11.7527
-12625.3	-19.531		-12627.8	-11.7793
-12929.7	-19.5458		-12932.8	-11.8016
-13234.6	-19.5644		-13236.7	-11.8264
-13538.4	-19.577		-13540.7	-11.8504
-13841.6	-19.5859		-13844.9	-11.8713
-14145.3	-19.5994		-14148.6	-11.8944
-14443.8	-19.5996		-14446.6	-11.9948
-14744	-19.614		-14746.7	-11.9958
-14953.6	-19.6074		-14963.8	-11.9958
-14683.2	-19.6055		-14703.3	-11.9496
-14374.5	-19.598		-14393.8	-11.9227
-14066.8	-19.5992		-14086.8	-11.8935
-13760.2	-19.582		-13780.1	-11.873
-13454.1	-19.5695		-13473.2	-11.8534
-13147.2	-19.5591		-13168.1	-11.8354
-12842.8	-19.5467		-12861.7	-11.8027
-12536.4	-19.5222		-12557.1	-11.7822
-12241.4	-19.5162		-12264.1	-11.7532
-11933.1	-19.4971		-11950.1	-11.7322
-11622	-19.4829		-11640.9	-11.7007
-11317.3	-19.4667		-11336.5	-11.6772
-11011.7	-19.4425		-11032.2	-11.6477
-10707.3	-19.4349		-10726.4	-11.6194
-10401.8	-19.4191		-10422.3	-11.5872
-10097.8	-19.3968		-10117.6	-11.5562
-9793.15	-19.3813		-9812.51	-11.5306
-9487.91	-19.3564		-9507.71	-11.4997
-9182.89	-19.3388		-9202.7	-11.4708
-8881.2	-19.32		-8904.02	-11.4378
-8586.06	-19.2985		-8602.06	-11.4044
-8268.96	-19.2806		-8288.83	-11.366
-7963.84	-19.2583		-7983.4	-11.3176
-7659.07	-19.2283		-7679.69	-11.283
-7354.47	-19.211		-7374.46	-11.2412
-7049.63	-19.1816		-7069.11	-11.1925
-6745.32	-19.1586		-6765.04	-11.1447
-6440.01	-19.1166		-6459.74	-11.0982
-6135.63	-19.0866		-6155.26	-11.0413
-5831.27	-19.0543		-5850.51	-10.9855
-5532.09	-19.0175		-5555.14	-10.9227
-5230.45	-18.9751		-5247.17	-10.8553
-4917.42	-18.9184		-4936.41	-10.7848
-4611.07	-18.8753		-4632.1	-10.7066
-4307.94	-18.8134		-4326.83	-10.6212
-4003.12	-18.7537		-4021.1	-10.5251
-3697.53	-18.6781		-3718.55	-10.4241
-3393.59	-18.5851		-3412.68	-10.3043
-3088.97	-18.4848		-3107.82	-10.1765
-2783.45	-18.3658		-2804.03	-10.0302
-2479.94	-18.2277		-2498.54	-9.85702
-2190.08	-18.0532		-2209.19	-9.66988
-1971.97	-17.8628		-1996.07	-9.47136
-1874.19	-17.7725		-1906.12	-9.39286
-1774.44	-17.6864		-1805.67	-9.30103
-1674.5	-17.5764		-1705.54	-9.20372
-1574.5	-17.4608		-1605.78	-9.09296
-1474.26	-17.3225		-1505.58	-8.97749
-1374.48	-17.172		-1405.72	-8.84905
-1274.26	-17.0024		-1305.61	-8.70654
-1174.33	-16.8071		-1205.99	-8.55097
-1074.4	-16.5795		-1105.63	-8.37831
-976.408	-16.3317		-1008.59	-8.19689
-877.483	-16.0215		-908.49	-7.97796
-797.118	-15.7138		-822.961	-7.76777
-772.37	-15.5878		-798.626	-7.69773
-747.325	-15.487		-773.716	-7.62761
-722.492	-15.3837		-748.852	-7.56089
-697.49	-15.2702		-723.817	-7.48735
-672.502	-15.143		-698.742	-7.41391
-647.516	-15.0273		-673.79	-7.33739
-622.407	-14.8969		-648.919	-7.25566
-597.515	-14.7555		-623.767	-7.17786
-573.695	-14.6163		-600.074	-7.0962
-547.554	-14.4581		-573.971	-7.00262
-522.433	-14.2963		-548.73	-6.91029
-497.406	-14.131		-523.734	-6.81632
-472.461	-13.9511		-498.942	-6.71727
-447.45	-13.7607		-473.736	-6.60902
-422.487	-13.5546		-448.7	-6.50295
-397.49	-13.3485		-423.898	-6.38509
-372.443	-13.1232		-398.758	-6.26603
-347.526	-12.883		-373.87	-6.14114
-322.519	-12.6335		-348.762	-6.0126
-298.228	-12.3786		-324.564	-5.8724
-272.977	-12.0816		-299.516	-5.72525
-252.614	-11.8057		-277.562	-5.57809
-243.416	-11.6728		-267.976	-5.50913
-233.43	-11.5379		-258.038	-5.43969
-223.393	-11.4063		-247.969	-5.36988
-213.586	-11.2748		-237.903	-5.29793
-203.456	-11.1303		-228.044	-5.22437
-193.419	-10.9759		-218.052	-5.15365
-183.482	-10.8247		-208.041	-5.07537
-173.508	-10.6768		-198.042	-4.99817
-164.09	-10.5225		-188.308	-4.91893
-155.526	-10.3828		-179.912	-4.84195
-150.595	-10.2849		-174.906	-4.79875
-145.567	-10.2045		-169.99	-4.76023
-140.548	-10.1145		-164.918	-4.71352
-135.495	-10.0212		-160.048	-4.66981
-130.718	-9.93018		-154.922	-4.61833
-125.655	-9.84247		-150.028	-4.57346
-120.553	-9.75069		-145.041	-4.53007
-115.709	-9.65961		-139.984	-4.47872
-110.616	-9.5659		-135.016	-4.43198
-105.859	-9.48156		-130.243	-4.38771
-100.756	-9.38092		-124.953	-4.32965
-95.6517	-9.27881		-120.03	-4.28271
-90.6531	-9.17888		-114.95	-4.23089
-85.6955	-9.07508		-110.012	-4.17639
-80.6336	-8.97265		-104.946	-4.12755
-75.6966	-8.86721		-99.9842	-4.07183
-70.608	-8.76533		-95.0044	-4.01199
-65.624	-8.64908		-90.0126	-3.9567
-60.6527	-8.53558		-84.9515	-3.90138
-55.6282	-8.43		-79.9477	-3.84199
-50.9475	-8.32558		-75.015	-3.77482
-45.7084	-8.19458		-70.2176	-3.71699
-40.6874	-8.08545		-64.921	-3.65185
-35.6056	-7.96057		-60.0039	-3.59091
-30.5948	-7.83929		-54.9501	-3.52526
-25.7268	-7.71178		-49.9701	-3.45589
-20.551	-7.59675		-44.9337	-3.38581
-15.7694	-7.46062		-40.046	-3.3179
-10.5799	-7.32231		-34.9652	-3.24477
-5.66321	-7.18652		-30.0288	-3.16292
-0.54984	-7.05364		-25.0402	-3.08765
4.33877	-6.927		-20.103	-3.00598
9.19258	-6.78982		-15.1067	-2.92745
14.3502	-6.64224		-9.92921	-2.8418
19.4007	-6.49819		-4.95349	-2.75309
24.2905	-6.35304		-0.00972	-2.6589
29.3821	-6.19593		5.09204	-2.57447
34.442	-6.04481		10.0692	-2.47843
39.4427	-5.89275		15.0452	-2.38601
44.3998	-5.72455		19.9902	-2.29306
49.4379	-5.56899		24.976	-2.20416
54.3654	-5.40563		30.0124	-2.11205
59.0303	-5.23217		34.7166	-2.02537
64.417	-5.05304		39.8635	-1.92729
69.2228	-4.87686		45.0614	-1.83909
74.3879	-4.69842		49.958	-1.74424
79.3507	-4.50707		55.0304	-1.65548
84.346	-4.31492		60.0406	-1.56522
89.4368	-4.11918		64.962	-1.47208
94.379	-3.93201		70.0339	-1.38454
99.3876	-3.72455		75.1088	-1.28941
104.415	-3.52195		79.9818	-1.20101
109.386	-3.316		84.9369	-1.10996
114.274	-3.1105		89.8851	-1.01818
119.219	-2.89414		94.8432	-0.92595
124.396	-2.65604		100.047	-0.83088
129.376	-2.43279		105.036	-0.74063
134.371	-2.20489		110.033	-0.64462
139.396	-1.96832		114.99	-0.54913
144.375	-1.73471		119.989	-0.45607
149.357	-1.48987		124.944	-0.3587
154.297	-1.24865		130.07	-0.26471
159.336	-1.01085		134.984	-0.16804
164.307	-0.76427		139.996	-0.06847
169.055	-0.5036		144.834	0.02595
174.287	-0.22058		149.864	0.12593
179.389	0.0434		154.978	0.22354
184.387	0.30928		160.037	0.32313
189.336	0.57057		164.984	0.42507
194.344	0.84084		169.952	0.52299
199.456	1.10859		174.993	0.6335
204.239	1.3735		179.972	0.73278
209.39	1.64748		185.032	0.83765
214.439	1.91001		190.014	0.93835
219.353	2.18063		194.999	1.04332
224.242	2.44744		199.835	1.14438
229.195	2.70602		205.105	1.25479
234.394	2.9719		210.018	1.36484
239.374	3.24121		215.074	1.47242
246.065	3.523		225.009	1.63207
264.095	4.28192		244.893	2.00545
284.081	5.25625		264.957	2.41166
304.194	6.18538		285.011	2.81009
324.145	7.03888		304.984	3.19534
344.269	7.84284		324.977	3.54867
364.216	8.57277		344.935	3.89342
383.581	9.22419		364.56	4.18806
403.826	9.83771		384.397	4.47862
424.268	10.4093		404.938	4.74169
443.977	10.9107		424.541	4.97996
467.769	11.4398		447.691	5.22468
492.692	11.9372		472.543	5.47582
517.768	12.3923		497.8	5.7132
542.701	12.7903		522.667	5.91163
567.811	13.158		547.708	6.09985
592.838	13.4757		572.699	6.27085
617.68	13.7614		597.789	6.42591
641.509	13.9977		621.634	6.56573
667.751	14.2417		647.392	6.70188
692.856	14.4516		672.725	6.82742
717.623	14.6389		697.724	6.94214
742.901	14.8131		722.689	7.04771
767.763	14.9792		747.613	7.14412
809.119	15.1865		787.405	7.27521
905.477	15.6215		882.737	7.55966
1005.74	16.0035		983.338	7.83705
1105.86	16.3102		1083.16	8.05843
1205.82	16.5572		1183.05	8.25707
1303.78	16.7761		1282.03	8.43639
1403.04	16.9531		1379.19	8.58897
1506.16	17.1184		1483.14	8.73202
1605.71	17.2596		1583.27	8.86567
1705.87	17.3903		1683.11	8.98318
1805.76	17.4955		1782.9	9.0895
1905.94	17.6015		1883.24	9.19043
2010.69	17.6935		2010.98	9.30441
2190.96	17.8302		2208.48	9.45959
2391.31	17.9643		2409.04	9.60125
2591.36	18.0888		2608.64	9.74136
2783.61	18.1797		2801.88	9.85094
2989.18	18.2665		3006.63	9.95985
3192.12	18.3514		3209.08	10.0494
3391.32	18.4239		3408.31	10.1391
3591.43	18.4828		3609.16	10.2225
3791.34	18.5314		3808.42	10.2983
3991.27	18.5879		4008.8	10.3654
4191.46	18.6283		4208.53	10.4295
4391.46	18.6747		4408.65	10.4956
4591.5	18.7157		4608.57	10.5559
4791.43	18.7501		4809.08	10.6079
4987.69	18.7845		4998.35	10.6542
5185.8	18.8143		5208.45	10.7034
5391.17	18.8371		5408.51	10.7459
5591.34	18.8741		5608.53	10.7886
5791.15	18.8978		5808.82	10.8334
5992.1	18.9235		6021.46	10.881
6266.53	18.9633		6315.27	10.9351
6569.04	18.9962		6618.87	10.9828
6873.85	19.024		6922.05	11.0413
7176.18	19.0527		7225.11	11.0862
7479.4	19.0813		7528.84	11.1407
7767.65	19.1024		7825.58	11.1763
8085.89	19.1247		8126.9	11.2177
8389.32	19.1549		8437.85	11.2592
8692.27	19.1826		8741.08	11.2959
8995.84	19.1945		9044.88	11.333
9298.39	19.2146		9347.73	11.3643
9602.83	19.2377		9650.79	11.401
9905.95	19.2463		9954.98	11.4303
10208.6	19.2651		10257.7	11.4675
10511.9	19.2869		10560.8	11.4972
10814.7	19.3037		10863.7	11.5223
11114.5	19.3199		11157.9	11.5517
11409.9	19.3389		11464.2	11.5831
11724.1	19.3492		11773.6	11.6078
12027.4	19.3732		12076.5	11.6287
12330.6	19.3854		12379.5	11.6535
12633.3	19.3991		12682.1	11.6757
12936.8	19.4099		12985.1	11.6996
13240	19.4266		13288.2	11.7276
13542.1	19.4465		13590.8	11.7504
13844.6	19.4552		13894.3	11.7764
14146.6	19.4631		14195.2	11.7921
14440.8	19.4708		14486.6	11.8055
14745.7	19.4764		14797.3	11.8166

## Sheet: Supplementary Figure 9
Supplementary Figure 9
GO-Fe/K-Co										GO-Fe-Co/K										GO/K-Fe-Co										GO-Co/K-Fe
Binding energy (eV)	Intensity	Intensity	Intensity	Intensity	Intensity	Intensity	Intensity	Intensity		Binding energy (eV)	Intensity	Intensity	Intensity	Intensity	Intensity	Intensity	Intensity	Intensity		Binding energy (eV)	Intensity	Intensity	Intensity	Intensity	Intensity	Intensity	Intensity	Intensity		Binding energy (eV)	Intensity	Intensity	Intensity	Intensity	Intensity	Intensity	Intensity	Intensity
728.7	3393.33	3458.69	3393.33	3395.2	3418.28	3400.64	3420.71	3397.2		728.8	3631.11	3694.18	3631.11	3636.07	3634.58	3678.29	3635.49	3634.19		728.6	4881.11	4997.36	4881.11	4890.93	4884.98	4964.51	4892.42	4888.98		728.7	4510	4624.24	4510	4518.69	4512.55	4521.95	4519.6	4591.46
728.6	3493.33	3460.76	3393.33	3395.22	3418.73	3400.72	3422.09	3397.33		728.7	3696.67	3696.85	3631.11	3636.13	3634.62	3680.66	3635.64	3634.25		728.5	4982.22	5002.48	4881.11	4891.04	4885.02	4968.92	4892.81	4889.13		728.6	4602.22	4629.07	4510	4518.79	4512.57	4522.18	4519.96	4595.57
728.5	3503.33	3462.26	3392.64	3394.55	3418.49	3400.12	3422.89	3396.78		728.6	3674.44	3699.13	3630.54	3635.62	3634.09	3682.61	3635.23	3633.74		728.4	4998.89	5006.87	4879.97	4890.02	4883.93	4972.58	4892.08	4888.15		728.5	4622.22	4633.23	4508.97	4517.86	4511.57	4521.38	4519.31	4598.98
728.4	3598.89	3463.84	3391.88	3393.8	3418.19	3399.45	3423.74	3396.17		728.5	3714.44	3701.77	3630.16	3635.31	3633.75	3684.93	3635.01	3633.42		728.3	5066.67	5011.52	4878.63	4888.8	4882.63	4976.47	4891.17	4886.97		728.4	4615.56	4637.55	4507.7	4516.7	4510.33	4520.35	4518.44	4602.53
728.3	3516.67	3464.92	3390.45	3392.39	3417.24	3398.1	3424.07	3394.9		728.4	3712.22	3704.25	3629.43	3634.64	3633.05	3687.07	3634.45	3632.75		728.2	5030	5015.89	4876.51	4886.8	4880.55	4980.05	4889.5	4885.01		728.3	4578.89	4642.37	4506.49	4515.6	4509.15	4519.39	4517.65	4606.54
728.2	3446.67	3466.72	3389.57	3391.54	3416.86	3397.32	3425.1	3394.19		728.3	3804.44	3706.95	3628.71	3633.99	3632.37	3689.4	3633.92	3632.1		728.1	4955.56	5021.22	4874.78	4885.2	4878.87	4984.56	4888.25	4883.45		728.2	4560	4648.07	4505.68	4514.9	4508.37	4518.84	4517.29	4611.4
728.1	3576.67	3469.2	3389.18	3391.17	3416.98	3397.02	3426.78	3393.98		728.2	3748.89	3709.05	3627.18	3632.53	3630.89	3691.13	3632.58	3630.64		728	4985.56	5028.01	4873.86	4884.41	4878	4990.48	4887.85	4882.72		728.1	4545.56	4654.49	4505.07	4514.4	4507.79	4518.5	4517.15	4616.94
728	3563.33	3470.99	3387.88	3389.9	3416.21	3395.82	3427.73	3392.87		728.1	3848.89	3711.84	3626.12	3631.54	3629.87	3693.54	3631.73	3629.65		727.9	4910	5035.13	4872.6	4883.28	4876.79	4996.72	4887.12	4881.64		728	4658.89	4661.65	4504.62	4514.06	4507.37	4518.32	4517.2	4623.18
727.9	3491.11	3473.08	3386.67	3388.71	3415.54	3394.71	3428.97	3391.85		728	3708.89	3713.98	3624.18	3629.67	3627.97	3695.28	3630.01	3627.78		727.8	5127.78	5043.87	4872.18	4882.99	4876.41	5004.52	4887.27	4881.41		727.9	4653.33	4668.15	4502.89	4512.45	4505.67	4516.87	4516.01	4628.72
727.8	3526.67	3475.92	3385.95	3388.01	3415.37	3394.08	3430.91	3391.34		727.9	3657.78	3717.57	3623.45	3629.01	3627.28	3698.45	3629.5	3627.12		727.7	5036.67	5051	4869.3	4880.25	4873.58	5010.67	4884.98	4878.72		727.8	4573.33	4675.38	4501.21	4510.88	4504.02	4515.47	4514.9	4634.93
727.7	3524.44	3478.77	3384.98	3387.06	3414.97	3393.21	3432.84	3390.59		727.8	3684.44	3721.84	3623.15	3628.78	3627.03	3702.29	3629.44	3626.9		727.6	5083.33	5060.05	4867.41	4878.5	4871.74	5018.7	4883.73	4877.03		727.7	4618.89	4684.21	4500.4	4510.19	4503.24	4514.96	4514.7	4642.71
727.6	3511.11	3481.91	3384.01	3386.12	3414.6	3392.35	3435.03	3389.86		727.7	3758.89	3726.15	3622.61	3628.33	3626.54	3706.14	3629.16	3626.44		727.5	5086.67	5069.58	4864.98	4876.2	4869.35	5027.16	4881.97	4874.81		727.6	4677.78	4693.32	4499.07	4508.99	4501.95	4513.94	4514.02	4650.7
727.5	3457.78	3485.45	3383.14	3385.26	3414.34	3391.58	3437.58	3389.24		727.6	3654.44	3730.06	3621.43	3627.22	3625.4	3709.58	3628.25	3625.34		727.4	5108.89	5080.15	4862.48	4873.84	4866.9	5036.61	4880.18	4872.52		727.5	4748.89	4702.61	4497.07	4507.11	4499.98	4512.26	4512.71	4658.83
727.4	3441.11	3489.69	3382.62	3384.77	3414.45	3391.17	3440.78	3388.99		727.5	3771.11	3735.15	3621.14	3627.01	3625.16	3714.17	3628.25	3625.14		727.3	5097.78	5091.66	4859.69	4871.21	4864.17	5046.94	4878.16	4869.96		727.4	4797.78	4711.99	4494.25	4504.41	4497.19	4509.77	4510.63	4666.98
727.3	3533.33	3494.39	3382.22	3384.39	3414.7	3390.87	3444.41	3388.87		727.4	3803.33	3739.51	3619.84	3625.78	3623.9	3718	3627.25	3623.92		727.2	5066.67	5104.56	4857.01	4868.67	4861.54	5058.6	4876.29	4867.5		727.3	4783.33	4721.77	4490.85	4501.15	4493.82	4506.71	4508.03	4675.46
727.2	3554.44	3498.83	3381.17	3383.38	3414.33	3389.94	3447.74	3388.13		727.3	3737.78	3743.86	3618.24	3624.27	3622.35	3721.81	3625.98	3622.41		727.1	5126.67	5119.19	4854.64	4866.46	4859.23	5071.92	4874.79	4865.37		727.2	4907.78	4732.7	4487.57	4498	4490.58	4503.78	4505.6	4685.03
727.1	3526.67	3503.51	3379.97	3382.2	3413.83	3388.85	3451.26	3387.26		727.2	3736.67	3749.05	3617.2	3623.32	3621.36	3726.43	3625.29	3621.47		727	5197.78	5134.62	4851.57	4863.54	4856.21	5085.97	4872.64	4862.55		727.1	4831.11	4743.3	4482.87	4493.43	4485.91	4499.44	4501.82	4694.18
727	3540	3508.8	3378.96	3381.22	3413.53	3387.95	3455.34	3386.6		727.1	3863.33	3754.53	3616.16	3622.36	3620.37	3731.31	3624.63	3620.52		726.9	5214.44	5150.79	4847.67	4859.79	4852.36	5100.69	4869.73	4858.89		727	4861.11	4755.87	4478.97	4489.66	4482.05	4495.91	4498.9	4705.22
726.9	3534.44	3514.42	3377.85	3380.13	3413.16	3386.96	3459.7	3385.86		727	3808.89	3759.19	3614.02	3620.3	3618.28	3735.33	3622.88	3618.47		726.8	5184.44	5168.42	4843.53	4855.82	4848.28	5116.79	4866.65	4855.02		726.9	4826.67	4769.26	4474.69	4485.52	4477.81	4492.02	4495.69	4716.97
726.8	3562.22	3520.54	3376.76	3379.08	3412.85	3385.99	3464.51	3385.18		726.9	3698.89	3764.59	3612.32	3618.69	3616.63	3740.05	3621.61	3616.88		726.7	5266.67	5188.08	4839.69	4852.14	4844.49	5134.82	4863.93	4851.44		726.8	4840	4784.25	4470.75	4481.72	4473.9	4488.47	4492.9	4730.23
726.7	3572.22	3526.93	3375.48	3377.82	3412.36	3384.83	3469.52	3384.33		726.8	3772.22	3771.19	3611.57	3618.03	3615.93	3745.95	3621.31	3616.23		726.6	5207.78	5208.58	4834.87	4847.48	4839.73	5153.6	4860.34	4846.9		726.7	4892.22	4800.33	4466.61	4477.73	4469.8	4484.75	4490.02	4744.47
726.6	3457.78	3533.73	3374.12	3376.49	3411.82	3383.6	3474.88	3383.44		726.7	3707.78	3777.41	3610.17	3616.73	3614.59	3751.42	3620.41	3614.95		726.5	5314.44	5231.56	4830.66	4843.45	4835.59	5174.76	4857.44	4842.98		726.6	4878.89	4817.11	4461.84	4473.11	4465.07	4480.41	4486.6	4759.28
726.5	3580	3541.8	3373.55	3375.94	3412.09	3383.15	3481.44	3383.36		726.6	3753.33	3784.4	3609.32	3615.97	3613.79	3757.62	3620.09	3614.21		726.4	5254.44	5255.16	4825.2	4838.16	4830.19	5196.41	4853.39	4837.82		726.5	4937.78	4835.34	4457.17	4468.59	4460.44	4476.19	4483.41	4775.4
726.4	3585.56	3549.52	3372.12	3374.55	3411.54	3381.85	3487.58	3382.48		726.5	3765.56	3791.2	3608.07	3614.82	3612.6	3763.57	3619.42	3613.07		726.3	5125.56	5281.24	4820.36	4833.5	4825.41	5220.42	4850.08	4833.29		726.4	4854.44	4854.19	4451.79	4463.36	4455.1	4471.26	4479.63	4791.99
726.3	3624.44	3557.68	3370.64	3373.1	3410.97	3380.5	3494.08	3381.6		726.4	3772.22	3798.06	3606.7	3613.55	3611.28	3769.53	3618.68	3611.83		726.2	5243.33	5310.49	4816.92	4830.24	4822.03	5247.45	4848.28	4830.17		726.3	4824.44	4875.24	4447.28	4459.01	4450.63	4467.23	4476.88	4810.61
726.2	3627.78	3566.02	3368.89	3371.38	3410.16	3378.88	3500.68	3380.49		726.3	3772.22	3804.98	3605.26	3612.21	3609.9	3775.49	3617.92	3610.51		726.1	5137.78	5340.05	4812.11	4825.61	4817.28	5274.64	4845.27	4825.69		726.2	4906.67	4897.83	4443.06	4454.94	4446.45	4463.5	4474.59	4830.58
726.1	3582.22	3574.78	3367.1	3369.62	3409.34	3377.23	3507.59	3379.4		726.2	3842.22	3811.97	3603.81	3610.86	3608.51	3781.44	3617.21	3609.19		726	5274.44	5372.23	4808.44	4822.12	4813.67	5304.27	4843.54	4822.36		726.1	4952.22	4920.64	4437.86	4449.91	4441.3	4458.82	4471.52	4850.54
726	3603.33	3584.23	3365.61	3368.17	3408.86	3375.89	3515.1	3378.69		726.1	3895.56	3818.36	3601.74	3608.89	3606.49	3786.71	3615.95	3607.25		725.9	5360	5403.99	4803.18	4817.06	4808.48	5333.28	4840.41	4817.47		726	4950	4943.94	4432.1	4444.32	4435.58	4453.6	4468.1	4870.76
725.9	3577.78	3593.87	3363.97	3366.55	3408.26	3374.38	3522.67	3377.89		726	3810	3824.21	3599.18	3606.45	3604	3791.36	3614.3	3604.84		725.8	5385.56	5435.52	4796.9	4810.98	4802.27	5361.85	4836.46	4811.56		725.9	4860	4968.07	4426.3	4438.69	4429.82	4448.35	4464.9	4891.51
725.8	3568.89	3603.92	3362.49	3365.11	3407.86	3373.05	3530.53	3377.35		725.9	3781.11	3830.67	3597.35	3604.72	3602.23	3796.51	3613.45	3603.15		725.7	5412.22	5466.93	4790.26	4804.53	4795.7	5390.04	4832.38	4805.3		725.8	4970	4993.8	4421.45	4434.01	4425.01	4444.07	4462.95	4913.53
725.7	3573.33	3614.17	3361.07	3363.72	3407.54	3371.77	3538.45	3376.96		725.8	3843.33	3837.16	3595.75	3603.24	3600.7	3801.57	3612.96	3601.7		725.6	5401.11	5497.56	4783.24	4797.72	4788.75	5417.16	4828.19	4798.69		725.7	5070	5018.56	4415.3	4428.04	4418.91	4438.53	4460.07	4934.21
725.6	3565.56	3624.39	3359.6	3362.29	3407.23	3370.46	3546.18	3376.65		725.7	3878.89	3842.8	3593.6	3601.2	3598.61	3805.65	3612.03	3599.71		725.5	5484.44	5527.06	4776.27	4790.96	4781.85	5442.82	4824.36	4792.14		725.6	4977.78	5042.12	4407.97	4420.89	4411.63	4431.83	4456.42	4953.23
725.5	3615.56	3634.52	3358.18	3360.9	3407	3369.19	3553.62	3376.52		725.6	3785.56	3847.72	3591.12	3598.84	3596.19	3808.86	3610.92	3597.39		725.4	5492.22	5553.42	4768.28	4783.19	4773.94	5464.96	4819.87	4784.58		725.5	5036.67	5066.22	4401.59	4414.69	4405.29	4426.1	4454.24	4972.25
725.4	3684.44	3643.97	3356.4	3359.16	3406.46	3367.57	3560.19	3376.2		725.5	3807.78	3852.97	3589.43	3597.27	3594.57	3812.22	3610.76	3595.87		725.3	5468.89	5576.56	4760.11	4775.24	4765.84	5483.43	4815.63	4776.87		725.4	5067.78	5088.67	4394.48	4407.77	4398.23	4419.67	4451.93	4988.98
725.3	3653.33	3652.44	3354.13	3356.92	3405.47	3365.46	3565.52	3375.59		725.4	3730	3857.46	3587.53	3595.49	3592.74	3814.62	3610.58	3594.14		725.2	5478.89	5595.83	4752.12	4767.47	4757.92	5497.51	4812.05	4769.35		725.3	5054.44	5109.32	4386.94	4400.42	4390.74	4412.85	4449.93	5003.12
725.2	3715.56	3660.41	3352.07	3354.89	3404.73	3363.56	3570.08	3375.41		725.3	3868.89	3861.99	3586.29	3594.38	3591.57	3816.83	3611.28	3593.09		725.1	5497.78	5610.01	4743.92	4759.5	4749.8	5505.88	4808.87	4761.64		725.2	5075.56	5128.15	4379.46	4393.14	4383.31	4406.12	4448.9	5014.52
725.1	3716.67	3667.07	3349.55	3352.42	3403.59	3361.22	3573	3375.06		725.2	3885.56	3864.64	3583.83	3592.05	3589.18	3816.91	3611.01	3590.82		725	5570	5618.34	4735.41	4751.23	4741.38	5507.67	4806.07	4753.65		725.1	5151.11	5144.37	4371.66	4385.54	4375.57	4399.11	4448.62	5022.19
725	3561.11	3672.68	3347.02	3349.92	3402.47	3358.85	3574.51	3375		725.1	3956.67	3866.42	3581.21	3589.56	3586.63	3815.83	3610.84	3588.4		724.9	5538.89	5619.8	4726	4742.05	4732.04	5501.74	4803.19	4744.77		725	5127.78	5157.04	4362.93	4377.02	4366.89	4391.2	4448.71	5024.96
724.9	3664.44	3678.23	3345.54	3348.48	3402.45	3357.55	3575.52	3376.38		725	3802.22	3866.87	3577.94	3586.43	3583.44	3813.08	3610.35	3585.34		724.8	5595.56	5615.53	4716.83	4733.12	4722.95	5489.08	4801.53	4736.16		724.9	5168.89	5167.05	4354.37	4368.66	4358.38	4383.49	4450.52	5023.47
724.8	3658.89	3681.9	3343.33	3346.32	3401.77	3355.53	3574.16	3377.46		724.9	3848.89	3867.95	3575.99	3584.62	3581.56	3810.61	3611.52	3583.61		724.7	5571.11	5604.88	4706.92	4723.46	4713.12	5468.88	4800.26	4726.83		724.8	5164.44	5173.71	4345.25	4359.76	4349.31	4375.27	4453.61	5016.75
724.7	3740	3684.47	3341.15	3344.18	3401.16	3353.53	3571.14	3379.07		724.8	3775.56	3867.98	3573.62	3582.39	3579.27	3806.7	3612.65	3581.46		724.6	5623.33	5589.47	4697.17	4713.97	4703.46	5442.56	4800.46	4717.69		724.7	5124.44	5177.71	4336.07	4350.8	4340.19	4367.05	4458.77	5005.18
724.6	3726.67	3685.44	3338.4	3341.46	3400.03	3350.96	3565.89	3380.69		724.7	3865.56	3868.09	3571.86	3580.78	3577.59	3802.41	3614.83	3579.94		724.5	5766.67	5569.41	4686.72	4703.78	4693.1	5410.02	4801.5	4707.88		724.6	5144.44	5179.88	4327.24	4342.2	4331.42	4359.21	4466.75	4989.27
724.5	3673.33	3685.65	3335.71	3338.82	3399.02	3348.47	3559.16	3383.02		724.6	3866.67	3866.94	3569.31	3578.37	3575.12	3796.4	3616.66	3577.64		724.4	5658.89	5544.85	4674.54	4691.86	4681.01	5371.22	4802.54	4696.37		724.5	5154.44	5180.16	4318.09	4333.27	4322.32	4351.11	4477.19	4968.62
724.4	3668.89	3685.6	3333.38	3336.53	3398.43	3346.33	3551.4	3386.43		724.5	3867.78	3865.43	3566.72	3575.94	3572.61	3789.52	3618.95	3575.31		724.3	5604.44	5519.86	4663.43	4681.03	4669.99	5329.96	4806.63	4685.97		724.4	5227.78	5179.41	4308.72	4324.14	4313.01	4342.85	4490.5	4943.8
724.3	3714.44	3685.24	3331.06	3334.26	3397.9	3344.22	3542.45	3390.66		724.4	3872.22	3863.67	3564.11	3573.48	3570.08	3781.85	3621.73	3572.96		724.2	5478.89	5495.13	4652.81	4670.7	4659.47	5286.74	4813.39	4676.09		724.3	5303.33	5177.74	4298.43	4314.09	4302.78	4333.72	4506.25	4914.62
724.2	3700	3684.5	3328.41	3331.66	3397.11	3341.77	3532.2	3395.41		724.3	3920	3861.77	3561.43	3570.96	3567.48	3773.48	3624.99	3570.57		724.1	5618.89	5472.61	4643.5	4661.66	4650.24	5243.28	4823.86	4667.55		724.2	5218.89	5175.89	4287.18	4303.08	4291.59	4323.69	4524.53	4881.69
724.1	3625.56	3684.07	3325.84	3329.13	3396.46	3339.41	3521.29	3401.15		724.2	3998.89	3859.47	3558.31	3568.01	3564.45	3764.13	3628.37	3567.75		724	5657.78	5450.37	4632.49	4650.95	4639.34	5197.43	4835.26	4657.36		724.1	5154.44	5176.3	4276.74	4292.9	4281.22	4314.56	4547.17	4847.42
724	3604.44	3684.62	3323.77	3327.11	3396.36	3337.56	3510.35	3408.32		724.1	3814.44	3856.59	3554.48	3564.35	3560.71	3753.64	3631.58	3564.23		723.9	5606.67	5430.38	4620.93	4639.69	4627.87	5151.03	4848.84	4646.65		724	5192.22	5179.15	4266.91	4283.33	4271.45	4306.1	4573.73	4812.19
723.9	3635.56	3685.97	3321.83	3325.22	3396.47	3335.84	3499.22	3416.55		724	3911.11	3855.51	3552.22	3562.26	3558.54	3744.4	3636.88	3562.3		723.8	5551.11	5414.28	4609.81	4628.88	4616.85	5105.62	4865.71	4636.44		723.9	5208.89	5183.25	4256.55	4273.23	4261.15	4297.18	4602.41	4775.47
[truncated: 197 more rows]

## Sheet: Supplementary Figure 10
Supplementary Figure 10
GO-Co/K-Fe							GO/K-Fe-Co							GO-Fe-Co/K							GO-Fe/K-Co
[truncated: 514 more rows]

## Sheet: Supplementary Figure 11
Supplementary Figure 11
GO-Fe/K-Co											GO-Fe-Co/K											GO/K-Fe-Co											GO-Co/K-Fe
[truncated: 451 more rows]

## Sheet: Supplementary Figure 12
Supplementary Figure 12
[truncated: 449 more rows]

## Sheet: Supplementary Figure 13
Supplementary Figure 13
[truncated: 328 more rows]

## Sheet: Supplementary Figure 15
Supplementary Figure 15
[truncated: 328 more rows]

## Sheet: Supplementary Figure 16
Supplementary Figure 16
[truncated: 19 more rows]

[truncated: 7 more sheets: Supplementary Figure 22, Supplementary Figure 23, Supplementary Figure 24, Supplementary Figure 30, Supplementary Figure 31, Supplementary Fig. 34, Supplementary Figure 35]
